# Supplementary material for: Proteomic profiling of human menisci from mild joint degeneration and end-stage osteoarthritis versus healthy controls
Source: Osteoarthr Cartil Open. 2023 Nov 18;5(4):100417. doi: 10.1016/j.ocarto.2023.100417 (PMC10720269; doi:10.1016/j.ocarto.2023.100417)
Supplement: Multimedia component 3 [file mmc3.xlsx]

## Sheet: Sheet 1
Patient	Study group	Meniscus Lateral	Meniscus Medial	Femur Lateral	Femur Medial	Tibia Lateral	Tibia Medial
1	Mild joint damage	0	1	0	1	0	1
2	Mild joint damage	2	1	1	0	1	1
3	Mild joint damage	0	1	0	0	0	0
4	Mild joint damage	0	2	0	0	0	0
5	Mild joint damage	1	1	0	0	0	0
6	Mild joint damage	1	0	0	1	1	1
7	Mild joint damage	2	0	0	1	0	1
8	Mild joint damage	0	0	0	1	0	1
9	Mild joint damage	0	0	0	1	0	1
10	Mild joint damage	0	0	0	2	0	2
11	Mild joint damage	0	1	0	1	0	1
12	Mild joint damage	3	0	3	2	2	0
13	Mild joint damage	1	0	0	1	1	0
1	Healthy control	1	0	0	0	0	0
2	Healthy control	0	0	0	0	0	0
3	Healthy control	0	0	0	0	0	0
4	Healthy control	0	0	0	0	0	0
5	Healthy control	0	0	0	0	0	0
6	Healthy control	0	0	0	0	0	0
7	Healthy control	0	0	0	0	0	0
8	Healthy control	0	0	0	0	0	0
9	Healthy control	0	0	0	0	0	0
10	Healthy control	0	0	0	0	0	0
11	Healthy control	0	0	0	0	0	0
12	Healthy control	0	0	0	0	0	0
	“Modified Outerbridge scale for tibiofemoral cartilage lesions”
		Medial	Lateral
1	End-stage OA	IV	I
2	End-stage OA	IV	I
3	End-stage OA	IV	III
4	End-stage OA	IV	II
5	End-stage OA	IV	I
6	End-stage OA	IV	II
7	End-stage OA	IV	I
8	End-stage OA	IV	I
9	End-stage OA	IV	I
10	End-stage OA	IV	I
11	End-stage OA	IV	I
12	End-stage OA	IV	I
