# Supplementary material for: Proteomic profiling of human menisci from mild joint degeneration and end-stage osteoarthritis versus healthy controls
Source: Osteoarthr Cartil Open. 2023 Nov 18;5(4):100417. doi: 10.1016/j.ocarto.2023.100417 (PMC10720269; doi:10.1016/j.ocarto.2023.100417)
Supplement: Multimedia component 4 [file mmc4.xlsx]

## Sheet: Statistical analysis
PGProteinAccessions	Entry Name	Protein names	Gene Names	fold change (log2) mild med vs control med	pvalue mild med vs control med	fold change (log2) end-stageOA med vs control med	pvalue end-stageOA med vs control med	fold change (log2) mild lat vs control lat	pvalue mild lat vs control lat	fold change (log2) end-stageOA lat vs control lat	pvalue end-stageOA lat vs control lat
A0A075B6I0	LV861_HUMAN	Immunoglobulin lambda variable 8-61	IGLV8-61	-0.636 (-1.864, 0.593)	0.301	-0.824 (-2.026, 0.377)	0.173	-0.032 (-1.279, 1.215)	0.959	-0.139 (-1.360, 1.081)	0.819
A0A087WSY4	HV432_HUMAN	Immunoglobulin heavy variable 4-30-2	IGHV4-30-2	0.057 (-0.941, 1.055)	0.909	-1.458 (-2.494, -0.422)	0.007	0.663 (-0.303, 1.629)	0.175	-0.522 (-1.545, 0.501)	0.311
A0A087WSY6	KVD15_HUMAN	Immunoglobulin kappa variable 3D-15	IGKV3D-15	0.049 (-0.729, 0.827)	0.899	-1.061 (-1.859, -0.263)	0.010	0.277 (-0.489, 1.042)	0.471	-0.278 (-1.074, 0.518)	0.486
A0A0A0MS14	HV145_HUMAN	Immunoglobulin heavy variable 1-45	IGHV1-45	-0.661 (-1.788, 0.465)	0.242	-1.340 (-2.406, -0.275)	0.015	0.016 (-1.146, 1.177)	0.979	-0.164 (-1.325, 0.996)	0.777
A0A0A0MS15	HV349_HUMAN	Immunoglobulin heavy variable 3-49	IGHV3-49	0.071 (-0.810, 0.951)	0.873	-0.749 (-1.658, 0.159)	0.104	0.280 (-0.604, 1.163)	0.528	0.167 (-0.746, 1.080)	0.715
A0A0A0MT89	KJ01_HUMAN	Immunoglobulin kappa joining 1	IGKJ1	-0.129 (-0.931, 0.672)	0.748	-0.950 (-1.781, -0.120)	0.026	0.167 (-0.599, 0.933)	0.663	0.043 (-0.749, 0.836)	0.913
A0A0B4J1U7	HV601_HUMAN	Immunoglobulin heavy variable 6-1	IGHV6-1	-0.035 (-0.856, 0.786)	0.932	-1.526 (-2.367, -0.686)	0.001	0.189 (-0.630, 1.009)	0.644	-0.540 (-1.397, 0.318)	0.212
A0A0B4J1V0	HV315_HUMAN	Immunoglobulin heavy variable 3-15	IGHV3-15	0.171 (-0.880, 1.222)	0.746	-0.262 (-1.330, 0.807)	0.625	0.285 (-0.755, 1.325)	0.585	0.444 (-0.628, 1.515)	0.410
A0A0B4J1V2	HV226_HUMAN	Immunoglobulin heavy variable 2-26	IGHV2-26	0.017 (-1.224, 1.259)	0.978	-0.989 (-2.225, 0.247)	0.115	0.803 (-0.465, 2.071)	0.210	0.277 (-1.050, 1.604)	0.678
A0A0B4J1X5	HV374_HUMAN	Immunoglobulin heavy variable 3-74	IGHV3-74	0.049 (-0.562, 0.660)	0.873	-0.770 (-1.398, -0.143)	0.017	0.352 (-0.255, 0.959)	0.251	-0.021 (-0.653, 0.611)	0.947
A0A0B4J1X8	HV343_HUMAN	Immunoglobulin heavy variable 3-43	IGHV3-43	-0.137 (-1.178, 0.904)	0.792	-0.859 (-1.941, 0.223)	0.117	0.562 (-0.474, 1.598)	0.281	0.413 (-0.660, 1.487)	0.444
A0A0B4J1Y8	LV949_HUMAN	Immunoglobulin lambda variable 9-49	IGLV9-49	-0.240 (-1.526, 1.046)	0.707	-1.434 (-2.765, -0.104)	0.036	-0.200 (-1.474, 1.074)	0.751	-0.353 (-1.719, 1.013)	0.602
A0A0B4J1Y9	HV372_HUMAN	Immunoglobulin heavy variable 3-72	IGHV3-72	-0.650 (-1.466, 0.167)	0.117	-1.069 (-1.908, -0.230)	0.013	-0.122 (-0.893, 0.648)	0.751	-0.610 (-1.404, 0.183)	0.129
A0A0C4DH24	KV621_HUMAN	Immunoglobulin kappa variable 6-21	IGKV6-21	-0.548 (-1.535, 0.438)	0.269	-0.269 (-1.314, 0.776)	0.606	0.305 (-0.741, 1.351)	0.561	0.383 (-0.668, 1.433)	0.467
A0A0C4DH25	KVD20_HUMAN	Immunoglobulin kappa variable 3D-20	IGKV3D-20	-0.251 (-1.050, 0.548)	0.531	-0.912 (-1.735, -0.089)	0.031	-0.195 (-0.978, 0.588)	0.619	-0.191 (-0.999, 0.616)	0.636
A0A0C4DH34	HV428_HUMAN	Immunoglobulin heavy variable 4-28	IGHV4-28	-0.085 (-0.875, 0.705)	0.83	-1.132 (-1.957, -0.308)	0.008	0.167 (-0.617, 0.952)	0.671	-0.360 (-1.181, 0.462)	0.384
A0A0C4DH35	HV335_HUMAN	Probable non-functional immunoglobulin heavy variable 3-35	IGHV3-35	-0.282 (-0.847, 0.282)	0.321	-0.882 (-1.458, -0.305)	0.003	0.191 (-0.376, 0.758)	0.504	-0.134 (-0.719, 0.452)	0.649
A0A0C4DH36	HV338_HUMAN	Probable non-functional immunoglobulin heavy variable 3-38	IGHV3-38	-0.147 (-0.929, 0.636)	0.709	-0.467 (-1.277, 0.344)	0.253	0.018 (-0.820, 0.856)	0.966	-0.363 (-1.216, 0.490)	0.398
A0A0C4DH43	HV70D_HUMAN	Immunoglobulin heavy variable 2-70D	IGHV2-70D	-0.507 (-2.271, 1.256)	0.564	-1.519 (-3.339, 0.301)	0.099	0.334 (-1.431, 2.098)	0.704	-0.361 (-2.180, 1.458)	0.691
A0A0J9YX35	HV64D_HUMAN	Immunoglobulin heavy variable 3-64D	IGHV3-64D	-0.184 (-0.979, 0.611)	0.644	-0.933 (-1.748, -0.118)	0.026	0.285 (-0.532, 1.102)	0.488	0.077 (-0.760, 0.914)	0.854
A0A0J9YXX1	HV5X1_HUMAN	Immunoglobulin heavy variable 5-10-1	IGHV5-10-1	0.002 (-1.687, 1.692)	0.998	-0.533 (-2.211, 1.146)	0.527	0.381 (-1.272, 2.035)	0.645	0.493 (-1.213, 2.199)	0.564
A1L4H1	SRCRL_HUMAN	Soluble scavenger receptor cysteine-rich domain-containing protein SSC5D (Soluble scavenger protein with 5 SRCR domains) (SSc5D)	SSC5D	0.495 (-0.251, 1.240)	0.189	1.746 (0.977, 2.514)	<0.001	-0.189 (-0.934, 0.556)	0.613	0.462 (-0.306, 1.231)	0.232
A6NMB1	SIG16_HUMAN	Sialic acid-binding Ig-like lectin 16 (Siglec-16) (Siglec-P16)	SIGLEC16 SIGLECP16	0.720 (-0.604, 2.043)	0.281	-0.235 (-1.596, 1.125)	0.731	0.051 (-1.271, 1.374)	0.938	0.534 (-0.830, 1.897)	0.437
B9A064	IGLL5_HUMAN	Immunoglobulin lambda-like polypeptide 5 (G lambda-1) (Germline immunoglobulin lambda 1)	IGLL5	0.066 (-0.639, 0.770)	0.852	-0.946 (-1.669, -0.223)	0.011	0.344 (-0.365, 1.054)	0.335	0.171 (-0.569, 0.912)	0.644
O00142	KITM_HUMAN	Thymidine kinase 2, mitochondrial (EC 2.7.1.21) (2'-deoxyuridine kinase TK2) (EC 2.7.1.74) (Deoxycytidine kinase TK2) (EC 2.7.1.-) (Mt-TK)	TK2	0.810 (-0.692, 2.311)	0.284	-1.916 (-3.459, -0.372)	0.016	0.172 (-1.350, 1.695)	0.821	-0.071 (-1.621, 1.480)	0.928
O00159	MYO1C_HUMAN	Unconventional myosin-Ic (Myosin I beta) (MMI-beta) (MMIb)	MYO1C	0.002 (-0.648, 0.651)	0.996	0.427 (-0.240, 1.094)	0.206	-0.655 (-1.306, -0.005)	0.048	-0.960 (-1.632, -0.287)	0.006
O00193	SMAP_HUMAN	Small acidic protein	SMAP C11orf58	0.720 (-0.289, 1.728)	0.159	0.022 (-0.906, 0.951)	0.962	-0.063 (-0.816, 0.690)	0.867	-0.028 (-0.894, 0.838)	0.948
O00231	PSD11_HUMAN	26S proteasome non-ATPase regulatory subunit 11 (26S proteasome regulatory subunit RPN6) (26S proteasome regulatory subunit S9) (26S proteasome regulatory subunit p44.5)	PSMD11	0.496 (-0.380, 1.372)	0.261	0.673 (-0.191, 1.536)	0.124	0.496 (-0.370, 1.362)	0.256	0.678 (-0.156, 1.513)	0.109
O00292	LFTY2_HUMAN	Left-right determination factor 2 (Endometrial bleeding-associated factor) (Left-right determination factor A) (Protein lefty-2) (Protein lefty-A) (Transforming growth factor beta-4) (TGF-beta-4)	LEFTY2 EBAF LEFTA LEFTYA TGFB4 PSEC0024	0.251 (-1.009, 1.511)	0.691	-0.938 (-2.221, 0.346)	0.149	-0.363 (-1.514, 0.787)	0.528	-1.309 (-2.553, -0.065)	0.040
O00299	CLIC1_HUMAN	Chloride intracellular channel protein 1 (Chloride channel ABP) (Nuclear chloride ion channel 27) (NCC27) (Regulatory nuclear chloride ion channel protein) (hRNCC)	CLIC1 G6 NCC27	0.056 (-0.259, 0.370)	0.724	0.253 (-0.070, 0.576)	0.122	-0.002 (-0.315, 0.311)	0.991	0.103 (-0.222, 0.428)	0.527
O00300	TR11B_HUMAN	Tumor necrosis factor receptor superfamily member 11B (Osteoclastogenesis inhibitory factor) (Osteoprotegerin)	TNFRSF11B OCIF OPG	-0.954 (-2.200, 0.291)	0.13	-1.997 (-3.279, -0.715)	0.003	-0.424 (-1.671, 0.823)	0.499	-0.551 (-1.836, 0.735)	0.395
O00303	EIF3F_HUMAN	Eukaryotic translation initiation factor 3 subunit F (eIF3f) (Deubiquitinating enzyme eIF3f) (EC 3.4.19.12) (Eukaryotic translation initiation factor 3 subunit 5) (eIF-3-epsilon) (eIF3 p47)	EIF3F EIF3S5	-0.395 (-1.700, 0.909)	0.547	0.366 (-0.928, 1.659)	0.572	0.349 (-1.002, 1.700)	0.606	-0.262 (-1.632, 1.108)	0.702
O00339	MATN2_HUMAN	Matrilin-2	MATN2 UNQ193/PRO219	-0.261 (-0.937, 0.414)	0.44	0.241 (-0.456, 0.939)	0.489	-0.111 (-0.786, 0.565)	0.743	-0.805 (-1.503, -0.108)	0.025
O00391	QSOX1_HUMAN	Sulfhydryl oxidase 1 (hQSOX) (EC 1.8.3.2) (Quiescin Q6)	QSOX1 QSCN6 UNQ2520/PRO6013	-1.058 (-2.001, -0.114)	0.029	-2.169 (-3.140, -1.197)	<0.001	-0.297 (-1.240, 0.646)	0.531	-0.789 (-1.761, 0.184)	0.110
O00429	DNM1L_HUMAN	Dynamin-1-like protein (EC 3.6.5.5) (Dnm1p/Vps1p-like protein) (DVLP) (Dynamin family member proline-rich carboxyl-terminal domain less) (Dymple) (Dynamin-like protein) (Dynamin-like protein 4) (Dynamin-like protein IV) (HdynIV) (Dynamin-related protein 1)	DNM1L DLP1 DRP1	-0.974 (-2.472, 0.523)	0.198	-1.174 (-2.702, 0.353)	0.129	0.159 (-1.229, 1.547)	0.818	-0.268 (-1.724, 1.188)	0.713
O00469	PLOD2_HUMAN	Procollagen-lysine,2-oxoglutarate 5-dioxygenase 2 (EC 1.14.11.4) (Lysyl hydroxylase 2) (LH2)	PLOD2	0.269 (-1.235, 1.772)	0.722	0.779 (-0.657, 2.215)	0.282	0.569 (-1.086, 2.225)	0.494	1.111 (-0.434, 2.656)	0.155
O00487	PSDE_HUMAN	26S proteasome non-ATPase regulatory subunit 14 (EC 3.4.19.-) (26S proteasome regulatory subunit RPN11) (26S proteasome-associated PAD1 homolog 1)	PSMD14 POH1	0.245 (-0.218, 0.709)	0.294	0.379 (-0.074, 0.833)	0.099	0.229 (-0.280, 0.739)	0.371	0.363 (-0.116, 0.842)	0.135
O00560	SDCB1_HUMAN	Syntenin-1 (Melanoma differentiation-associated protein 9) (MDA-9) (Pro-TGF-alpha cytoplasmic domain-interacting protein 18) (TACIP18) (Scaffold protein Pbp1) (Syndecan-binding protein 1)	SDCBP MDA9 SYCL	1.100 (-0.053, 2.253)	0.061	-0.117 (-1.240, 1.005)	0.835	-0.332 (-1.332, 0.667)	0.508	-0.139 (-1.167, 0.888)	0.786
O00622	CCN1_HUMAN	CCN family member 1 (Cellular communication network factor 1) (Cysteine-rich angiogenic inducer 61) (Insulin-like growth factor-binding protein 10) (IBP-10) (IGF-binding protein 10) (IGFBP-10) (Protein CYR61) (Protein GIG1)	CCN1 CYR61 GIG1 IGFBP10	0.463 (-1.268, 2.194)	0.594	0.989 (-0.794, 2.772)	0.271	0.698 (-1.083, 2.480)	0.435	1.574 (-0.233, 3.381)	0.086
O00764	PDXK_HUMAN	Pyridoxal kinase (EC 2.7.1.35) (Pyridoxine kinase)	PDXK C21orf124 C21orf97 PKH PNK PRED79	0.459 (-0.784, 1.701)	0.463	-0.053 (-1.245, 1.140)	0.930	-0.539 (-1.723, 0.645)	0.365	0.021 (-1.247, 1.289)	0.974
O14498	ISLR_HUMAN	Immunoglobulin superfamily containing leucine-rich repeat protein	ISLR UNQ189/PRO215	-0.372 (-0.776, 0.033)	0.071	-0.107 (-0.511, 0.298)	0.598	-0.148 (-0.534, 0.238)	0.444	0.103 (-0.303, 0.509)	0.614
O14531	DPYL4_HUMAN	Dihydropyrimidinase-related protein 4 (DRP-4) (Collapsin response mediator protein 3) (CRMP-3) (UNC33-like phosphoprotein 4) (ULIP-4)	DPYSL4 CRMP3 ULIP4	0.241 (-0.391, 0.872)	0.449	0.563 (-0.075, 1.200)	0.083	-0.030 (-0.632, 0.571)	0.920	-0.491 (-1.142, 0.160)	0.137
O14737	PDCD5_HUMAN	Programmed cell death protein 5 (TF-1 cell apoptosis-related protein 19) (Protein TFAR19)	PDCD5 TFAR19	0.116 (-0.538, 0.770)	0.723	0.279 (-0.301, 0.859)	0.338	-0.028 (-0.665, 0.610)	0.931	-0.264 (-0.844, 0.315)	0.363
O14773	TPP1_HUMAN	Tripeptidyl-peptidase 1 (TPP-1) (EC 3.4.14.9) (Cell growth-inhibiting gene 1 protein) (Lysosomal pepstatin-insensitive protease) (LPIC) (Tripeptidyl aminopeptidase) (Tripeptidyl-peptidase I) (TPP-I)	TPP1 CLN2 GIG1 UNQ267/PRO304	0.280 (-0.348, 0.907)	0.376	0.470 (-0.167, 1.107)	0.145	-0.017 (-0.621, 0.587)	0.955	-0.315 (-0.947, 0.318)	0.324
O14786	NRP1_HUMAN	Neuropilin-1 (Vascular endothelial cell growth factor 165 receptor) (CD antigen CD304)	NRP1 NRP VEGF165R	0.014 (-0.773, 0.802)	0.971	-1.548 (-2.377, -0.719)	<0.001	0.125 (-0.660, 0.910)	0.750	-1.033 (-1.859, -0.207)	0.015
O14791	APOL1_HUMAN	Apolipoprotein L1 (Apolipoprotein L) (Apo-L) (ApoL) (Apolipoprotein L-I) (ApoL-I)	APOL1 APOL	0.067 (-0.681, 0.815)	0.857	-0.146 (-0.954, 0.663)	0.719	0.117 (-0.659, 0.892)	0.764	0.539 (-0.225, 1.303)	0.163
O14792	HS3S1_HUMAN	Heparan sulfate glucosamine 3-O-sulfotransferase 1 (EC 2.8.2.23) (Heparan sulfate D-glucosaminyl 3-O-sulfotransferase 1) (3-OST-1) (Heparan sulfate 3-O-sulfotransferase 1) (h3-OST-1)	HS3ST1 3OST 3OST1	-0.819 (-1.792, 0.155)	0.097	-0.618 (-1.608, 0.373)	0.216	0.041 (-0.915, 0.996)	0.932	-0.860 (-1.843, 0.123)	0.085
O14818	PSA7_HUMAN	Proteasome subunit alpha type-7 (Proteasome subunit RC6-1) (Proteasome subunit XAPC7)	PSMA7 HSPC	0.139 (-0.434, 0.712)	0.629	0.177 (-0.388, 0.742)	0.532	-0.145 (-0.682, 0.392)	0.590	0.257 (-0.287, 0.802)	0.346
O14960	LECT2_HUMAN	Leukocyte cell-derived chemotaxin-2 (LECT-2) (hLECT2)	LECT2	0.427 (-0.851, 1.705)	0.506	0.001 (-1.298, 1.299)	0.999	-0.093 (-1.358, 1.172)	0.883	0.147 (-1.159, 1.453)	0.822
O14979	HNRDL_HUMAN	Heterogeneous nuclear ribonucleoprotein D-like (hnRNP D-like) (hnRNP DL) (AU-rich element RNA-binding factor) (JKT41-binding protein) (Protein laAUF1)	HNRNPDL HNRPDL JKTBP	0.342 (-0.281, 0.965)	0.276	0.672 (0.052, 1.292)	0.034	-0.190 (-0.776, 0.397)	0.520	0.056 (-0.548, 0.661)	0.853
O15041	SEM3E_HUMAN	Semaphorin-3E	SEMA3E KIAA0331 SEMAH	-0.543 (-1.977, 0.890)	0.449	-1.203 (-2.693, 0.287)	0.111	0.593 (-0.732, 1.917)	0.370	-0.296 (-1.783, 1.191)	0.689
O15143	ARC1B_HUMAN	Actin-related protein 2/3 complex subunit 1B (Arp2/3 complex 41 kDa subunit) (p41-ARC)	ARPC1B ARC41	0.369 (-0.034, 0.771)	0.072	0.473 (0.063, 0.884)	0.025	-0.017 (-0.404, 0.370)	0.930	0.108 (-0.293, 0.509)	0.591
O15144	ARPC2_HUMAN	Actin-related protein 2/3 complex subunit 2 (Arp2/3 complex 34 kDa subunit) (p34-ARC)	ARPC2 ARC34 PRO2446	0.157 (-0.291, 0.605)	0.486	0.531 (0.074, 0.989)	0.024	0.065 (-0.378, 0.508)	0.771	0.080 (-0.377, 0.537)	0.728
O15145	ARPC3_HUMAN	Actin-related protein 2/3 complex subunit 3 (Arp2/3 complex 21 kDa subunit) (p21-ARC)	ARPC3 ARC21	0.664 (-0.129, 1.457)	0.099	0.904 (0.146, 1.663)	0.020	-0.184 (-0.958, 0.591)	0.637	0.633 (-0.142, 1.409)	0.107
O15226	NKRF_HUMAN	NF-kappa-B-repressing factor (NFkB-repressing factor) (NRF) (Protein ITBA4)	NKRF ITBA4 NRF	-0.828 (-2.211, 0.554)	0.234	-1.662 (-3.140, -0.185)	0.028	0.242 (-1.180, 1.663)	0.734	-0.430 (-1.895, 1.034)	0.557
O15230	LAMA5_HUMAN	Laminin subunit alpha-5 (Laminin-10 subunit alpha) (Laminin-11 subunit alpha) (Laminin-15 subunit alpha)	LAMA5 KIAA0533 KIAA1907	0.066 (-0.861, 0.993)	0.887	0.562 (-0.387, 1.512)	0.240	0.014 (-0.894, 0.922)	0.976	0.426 (-0.511, 1.363)	0.366
O15335	CHAD_HUMAN	Chondroadherin (Cartilage leucine-rich protein)	CHAD SLRR4A	0.455 (-0.803, 1.712)	0.471	0.161 (-1.135, 1.457)	0.804	-0.019 (-1.276, 1.239)	0.976	-0.856 (-2.152, 0.441)	0.191
O15372	EIF3H_HUMAN	Eukaryotic translation initiation factor 3 subunit H (eIF3h) (Eukaryotic translation initiation factor 3 subunit 3) (eIF-3-gamma) (eIF3 p40 subunit)	EIF3H EIF3S3	0.283 (-0.310, 0.876)	0.343	0.588 (0.036, 1.140)	0.037	-0.078 (-0.553, 0.397)	0.741	-0.171 (-0.652, 0.309)	0.476
O15511	ARPC5_HUMAN	Actin-related protein 2/3 complex subunit 5 (Arp2/3 complex 16 kDa subunit) (p16-ARC)	ARPC5 ARC16	0.470 (-0.174, 1.114)	0.15	0.974 (0.348, 1.599)	0.003	0.112 (-0.475, 0.698)	0.704	0.331 (-0.262, 0.924)	0.269
O43143	DHX15_HUMAN	ATP-dependent RNA helicase DHX15 (EC 3.6.4.13) (ATP-dependent RNA helicase #46) (DEAH box protein 15) (Splicing factor Prp43) (hPrp43)	DHX15 DBP1 DDX15	-0.270 (-0.965, 0.424)	0.44	-0.027 (-0.742, 0.688)	0.939	0.205 (-0.508, 0.919)	0.566	-0.012 (-0.700, 0.676)	0.972
O43175	SERA_HUMAN	D-3-phosphoglycerate dehydrogenase (3-PGDH) (EC 1.1.1.95) (2-oxoglutarate reductase) (EC 1.1.1.399) (Malate dehydrogenase) (EC 1.1.1.37)	PHGDH PGDH3	-0.236 (-0.835, 0.364)	0.434	-1.788 (-2.399, -1.178)	<0.001	-0.338 (-0.937, 0.260)	0.262	-0.853 (-1.476, -0.230)	0.008
O43390	HNRPR_HUMAN	Heterogeneous nuclear ribonucleoprotein R (hnRNP R)	HNRNPR HNRPR	0.213 (-0.397, 0.823)	0.488	0.643 (0.013, 1.273)	0.046	-0.183 (-0.776, 0.411)	0.541	-0.396 (-1.004, 0.212)	0.198
O43396	TXNL1_HUMAN	Thioredoxin-like protein 1 (32 kDa thioredoxin-related protein)	TXNL1 TRP32 TXL TXNL	-0.082 (-1.221, 1.057)	0.886	-0.188 (-1.283, 0.907)	0.732	0.252 (-0.783, 1.287)	0.627	0.864 (-0.143, 1.870)	0.091
O43399	TPD54_HUMAN	Tumor protein D54 (hD54) (Tumor protein D52-like 2)	TPD52L2	0.455 (0.104, 0.806)	0.012	0.267 (-0.087, 0.621)	0.137	-0.047 (-0.398, 0.304)	0.790	-0.180 (-0.546, 0.186)	0.329
O43488	ARK72_HUMAN	Aflatoxin B1 aldehyde reductase member 2 (EC 1.1.1.n11) (AFB1 aldehyde reductase 1) (AFB1-AR 1) (Aldoketoreductase 7) (Succinic semialdehyde reductase) (SSA reductase)	AKR7A2 AFAR AFAR1 AKR7	0.357 (-0.215, 0.929)	0.217	0.260 (-0.312, 0.832)	0.366	-0.385 (-0.923, 0.152)	0.157	-0.378 (-0.934, 0.178)	0.179
O43491	E41L2_HUMAN	Band 4.1-like protein 2 (Erythrocyte membrane protein band 4.1-like 2) (Generally expressed protein 4.1) (4.1G)	EPB41L2	0.106 (-0.699, 0.910)	0.794	0.915 (0.091, 1.739)	0.030	0.009 (-0.751, 0.769)	0.981	-0.089 (-0.820, 0.641)	0.808
O43633	CHM2A_HUMAN	Charged multivesicular body protein 2a (Chromatin-modifying protein 2a) (CHMP2a) (Putative breast adenocarcinoma marker BC-2) (Vacuolar protein sorting-associated protein 2-1) (Vps2-1) (hVps2-1)	CHMP2A BC2 CHMP2	-0.208 (-0.706, 0.290)	0.406	-0.670 (-1.169, -0.172)	0.009	0.189 (-0.302, 0.680)	0.443	-0.475 (-0.980, 0.030)	0.065
O43657	TSN6_HUMAN	Tetraspanin-6 (Tspan-6) (A15 homolog) (Putative NF-kappa-B-activating protein 321) (T245 protein) (Tetraspanin TM4-D) (Transmembrane 4 superfamily member 6)	TSPAN6 TM4SF6 UNQ767/PRO1560	-0.581 (-1.384, 0.222)	0.152	-0.141 (-1.032, 0.750)	0.752	0.238 (-0.605, 1.081)	0.573	0.041 (-0.821, 0.902)	0.925
O43707	ACTN4_HUMAN	Alpha-actinin-4 (Non-muscle alpha-actinin 4)	ACTN4	0.065 (-0.760, 0.890)	0.876	1.034 (0.190, 1.879)	0.017	-0.577 (-1.433, 0.278)	0.182	-0.756 (-1.619, 0.107)	0.085
O43827	ANGL7_HUMAN	Angiopoietin-related protein 7 (Angiopoietin-like factor) (Angiopoietin-like protein 7) (Cornea-derived transcript 6 protein)	ANGPTL7 CDT6 UNQ313/PRO356	-0.570 (-1.679, 0.539)	0.307	-0.924 (-2.067, 0.219)	0.111	-0.443 (-1.552, 0.665)	0.426	-1.522 (-2.667, -0.377)	0.010
O43852	CALU_HUMAN	Calumenin (Crocalbin) (IEF SSP 9302)	CALU	0.132 (-0.421, 0.684)	0.635	1.327 (0.760, 1.894)	<0.001	-0.156 (-0.707, 0.395)	0.574	0.508 (-0.057, 1.074)	0.077
O43854	EDIL3_HUMAN	EGF-like repeat and discoidin I-like domain-containing protein 3 (Developmentally-regulated endothelial cell locus 1 protein) (Integrin-binding protein DEL1)	EDIL3 DEL1	-0.258 (-1.249, 0.734)	0.605	-1.398 (-2.417, -0.380)	0.008	0.109 (-0.882, 1.099)	0.827	0.108 (-0.914, 1.130)	0.833
O43866	CD5L_HUMAN	CD5 antigen-like (Apoptosis inhibitor expressed by macrophages) (hAIM) (CT-2) (IgM-associated peptide) (SP-alpha)	CD5L API6 UNQ203/PRO229	-0.203 (-1.370, 0.965)	0.729	-0.130 (-1.332, 1.071)	0.828	-0.129 (-1.295, 1.037)	0.825	1.022 (-0.153, 2.197)	0.086
O60493	SNX3_HUMAN	Sorting nexin-3 (Protein SDP3)	SNX3	0.621 (-0.109, 1.352)	0.094	0.996 (0.282, 1.710)	0.007	0.172 (-0.506, 0.850)	0.613	0.081 (-0.594, 0.755)	0.811
O60506	HNRPQ_HUMAN	Heterogeneous nuclear ribonucleoprotein Q (hnRNP Q) (Glycine- and tyrosine-rich RNA-binding protein) (GRY-RBP) (NS1-associated protein 1) (Synaptotagmin-binding, cytoplasmic RNA-interacting protein)	SYNCRIP HNRPQ NSAP1	0.332 (-0.483, 1.146)	0.419	1.244 (0.464, 2.025)	0.002	-0.091 (-0.884, 0.702)	0.818	0.361 (-0.392, 1.114)	0.340
O60565	GREM1_HUMAN	Gremlin-1 (Cell proliferation-inducing gene 2 protein) (Cysteine knot superfamily 1, BMP antagonist 1) (DAN domain family member 2) (Down-regulated in Mos-transformed cells protein) (Increased in high glucose protein 2) (IHG-2)	GREM1 CKTSF1B1 DAND2 DRM PIG2	0.848 (-0.701, 2.397)	0.276	0.259 (-1.277, 1.794)	0.736	0.704 (-0.936, 2.344)	0.393	1.054 (-0.480, 2.589)	0.173
O60664	PLIN3_HUMAN	Perilipin-3 (47 kDa mannose 6-phosphate receptor-binding protein) (47 kDa MPR-binding protein) (Cargo selection protein TIP47) (Mannose-6-phosphate receptor-binding protein 1) (Placental protein 17) (PP17)	PLIN3 M6PRBP1 TIP47	0.457 (-0.026, 0.939)	0.063	0.857 (0.361, 1.352)	0.001	0.020 (-0.453, 0.493)	0.933	0.219 (-0.270, 0.707)	0.374
O60687	SRPX2_HUMAN	Sushi repeat-containing protein SRPX2 (Sushi-repeat protein upregulated in leukemia)	SRPX2 SRPUL	-0.123 (-0.870, 0.623)	0.742	-0.609 (-1.376, 0.158)	0.118	0.274 (-0.473, 1.020)	0.466	0.030 (-0.737, 0.798)	0.938
O60701	UGDH_HUMAN	UDP-glucose 6-dehydrogenase (UDP-Glc dehydrogenase) (UDP-GlcDH) (UDPGDH) (EC 1.1.1.22)	UGDH	0.050 (-0.315, 0.416)	0.784	0.318 (-0.058, 0.694)	0.095	0.008 (-0.357, 0.373)	0.966	0.175 (-0.202, 0.552)	0.357
O60844	ZG16_HUMAN	Zymogen granule membrane protein 16 (Zymogen granule protein 16) (hZG16) (Secretory lectin ZG16)	ZG16	-0.502 (-1.661, 0.656)	0.388	-1.338 (-2.563, -0.113)	0.033	-0.412 (-1.577, 0.753)	0.481	-0.528 (-1.727, 0.671)	0.381
O75083	WDR1_HUMAN	WD repeat-containing protein 1 (Actin-interacting protein 1) (AIP1) (NORI-1)	WDR1	0.069 (-0.311, 0.448)	0.719	0.175 (-0.216, 0.565)	0.374	-0.182 (-0.561, 0.196)	0.339	0.009 (-0.383, 0.400)	0.964
O75131	CPNE3_HUMAN	Copine-3 (Copine III)	CPNE3 CPN3 KIAA0636	0.106 (-0.503, 0.714)	0.73	0.018 (-0.573, 0.610)	0.951	-0.078 (-0.659, 0.502)	0.788	-0.509 (-1.110, 0.091)	0.095
O75339	CILP1_HUMAN	Cartilage intermediate layer protein 1 (CILP-1) (Cartilage intermediate-layer protein) [Cleaved into: Cartilage intermediate layer protein 1 C1; Cartilage intermediate layer protein 1 C2]	CILP UNQ602/PRO1188	-0.615 (-1.701, 0.471)	0.261	-1.524 (-2.643, -0.405)	0.009	0.032 (-1.054, 1.117)	0.954	-1.135 (-2.255, -0.014)	0.047
O75340	PDCD6_HUMAN	Programmed cell death protein 6 (Apoptosis-linked gene 2 protein homolog) (ALG-2)	PDCD6 ALG2	-0.294 (-0.988, 0.399)	0.399	-0.408 (-1.124, 0.307)	0.257	-0.244 (-0.970, 0.481)	0.503	-0.191 (-0.922, 0.540)	0.602
O75367	H2AY_HUMAN	Core histone macro-H2A.1 (Histone macroH2A1) (mH2A1) (Histone H2A.y) (H2A/y) (Medulloblastoma antigen MU-MB-50.205)	MACROH2A1 H2AFY	0.209 (-0.410, 0.829)	0.502	1.310 (0.678, 1.942)	<0.001	-0.282 (-0.902, 0.338)	0.368	-0.262 (-0.897, 0.372)	0.412
O75368	SH3L1_HUMAN	Adapter SH3BGRL (SH3 domain-binding glutamic acid-rich-like protein 1)	SH3BGRL	0.368 (-0.089, 0.826)	0.112	0.952 (0.482, 1.421)	<0.001	0.038 (-0.415, 0.491)	0.867	0.364 (-0.103, 0.830)	0.124
O75369	FLNB_HUMAN	Filamin-B (FLN-B) (ABP-278) (ABP-280 homolog) (Actin-binding-like protein) (Beta-filamin) (Filamin homolog 1) (Fh1) (Filamin-3) (Thyroid autoantigen) (Truncated actin-binding protein) (Truncated ABP)	FLNB FLN1L FLN3 TABP TAP	-0.194 (-1.081, 0.693)	0.664	0.106 (-0.710, 0.922)	0.794	-0.004 (-0.828, 0.819)	0.992	-0.432 (-1.231, 0.368)	0.284
O75436	VP26A_HUMAN	Vacuolar protein sorting-associated protein 26A (Vesicle protein sorting 26A) (hVPS26)	VPS26A VPS26	0.560 (-0.443, 1.563)	0.267	0.957 (-0.016, 1.931)	0.054	0.273 (-0.674, 1.219)	0.564	0.169 (-0.795, 1.133)	0.725
O75462	CRLF1_HUMAN	Cytokine receptor-like factor 1 (Cytokine-like factor 1) (CLF-1) (ZcytoR5)	CRLF1 UNQ288/PRO327	-0.485 (-1.330, 0.360)	0.256	-1.687 (-2.555, -0.818)	<0.001	0.388 (-0.458, 1.233)	0.363	0.120 (-0.769, 1.010)	0.788
O75475	PSIP1_HUMAN	PC4 and SFRS1-interacting protein (CLL-associated antigen KW-7) (Dense fine speckles 70 kDa protein) (DFS 70) (Lens epithelium-derived growth factor) (Transcriptional coactivator p75/p52)	PSIP1 DFS70 LEDGF PSIP2	-0.006 (-0.687, 0.674)	0.985	0.020 (-0.641, 0.682)	0.951	0.132 (-0.515, 0.779)	0.682	-0.378 (-1.051, 0.296)	0.264
O75531	BAF_HUMAN	Barrier-to-autointegration factor (Breakpoint cluster region protein 1) [Cleaved into: Barrier-to-autointegration factor, N-terminally processed]	BANF1 BAF BCRG1	-0.059 (-0.671, 0.553)	0.847	-0.226 (-0.851, 0.400)	0.473	-0.190 (-0.771, 0.392)	0.515	-0.551 (-1.151, 0.049)	0.071
O75596	CLC3A_HUMAN	C-type lectin domain family 3 member A (C-type lectin superfamily member 1) (Cartilage-derived C-type lectin)	CLEC3A CLECSF1 UNQ700/PRO1345	0.854 (-0.595, 2.303)	0.242	1.745 (0.252, 3.238)	0.023	0.500 (-0.970, 1.971)	0.497	1.733 (0.237, 3.229)	0.024
O75711	SCRG1_HUMAN	Scrapie-responsive protein 1 (Scrapie-responsive gene 1 protein) (ScRG-1)	SCRG1 UNQ390/PRO725	-0.159 (-1.592, 1.275)	0.825	-0.800 (-2.275, 0.675)	0.282	0.218 (-1.218, 1.653)	0.762	0.815 (-0.663, 2.293)	0.274
O75718	CRTAP_HUMAN	Cartilage-associated protein	CRTAP CASP	-0.263 (-0.948, 0.422)	0.448	-0.580 (-1.195, 0.036)	0.064	-0.724 (-1.416, -0.031)	0.041	-0.736 (-1.435, -0.037)	0.039
O75821	EIF3G_HUMAN	Eukaryotic translation initiation factor 3 subunit G (eIF3g) (Eukaryotic translation initiation factor 3 RNA-binding subunit) (eIF-3 RNA-binding subunit) (Eukaryotic translation initiation factor 3 subunit 4) (eIF-3-delta) (eIF3 p42) (eIF3 p44)	EIF3G EIF3S4	0.527 (-0.355, 1.409)	0.237	0.764 (-0.043, 1.571)	0.063	-0.124 (-0.927, 0.679)	0.758	-0.157 (-0.982, 0.668)	0.704
O75874	IDHC_HUMAN	Isocitrate dehydrogenase [NADP] cytoplasmic (IDH) (IDH1) (EC 1.1.1.42) (Cytosolic NADP-isocitrate dehydrogenase) (IDPc) (NADP(+)-specific ICDH) (Oxalosuccinate decarboxylase)	IDH1 PICD	-0.111 (-0.561, 0.339)	0.622	-0.470 (-0.933, -0.008)	0.046	-0.191 (-0.640, 0.258)	0.396	-0.475 (-0.939, -0.011)	0.045
O75882	ATRN_HUMAN	Attractin (DPPT-L) (Mahogany homolog)	ATRN KIAA0548 MGCA	-0.702 (-1.827, 0.424)	0.218	-1.557 (-2.636, -0.478)	0.006	-0.034 (-1.070, 1.002)	0.947	-0.455 (-1.483, 0.573)	0.375
O75888	TNF13_HUMAN	Tumor necrosis factor ligand superfamily member 13 (A proliferation-inducing ligand) (APRIL) (TNF- and APOL-related leukocyte expressed ligand 2) (TALL-2) (TNF-related death ligand 1) (TRDL-1) (CD antigen CD256)	TNFSF13 APRIL TALL2 ZTNF2 UNQ383/PRO715	-0.208 (-1.205, 0.790)	0.679	-1.098 (-2.120, -0.076)	0.036	-0.123 (-1.107, 0.860)	0.803	-0.214 (-1.225, 0.797)	0.673
O75915	PRAF3_HUMAN	PRA1 family protein 3 (ADP-ribosylation factor-like protein 6-interacting protein 5) (ARL-6-interacting protein 5) (Aip-5) (Cytoskeleton-related vitamin A-responsive protein) (Dermal papilla-derived protein 11) (GTRAP3-18) (Glutamate transporter EAAC1-interacting protein) (JM5) (Prenylated Rab acceptor protein 2) (Protein JWa) (Putative MAPK-activating protein PM27)	ARL6IP5 DERP11 JWA PRA2 PRAF3 HSPC127	-0.756 (-2.069, 0.557)	0.256	-1.673 (-2.911, -0.435)	0.009	0.130 (-0.992, 1.253)	0.815	-0.177 (-1.365, 1.012)	0.766
O76011	KRT34_HUMAN	Keratin, type I cuticular Ha4 (Hair keratin, type I Ha4) (Keratin-34) (K34)	KRT34 HHA4 HKA4 KRTHA4	0.581 (-0.236, 1.397)	0.16	1.130 (0.292, 1.968)	0.009	-0.451 (-1.267, 0.364)	0.273	0.089 (-0.751, 0.929)	0.834
O76038	SEGN_HUMAN	Secretagogin	SCGN SECRET	-0.309 (-1.282, 0.665)	0.528	-0.884 (-1.877, 0.109)	0.080	-0.812 (-1.778, 0.154)	0.098	-1.197 (-2.233, -0.161)	0.024
O76061	STC2_HUMAN	Stanniocalcin-2 (STC-2) (Stanniocalcin-related protein) (STC-related protein) (STCRP)	STC2	-0.985 (-2.300, 0.331)	0.139	-2.947 (-4.326, -1.568)	<0.001	0.018 (-1.234, 1.271)	0.977	-0.864 (-2.181, 0.453)	0.193
O76076	CCN5_HUMAN	CCN family member 5 (Connective tissue growth factor-like protein) (CTGF-L) (Connective tissue growth factor-related protein 58) (WNT1-inducible-signaling pathway protein 2) (WISP-2)	CCN5 CT58 CTGFL WISP2 UNQ228/PRO261	-0.022 (-0.797, 0.754)	0.955	-1.897 (-2.697, -1.096)	<0.001	0.150 (-0.626, 0.926)	0.700	-0.958 (-1.761, -0.156)	0.020
O94760	DDAH1_HUMAN	N(G),N(G)-dimethylarginine dimethylaminohydrolase 1 (DDAH-1) (Dimethylarginine dimethylaminohydrolase 1) (EC 3.5.3.18) (DDAHI) (Dimethylargininase-1)	DDAH1 DDAH	0.175 (-0.313, 0.663)	0.475	-0.840 (-1.328, -0.351)	0.001	-0.133 (-0.641, 0.376)	0.603	-0.516 (-1.046, 0.015)	0.057
O94769	ECM2_HUMAN	Extracellular matrix protein 2 (Matrix glycoprotein SC1/ECM2)	ECM2	-0.473 (-1.483, 0.537)	0.351	-1.139 (-2.179, -0.098)	0.033	0.234 (-0.776, 1.243)	0.644	-0.369 (-1.413, 0.675)	0.481
O94832	MYO1D_HUMAN	Unconventional myosin-Id	MYO1D KIAA0727	0.231 (-0.828, 1.291)	0.664	0.853 (-0.177, 1.882)	0.103	-0.704 (-1.702, 0.295)	0.164	-1.332 (-2.377, -0.287)	0.013
O94874	UFL1_HUMAN	E3 UFM1-protein ligase 1 (EC 2.3.2.-) (E3 UFM1-protein transferase 1) (Multiple alpha-helix protein located at ER) (Novel LZAP-binding protein) (Regulator of C53/LZAP and DDRGK1)	UFL1 KIAA0776 MAXER NLBP RCAD	-0.333 (-1.197, 0.531)	0.446	-1.412 (-2.235, -0.590)	0.001	-0.036 (-0.815, 0.743)	0.926	-0.703 (-1.508, 0.103)	0.086
O95025	SEM3D_HUMAN	Semaphorin-3D	SEMA3D UNQ760/PRO1491	-0.345 (-1.641, 0.950)	0.595	-0.262 (-1.555, 1.031)	0.686	-0.046 (-1.370, 1.277)	0.944	-0.200 (-1.501, 1.100)	0.758
O95336	6PGL_HUMAN	6-phosphogluconolactonase (6PGL) (EC 3.1.1.31)	PGLS	0.281 (-0.327, 0.888)	0.361	0.359 (-0.222, 0.940)	0.221	-0.165 (-0.733, 0.403)	0.563	-0.068 (-0.596, 0.459)	0.797
O95340	PAPS2_HUMAN	Bifunctional 3'-phosphoadenosine 5'-phosphosulfate synthase 2 (PAPS synthase 2) (PAPSS 2) (Sulfurylase kinase 2) (SK 2) (SK2) [Includes: Sulfate adenylyltransferase (EC 2.7.7.4) (ATP-sulfurylase) (Sulfate adenylate transferase) (SAT); Adenylyl-sulfate kinase (EC 2.7.1.25) (3'-phosphoadenosine-5'-phosphosulfate synthase) (APS kinase) (Adenosine-5'-phosphosulfate 3'-phosphotransferase) (Adenylylsul…	PAPSS2 ATPSK2	-0.134 (-0.877, 0.609)	0.719	-0.809 (-1.571, -0.048)	0.038	-0.114 (-0.860, 0.632)	0.761	0.213 (-0.554, 0.980)	0.581
O95445	APOM_HUMAN	Apolipoprotein M (Apo-M) (ApoM) (Protein G3a)	APOM G3A NG20 HSPC336	-0.276 (-1.176, 0.625)	0.541	-0.172 (-1.077, 0.732)	0.703	-0.474 (-1.379, 0.431)	0.298	0.229 (-0.687, 1.146)	0.617
O95631	NET1_HUMAN	Netrin-1 (Epididymis tissue protein Li 131P)	NTN1 NTN1L	0.112 (-1.028, 1.253)	0.844	0.168 (-1.004, 1.340)	0.774	0.505 (-0.634, 1.644)	0.378	0.887 (-0.291, 2.064)	0.137
O95782	AP2A1_HUMAN	AP-2 complex subunit alpha-1 (100 kDa coated vesicle protein A) (Adaptor protein complex AP-2 subunit alpha-1) (Adaptor-related protein complex 2 subunit alpha-1) (Alpha-adaptin A) (Alpha1-adaptin) (Clathrin assembly protein complex 2 alpha-A large chain) (Plasma membrane adaptor HA2/AP2 adaptin alpha A subunit)	AP2A1 ADTAA CLAPA1	-0.215 (-0.914, 0.483)	0.54	0.835 (0.166, 1.503)	0.015	-0.107 (-0.741, 0.527)	0.735	0.007 (-0.617, 0.631)	0.982
O95865	DDAH2_HUMAN	N(G),N(G)-dimethylarginine dimethylaminohydrolase 2 (DDAH-2) (Dimethylarginine dimethylaminohydrolase 2) (EC 3.5.3.18) (DDAHII) (Dimethylargininase-2) (Protein G6a) (S-phase protein)	DDAH2 DDAH G6A NG30	0.519 (-0.166, 1.204)	0.135	0.698 (-0.002, 1.399)	0.051	-0.255 (-0.933, 0.423)	0.455	-0.516 (-1.214, 0.182)	0.145
O95965	ITGBL_HUMAN	Integrin beta-like protein 1 (Osteoblast-specific cysteine-rich protein) (Ten integrin EGF-like repeat domain-containing protein)	ITGBL1 OSCP TIED	-0.110 (-0.689, 0.470)	0.706	-1.006 (-1.604, -0.408)	0.001	-0.009 (-0.568, 0.550)	0.974	-0.371 (-0.962, 0.219)	0.213
O95967	FBLN4_HUMAN	EGF-containing fibulin-like extracellular matrix protein 2 (Fibulin-4) (FIBL-4) (Protein UPH1)	EFEMP2 FBLN4 UNQ200/PRO226	-0.545 (-1.244, 0.154)	0.124	-1.050 (-1.768, -0.332)	0.005	-0.184 (-0.882, 0.515)	0.601	-0.061 (-0.780, 0.659)	0.866
P00325	ADH1B_HUMAN	All-trans-retinol dehydrogenase [NAD(+)] ADH1B (EC 1.1.1.105) (Alcohol dehydrogenase 1B) (Alcohol dehydrogenase subunit beta)	ADH1B ADH2	-0.430 (-1.744, 0.883)	0.513	-0.591 (-1.903, 0.721)	0.369	-0.936 (-2.155, 0.283)	0.129	-0.051 (-1.237, 1.135)	0.931
P00338	LDHA_HUMAN	L-lactate dehydrogenase A chain (LDH-A) (EC 1.1.1.27) (Cell proliferation-inducing gene 19 protein) (LDH muscle subunit) (LDH-M) (Renal carcinoma antigen NY-REN-59)	LDHA PIG19	-0.215 (-0.542, 0.112)	0.192	-0.614 (-0.950, -0.277)	0.001	0.044 (-0.282, 0.370)	0.788	-0.103 (-0.441, 0.234)	0.541
P00387	NB5R3_HUMAN	NADH-cytochrome b5 reductase 3 (B5R) (Cytochrome b5 reductase) (EC 1.6.2.2) (Diaphorase-1)	CYB5R3 DIA1	0.214 (-0.653, 1.080)	0.624	0.765 (-0.116, 1.647)	0.088	-0.077 (-0.917, 0.764)	0.856	-0.008 (-0.874, 0.858)	0.984
P00390	GSHR_HUMAN	Glutathione reductase, mitochondrial (GR) (GRase) (EC 1.8.1.7)	GSR GLUR GRD1	0.327 (-0.415, 1.069)	0.382	0.650 (-0.081, 1.381)	0.080	-0.435 (-1.093, 0.223)	0.191	0.092 (-0.590, 0.773)	0.788
P00441	SODC_HUMAN	Superoxide dismutase [Cu-Zn] (EC 1.15.1.1) (Superoxide dismutase 1) (hSod1)	SOD1	-<0.001 (-0.402, 0.402)	0.998	-0.676 (-1.087, -0.264)	0.002	-0.076 (-0.477, 0.325)	0.707	-0.331 (-0.746, 0.085)	0.117
P00450	CERU_HUMAN	Ceruloplasmin (EC 1.16.3.1) (Ferroxidase)	CP	0.217 (-0.522, 0.957)	0.557	-0.646 (-1.410, 0.117)	0.095	0.396 (-0.343, 1.136)	0.286	0.150 (-0.614, 0.914)	0.694
P00488	F13A_HUMAN	Coagulation factor XIII A chain (Coagulation factor XIIIa) (EC 2.3.2.13) (Protein-glutamine gamma-glutamyltransferase A chain) (Transglutaminase A chain)	F13A1 F13A	-0.376 (-1.247, 0.494)	0.391	-1.277 (-2.174, -0.381)	0.006	-0.051 (-0.920, 0.818)	0.907	-0.966 (-1.862, -0.069)	0.035
P00491	PNPH_HUMAN	Purine nucleoside phosphorylase (PNP) (EC 2.4.2.1) (Inosine phosphorylase) (Inosine-guanosine phosphorylase)	PNP NP	0.206 (-0.503, 0.914)	0.563	1.478 (0.769, 2.187)	<0.001	0.819 (0.064, 1.574)	0.034	2.765 (2.032, 3.497)	<0.001
P00505	AATM_HUMAN	Aspartate aminotransferase, mitochondrial (mAspAT) (EC 2.6.1.1) (EC 2.6.1.7) (Fatty acid-binding protein) (FABP-1) (Glutamate oxaloacetate transaminase 2) (Kynurenine aminotransferase 4) (Kynurenine aminotransferase IV) (Kynurenine--oxoglutarate transaminase 4) (Kynurenine--oxoglutarate transaminase IV) (Plasma membrane-associated fatty acid-binding protein) (FABPpm) (Transaminase A)	GOT2 KYAT4	0.189 (-0.663, 1.041)	0.659	0.832 (-0.056, 1.720)	0.066	-0.370 (-1.220, 0.480)	0.387	-0.888 (-1.746, -0.029)	0.043
P00558	PGK1_HUMAN	Phosphoglycerate kinase 1 (EC 2.7.2.3) (Cell migration-inducing gene 10 protein) (Primer recognition protein 2) (PRP 2)	PGK1 PGKA MIG10 OK/SW-cl.110	-0.019 (-0.458, 0.420)	0.931	-0.715 (-1.166, -0.264)	0.002	-0.010 (-0.448, 0.429)	0.965	-0.182 (-0.634, 0.270)	0.425
P00568	KAD1_HUMAN	Adenylate kinase isoenzyme 1 (AK 1) (EC 2.7.4.10) (EC 2.7.4.3) (EC 2.7.4.6) (ATP-AMP transphosphorylase 1) (ATP:AMP phosphotransferase) (Adenylate monophosphate kinase) (Myokinase)	AK1	0.176 (-0.133, 0.484)	0.258	-0.083 (-0.399, 0.234)	0.602	0.203 (-0.104, 0.510)	0.190	0.570 (0.250, 0.890)	0.001
P00734	THRB_HUMAN	Prothrombin (EC 3.4.21.5) (Coagulation factor II) [Cleaved into: Activation peptide fragment 1; Activation peptide fragment 2; Thrombin light chain; Thrombin heavy chain]	F2	-0.267 (-0.824, 0.290)	0.342	-0.893 (-1.465, -0.321)	0.003	0.136 (-0.420, 0.692)	0.627	0.008 (-0.567, 0.583)	0.979
P00736	C1R_HUMAN	Complement C1r subcomponent (EC 3.4.21.41) (Complement component 1 subcomponent r) [Cleaved into: Complement C1r subcomponent heavy chain; Complement C1r subcomponent light chain]	C1R	0.317 (-0.119, 0.753)	0.15	0.326 (-0.123, 0.774)	0.151	0.211 (-0.225, 0.646)	0.336	0.615 (0.165, 1.066)	0.008
P00738	HPT_HUMAN	Haptoglobin (Zonulin) [Cleaved into: Haptoglobin alpha chain; Haptoglobin beta chain]	HP	0.221 (-0.722, 1.164)	0.64	0.160 (-0.811, 1.131)	0.741	0.389 (-0.553, 1.331)	0.411	0.950 (-0.023, 1.923)	0.055
P00740	FA9_HUMAN	Coagulation factor IX (EC 3.4.21.22) (Christmas factor) (Plasma thromboplastin component) (PTC) [Cleaved into: Coagulation factor IXa light chain; Coagulation factor IXa heavy chain]	F9	-0.525 (-1.109, 0.060)	0.078	-0.383 (-0.985, 0.218)	0.207	0.043 (-0.558, 0.643)	0.887	0.222 (-0.396, 0.840)	0.474
P00742	FA10_HUMAN	Coagulation factor X (EC 3.4.21.6) (Stuart factor) (Stuart-Prower factor) [Cleaved into: Factor X light chain; Factor X heavy chain; Activated factor Xa heavy chain]	F10	0.315 (-0.705, 1.334)	0.539	-0.124 (-1.167, 0.918)	0.812	0.089 (-0.984, 1.162)	0.869	0.722 (-0.367, 1.812)	0.190
P00746	CFAD_HUMAN	Complement factor D (EC 3.4.21.46) (Adipsin) (C3 convertase activator) (Properdin factor D)	CFD DF PFD	0.316 (-0.410, 1.043)	0.386	-1.291 (-2.038, -0.543)	0.001	0.152 (-0.574, 0.878)	0.677	-0.914 (-1.662, -0.166)	0.018
P00747	PLMN_HUMAN	Plasminogen (EC 3.4.21.7) [Cleaved into: Plasmin heavy chain A; Activation peptide; Angiostatin; Plasmin heavy chain A, short form; Plasmin light chain B]	PLG	-0.597 (-1.216, 0.021)	0.058	-1.165 (-1.801, -0.530)	0.001	-0.223 (-0.842, 0.395)	0.474	-0.493 (-1.129, 0.142)	0.126
P00748	FA12_HUMAN	Coagulation factor XII (EC 3.4.21.38) (Hageman factor) (HAF) [Cleaved into: Coagulation factor XIIa heavy chain; Beta-factor XIIa part 1; Coagulation factor XIIa light chain (Beta-factor XIIa part 2)]	F12	-0.389 (-1.032, 0.253)	0.23	-0.705 (-1.366, -0.044)	0.037	-0.037 (-0.679, 0.605)	0.908	-0.086 (-0.749, 0.577)	0.796
P00751	CFAB_HUMAN	Complement factor B (EC 3.4.21.47) (C3/C5 convertase) (Glycine-rich beta glycoprotein) (GBG) (PBF2) (Properdin factor B) [Cleaved into: Complement factor B Ba fragment; Complement factor B Bb fragment]	CFB BF BFD	0.077 (-0.491, 0.646)	0.786	-0.660 (-1.245, -0.074)	0.028	0.332 (-0.236, 0.900)	0.246	0.063 (-0.523, 0.650)	0.829
P00915	CAH1_HUMAN	Carbonic anhydrase 1 (EC 4.2.1.1) (Carbonate dehydratase I) (Carbonic anhydrase B) (CAB) (Carbonic anhydrase I) (CA-I) (Cyanamide hydratase CA1) (EC 4.2.1.69)	CA1	1.288 (-0.193, 2.769)	0.087	6.042 (4.527, 7.557)	<0.001	1.035 (-0.361, 2.431)	0.142	5.825 (4.392, 7.258)	<0.001
P00966	ASSY_HUMAN	Argininosuccinate synthase (EC 6.3.4.5) (Citrulline--aspartate ligase)	ASS1 ASS	0.045 (-0.404, 0.493)	0.842	-1.055 (-1.516, -0.594)	<0.001	0.002 (-0.446, 0.450)	0.993	-0.933 (-1.395, -0.471)	<0.001
P01008	ANT3_HUMAN	Antithrombin-III (ATIII) (Serpin C1)	SERPINC1 AT3 PRO0309	-0.042 (-0.526, 0.443)	0.865	-0.854 (-1.352, -0.356)	0.001	0.140 (-0.344, 0.624)	0.565	-0.442 (-0.940, 0.057)	0.082
P01009	A1AT_HUMAN	Alpha-1-antitrypsin (Alpha-1 protease inhibitor) (Alpha-1-antiproteinase) (Serpin A1) [Cleaved into: Short peptide from AAT (SPAAT)]	SERPINA1 AAT PI PRO0684 PRO2209	-0.019 (-0.833, 0.796)	0.963	-1.305 (-2.146, -0.464)	0.003	0.095 (-0.719, 0.909)	0.815	-0.599 (-1.440, 0.242)	0.158
P01011	AACT_HUMAN	Alpha-1-antichymotrypsin (ACT) (Cell growth-inhibiting gene 24/25 protein) (Serpin A3) [Cleaved into: Alpha-1-antichymotrypsin His-Pro-less]	SERPINA3 AACT GIG24 GIG25	-0.044 (-0.663, 0.575)	0.887	-1.441 (-2.078, -0.803)	<0.001	0.156 (-0.462, 0.775)	0.614	-0.750 (-1.389, -0.111)	0.022
P01019	ANGT_HUMAN	Angiotensinogen (Serpin A8) [Cleaved into: Angiotensin-1 (Angiotensin 1-10) (Angiotensin I) (Ang I); Angiotensin-2 (Angiotensin 1-8) (Angiotensin II) (Ang II); Angiotensin-3 (Angiotensin 2-8) (Angiotensin III) (Ang III) (Des-Asp[1]-angiotensin II); Angiotensin-4 (Angiotensin 3-8) (Angiotensin IV) (Ang IV); Angiotensin 1-9; Angiotensin 1-7; Angiotensin 1-5; Angiotensin 1-4]	AGT SERPINA8	-0.029 (-0.671, 0.613)	0.929	-0.471 (-1.133, 0.192)	0.159	0.093 (-0.549, 0.735)	0.771	0.221 (-0.442, 0.884)	0.506
P01023	A2MG_HUMAN	Alpha-2-macroglobulin (Alpha-2-M) (C3 and PZP-like alpha-2-macroglobulin domain-containing protein 5)	A2M CPAMD5 FWP007	0.346 (-0.436, 1.128)	0.378	0.923 (0.117, 1.729)	0.026	0.157 (-0.625, 0.938)	0.689	1.690 (0.883, 2.498)	<0.001
P01024	CO3_HUMAN	Complement C3 (C3 and PZP-like alpha-2-macroglobulin domain-containing protein 1) [Cleaved into: Complement C3 beta chain; C3-beta-c (C3bc); Complement C3 alpha chain; C3a anaphylatoxin; Acylation stimulating protein (ASP) (C3adesArg); Complement C3b alpha' chain; Complement C3c alpha' chain fragment 1; Complement C3dg fragment; Complement C3g fragment; Complement C3d fragment; Complement C3f fra…	C3 CPAMD1	-0.098 (-0.619, 0.422)	0.706	-0.391 (-0.924, 0.142)	0.147	0.166 (-0.352, 0.684)	0.525	0.396 (-0.142, 0.934)	0.146
P01031	CO5_HUMAN	Complement C5 (C3 and PZP-like alpha-2-macroglobulin domain-containing protein 4) [Cleaved into: Complement C5 beta chain; Complement C5 alpha chain; C5a anaphylatoxin; Complement C5 alpha' chain]	C5 CPAMD4	-0.320 (-1.029, 0.388)	0.369	-0.999 (-1.727, -0.271)	0.008	-0.232 (-0.940, 0.476)	0.515	-0.301 (-1.030, 0.428)	0.413
P01033	TIMP1_HUMAN	Metalloproteinase inhibitor 1 (Erythroid-potentiating activity) (EPA) (Fibroblast collagenase inhibitor) (Collagenase inhibitor) (Tissue inhibitor of metalloproteinases 1) (TIMP-1)	TIMP1 CLGI TIMP	0.041 (-0.713, 0.795)	0.914	-0.275 (-1.050, 0.500)	0.481	-0.235 (-0.989, 0.519)	0.536	0.318 (-0.457, 1.093)	0.416
P01034	CYTC_HUMAN	Cystatin-C (Cystatin-3) (Gamma-trace) (Neuroendocrine basic polypeptide) (Post-gamma-globulin)	CST3	-0.181 (-0.898, 0.537)	0.615	-1.498 (-2.239, -0.758)	<0.001	-0.164 (-0.882, 0.554)	0.648	-0.874 (-1.615, -0.132)	0.022
P01042	KNG1_HUMAN	Kininogen-1 (Alpha-2-thiol proteinase inhibitor) (Fitzgerald factor) (High molecular weight kininogen) (HMWK) (Williams-Fitzgerald-Flaujeac factor) [Cleaved into: Kininogen-1 heavy chain; T-kinin (Ile-Ser-Bradykinin); Bradykinin (Kallidin I); Lysyl-bradykinin (Kallidin II); Kininogen-1 light chain; Low molecular weight growth-promoting factor]	KNG1 BDK KNG	-0.061 (-0.646, 0.524)	0.835	-0.512 (-1.115, 0.091)	0.094	0.118 (-0.467, 0.703)	0.688	0.207 (-0.397, 0.811)	0.494
P01344	IGF2_HUMAN	Insulin-like growth factor II (IGF-II) (Somatomedin-A) (T3M-11-derived growth factor) [Cleaved into: Insulin-like growth factor II; Insulin-like growth factor II Ala-25 Del; Preptin]	IGF2 PP1446	0.023 (-0.569, 0.615)	0.938	-0.152 (-0.748, 0.444)	0.611	-0.326 (-1.004, 0.352)	0.340	0.268 (-0.408, 0.943)	0.431
P01591	IGJ_HUMAN	Immunoglobulin J chain (Joining chain of multimeric IgA and IgM)	JCHAIN IGCJ IGJ	0.287 (-0.735, 1.308)	0.575	-0.142 (-1.195, 0.910)	0.787	-0.118 (-1.138, 0.902)	0.817	0.839 (-0.213, 1.890)	0.115
P01599	KV117_HUMAN	Immunoglobulin kappa variable 1-17 (Ig kappa chain V-I region Gal) (Ig kappa chain V-I region WEA)	IGKV1-17	-0.051 (-1.010, 0.907)	0.915	-0.793 (-1.808, 0.222)	0.122	0.349 (-0.653, 1.351)	0.487	0.327 (-0.718, 1.372)	0.531
P01601	KVD16_HUMAN	Immunoglobulin kappa variable 1D-16 (Ig kappa chain V-I region HK146) (Ig kappa chain V-I region HK189)	IGKV1D-16	0.070 (-0.991, 1.131)	0.895	-1.125 (-2.212, -0.039)	0.043	0.589 (-0.428, 1.607)	0.249	-0.622 (-1.629, 0.385)	0.219
P01602	KV105_HUMAN	Immunoglobulin kappa variable 1-5 (Ig kappa chain V-I region CAR) (Ig kappa chain V-I region EU) (Ig kappa chain V-I region HK102) (Ig kappa chain V-I region Kue)	IGKV1-5	0.360 (-0.412, 1.131)	0.354	-0.549 (-1.332, 0.234)	0.165	0.169 (-0.606, 0.944)	0.664	0.123 (-0.677, 0.924)	0.759
P01619	KV320_HUMAN	Immunoglobulin kappa variable 3-20 (Ig kappa chain V-III region B6) (Ig kappa chain V-III region GOL) (Ig kappa chain V-III region HAH) (Ig kappa chain V-III region HIC) (Ig kappa chain V-III region IARC/BL41) (Ig kappa chain V-III region NG9) (Ig kappa chain V-III region SIE) (Ig kappa chain V-III region Ti) (Ig kappa chain V-III region WOL)	IGKV3-20	-0.055 (-0.783, 0.673)	0.88	-1.070 (-1.821, -0.319)	0.006	0.165 (-0.566, 0.896)	0.653	-0.211 (-0.970, 0.547)	0.578
P01700	LV147_HUMAN	Immunoglobulin lambda variable 1-47 (Ig lambda chain V-I region HA) (Ig lambda chain V-I region WAH)	IGLV1-47	-0.096 (-0.861, 0.669)	0.802	-0.954 (-1.736, -0.171)	0.018	0.413 (-0.344, 1.170)	0.278	-0.009 (-0.798, 0.780)	0.981
P01701	LV151_HUMAN	Immunoglobulin lambda variable 1-51 (Ig lambda chain V-I region BL2) (Ig lambda chain V-I region EPS) (Ig lambda chain V-I region NEW) (Ig lambda chain V-I region NIG-64)	IGLV1-51	-0.306 (-1.314, 0.702)	0.546	-0.949 (-1.982, 0.083)	0.071	0.258 (-0.768, 1.284)	0.617	-0.122 (-1.158, 0.913)	0.814
P01703	LV140_HUMAN	Immunoglobulin lambda variable 1-40 (Ig lambda chain V-I region NEWM)	IGLV1-40	-0.013 (-1.270, 1.245)	0.984	-1.091 (-2.312, 0.130)	0.078	0.486 (-0.734, 1.706)	0.424	-0.567 (-1.755, 0.620)	0.339
P01704	LV214_HUMAN	Immunoglobulin lambda variable 2-14 (Ig lambda chain V-II region NIG-84) (Ig lambda chain V-II region TOG) (Ig lambda chain V-II region VIL)	IGLV2-14	0.148 (-1.321, 1.618)	0.84	-0.932 (-2.363, 0.500)	0.194	-0.892 (-2.308, 0.523)	0.210	-0.767 (-2.255, 0.721)	0.303
P01706	LV211_HUMAN	Immunoglobulin lambda variable 2-11 (Ig gamma lambda chain V-II region DOT) (Ig lambda chain V-II region BOH) (Ig lambda chain V-II region BUR) (Ig lambda chain V-II region NIG-58) (Ig lambda chain V-II region TRO) (Ig lambda chain V-II region WIN)	IGLV2-11	-0.295 (-1.351, 0.761)	0.577	-1.410 (-2.492, -0.328)	0.012	0.017 (-1.015, 1.049)	0.973	-0.564 (-1.689, 0.561)	0.318
P01714	LV319_HUMAN	Immunoglobulin lambda variable 3-19 (Ig lambda chain V-III region SH)	IGLV3-19	0.097 (-0.845, 1.039)	0.837	-0.986 (-1.952, -0.021)	0.045	0.078 (-0.849, 1.005)	0.866	0.018 (-0.952, 0.987)	0.971
P01742	HV169_HUMAN	Immunoglobulin heavy variable 1-69 (Ig heavy chain V-I region EU) (Ig heavy chain V-I region SIE) (Ig heavy chain V-I region WOL)	IGHV1-69	-0.530 (-1.626, 0.566)	0.335	-1.905 (-3.046, -0.764)	0.002	-0.533 (-1.623, 0.557)	0.329	-1.108 (-2.236, 0.021)	0.054
P01766	HV313_HUMAN	Immunoglobulin heavy variable 3-13 (Ig heavy chain V-III region BRO)	IGHV3-13	-0.526 (-1.526, 0.474)	0.295	-1.113 (-2.144, -0.082)	0.035	-0.239 (-1.250, 0.772)	0.636	-0.171 (-1.217, 0.875)	0.744
P01780	HV307_HUMAN	Immunoglobulin heavy variable 3-7 (Ig heavy chain V-III region GAL) (Ig heavy chain V-III region GAR) (Ig heavy chain V-III region JON)	IGHV3-7	-0.101 (-0.751, 0.550)	0.758	-0.991 (-1.662, -0.319)	0.005	0.226 (-0.425, 0.877)	0.490	-0.067 (-0.739, 0.605)	0.842
P01834	IGKC_HUMAN	Immunoglobulin kappa constant (Ig kappa chain C region) (Ig kappa chain C region AG) (Ig kappa chain C region CUM) (Ig kappa chain C region EU) (Ig kappa chain C region OU) (Ig kappa chain C region ROY) (Ig kappa chain C region TI)	IGKC	-0.285 (-0.896, 0.325)	0.353	-0.926 (-1.554, -0.298)	0.005	0.042 (-0.568, 0.651)	0.892	0.004 (-0.626, 0.634)	0.989
P01857	IGHG1_HUMAN	Immunoglobulin heavy constant gamma 1 (Ig gamma-1 chain C region) (Ig gamma-1 chain C region EU) (Ig gamma-1 chain C region KOL) (Ig gamma-1 chain C region NIE)	IGHG1	-0.153 (-0.819, 0.513)	0.646	-0.855 (-1.539, -0.171)	0.015	0.021 (-0.643, 0.685)	0.949	-0.142 (-0.830, 0.545)	0.680
P01859	IGHG2_HUMAN	Immunoglobulin heavy constant gamma 2 (Ig gamma-2 chain C region) (Ig gamma-2 chain C region DOT) (Ig gamma-2 chain C region TIL) (Ig gamma-2 chain C region ZIE)	IGHG2	0.171 (-0.583, 0.924)	0.652	-0.700 (-1.475, 0.075)	0.076	0.477 (-0.275, 1.228)	0.209	0.124 (-0.655, 0.902)	0.752
P01860	IGHG3_HUMAN	Immunoglobulin heavy constant gamma 3 (HDC) (Heavy chain disease protein) (Ig gamma-3 chain C region)	IGHG3	-0.147 (-0.922, 0.628)	0.705	-0.569 (-1.368, 0.230)	0.158	0.199 (-0.577, 0.974)	0.609	0.366 (-0.434, 1.166)	0.362
P01861	IGHG4_HUMAN	Immunoglobulin heavy constant gamma 4 (Ig gamma-4 chain C region)	IGHG4	0.001 (-1.174, 1.176)	0.999	-0.825 (-2.039, 0.389)	0.177	0.384 (-0.790, 1.559)	0.512	0.284 (-0.930, 1.498)	0.638
P01871	IGHM_HUMAN	Immunoglobulin heavy constant mu (Ig mu chain C region) (Ig mu chain C region BOT) (Ig mu chain C region GAL) (Ig mu chain C region OU)	IGHM	-0.111 (-1.354, 1.133)	0.859	-0.055 (-1.339, 1.229)	0.932	-0.284 (-1.528, 0.960)	0.647	1.063 (-0.221, 2.347)	0.102
P01876	IGHA1_HUMAN	Immunoglobulin heavy constant alpha 1 (Ig alpha-1 chain C region) (Ig alpha-1 chain C region BUR) (Ig alpha-1 chain C region TRO)	IGHA1	-0.360 (-1.325, 0.606)	0.456	-0.579 (-1.575, 0.417)	0.248	0.091 (-0.874, 1.057)	0.850	0.452 (-0.545, 1.450)	0.366
P01877	IGHA2_HUMAN	Immunoglobulin heavy constant alpha 2 (Ig alpha-2 chain C region) (Ig alpha-2 chain C region BUT) (Ig alpha-2 chain C region LAN)	IGHA2	0.657 (-0.397, 1.712)	0.216	0.065 (-1.033, 1.162)	0.906	0.383 (-0.686, 1.452)	0.474	0.522 (-0.591, 1.634)	0.350
P01880	IGHD_HUMAN	Immunoglobulin heavy constant delta (Ig delta chain C region) (Ig delta chain C region NIG-65) (Ig delta chain C region WAH)	IGHD	-0.416 (-1.851, 1.019)	0.559	-1.022 (-2.552, 0.507)	0.183	0.042 (-1.403, 1.487)	0.953	0.041 (-1.494, 1.577)	0.957
P02452	CO1A1_HUMAN	Collagen alpha-1(I) chain (Alpha-1 type I collagen)	COL1A1	-0.453 (-1.169, 0.262)	0.21	-0.792 (-1.527, -0.057)	0.035	0.105 (-0.609, 0.819)	0.769	0.125 (-0.614, 0.863)	0.736
P02458	CO2A1_HUMAN	Collagen alpha-1(II) chain (Alpha-1 type II collagen) [Cleaved into: Collagen alpha-1(II) chain; Chondrocalcin]	COL2A1	-0.053 (-1.394, 1.289)	0.938	-0.861 (-2.237, 0.515)	0.216	0.724 (-0.620, 2.068)	0.286	1.312 (-0.071, 2.694)	0.063
P02461	CO3A1_HUMAN	Collagen alpha-1(III) chain	COL3A1	-0.197 (-0.899, 0.506)	0.578	0.367 (-0.359, 1.093)	0.316	-0.073 (-0.766, 0.619)	0.833	0.714 (-0.017, 1.446)	0.055
P02511	CRYAB_HUMAN	Alpha-crystallin B chain (Alpha(B)-crystallin) (Heat shock protein beta-5) (HspB5) (Renal carcinoma antigen NY-REN-27) (Rosenthal fiber component)	CRYAB CRYA2 HSPB5	-0.337 (-0.890, 0.217)	0.228	-0.834 (-1.403, -0.264)	0.005	-0.391 (-0.943, 0.162)	0.162	-0.617 (-1.189, -0.046)	0.035
P02545	LMNA_HUMAN	Prelamin-A/C [Cleaved into: Lamin-A/C (70 kDa lamin) (Renal carcinoma antigen NY-REN-32)]	LMNA LMN1	0.334 (-0.275, 0.943)	0.277	0.765 (0.140, 1.390)	0.017	-0.270 (-0.879, 0.338)	0.378	-0.666 (-1.292, -0.040)	0.037
P02647	APOA1_HUMAN	Apolipoprotein A-I (Apo-AI) (ApoA-I) (Apolipoprotein A1) [Cleaved into: Proapolipoprotein A-I (ProapoA-I); Truncated apolipoprotein A-I (Apolipoprotein A-I(1-242))]	APOA1	-0.176 (-0.868, 0.516)	0.613	-0.984 (-1.693, -0.274)	0.007	-0.345 (-1.035, 0.345)	0.321	0.187 (-0.527, 0.901)	0.603
P02649	APOE_HUMAN	Apolipoprotein E (Apo-E)	APOE	-0.054 (-1.054, 0.947)	0.914	-1.151 (-2.182, -0.120)	0.029	-0.510 (-1.510, 0.490)	0.311	0.242 (-0.790, 1.274)	0.639
P02652	APOA2_HUMAN	Apolipoprotein A-II (Apo-AII) (ApoA-II) (Apolipoprotein A2) [Cleaved into: Proapolipoprotein A-II (ProapoA-II); Truncated apolipoprotein A-II (Apolipoprotein A-II(1-76))]	APOA2	-0.252 (-0.994, 0.490)	0.5	-0.618 (-1.382, 0.146)	0.111	0.045 (-0.711, 0.801)	0.906	0.481 (-0.295, 1.256)	0.220
P02654	APOC1_HUMAN	Apolipoprotein C-I (Apo-CI) (ApoC-I) (Apolipoprotein C1) [Cleaved into: Truncated apolipoprotein C-I]	APOC1	-0.224 (-1.232, 0.783)	0.657	-1.594 (-2.629, -0.560)	0.003	-0.026 (-1.032, 0.981)	0.960	0.052 (-0.987, 1.090)	0.921
P02656	APOC3_HUMAN	Apolipoprotein C-III (Apo-CIII) (ApoC-III) (Apolipoprotein C3)	APOC3	-0.399 (-1.099, 0.301)	0.257	-1.215 (-1.937, -0.494)	0.001	0.040 (-0.660, 0.740)	0.909	0.210 (-0.512, 0.933)	0.561
P02671	FIBA_HUMAN	Fibrinogen alpha chain [Cleaved into: Fibrinopeptide A; Fibrinogen alpha chain]	FGA	0.439 (-0.562, 1.439)	0.384	-0.597 (-1.628, 0.434)	0.251	0.029 (-0.973, 1.031)	0.953	0.511 (-0.524, 1.546)	0.327
P02675	FIBB_HUMAN	Fibrinogen beta chain [Cleaved into: Fibrinopeptide B; Fibrinogen beta chain]	FGB	0.690 (-0.622, 2.001)	0.297	-0.300 (-1.650, 1.050)	0.658	0.019 (-1.292, 1.331)	0.976	0.504 (-0.846, 1.854)	0.458
P02679	FIBG_HUMAN	Fibrinogen gamma chain	FGG PRO2061	0.696 (-0.647, 2.038)	0.304	-0.288 (-1.669, 1.093)	0.678	-0.022 (-1.364, 1.321)	0.975	0.430 (-0.951, 1.812)	0.536
P02741	CRP_HUMAN	C-reactive protein [Cleaved into: C-reactive protein(1-205)]	CRP PTX1	0.739 (-1.305, 2.783)	0.469	-1.743 (-3.874, 0.389)	0.106	1.555 (-0.506, 3.615)	0.135	-0.527 (-2.673, 1.618)	0.622
P02743	SAMP_HUMAN	Serum amyloid P-component (SAP) (9.5S alpha-1-glycoprotein) [Cleaved into: Serum amyloid P-component(1-203)]	APCS PTX2	0.007 (-0.976, 0.990)	0.988	-1.537 (-2.546, -0.529)	0.003	0.091 (-0.890, 1.072)	0.853	-0.313 (-1.329, 0.703)	0.540
P02745	C1QA_HUMAN	Complement C1q subcomponent subunit A	C1QA	0.067 (-0.771, 0.905)	0.873	-0.301 (-1.157, 0.554)	0.483	-0.300 (-1.144, 0.544)	0.479	0.481 (-0.388, 1.351)	0.272
P02746	C1QB_HUMAN	Complement C1q subcomponent subunit B	C1QB	-0.103 (-0.948, 0.743)	0.808	-0.029 (-0.900, 0.843)	0.948	-0.121 (-0.966, 0.724)	0.774	0.505 (-0.367, 1.377)	0.250
P02747	C1QC_HUMAN	Complement C1q subcomponent subunit C	C1QC C1QG	-0.197 (-1.064, 0.669)	0.65	-0.105 (-0.998, 0.788)	0.814	-0.134 (-1.000, 0.733)	0.758	0.616 (-0.277, 1.509)	0.172
P02748	CO9_HUMAN	Complement component C9 [Cleaved into: Complement component C9a; Complement component C9b]	C9	-0.256 (-1.344, 0.831)	0.639	-1.927 (-3.047, -0.808)	0.001	0.152 (-0.935, 1.239)	0.780	-0.503 (-1.623, 0.618)	0.373
P02749	APOH_HUMAN	Beta-2-glycoprotein 1 (APC inhibitor) (Activated protein C-binding protein) (Anticardiolipin cofactor) (Apolipoprotein H) (Apo-H) (Beta-2-glycoprotein I) (B2GPI) (Beta(2)GPI)	APOH B2G1	-0.246 (-0.829, 0.337)	0.401	-0.629 (-1.228, -0.030)	0.040	0.132 (-0.450, 0.714)	0.652	0.195 (-0.405, 0.796)	0.518
P02750	A2GL_HUMAN	Leucine-rich alpha-2-glycoprotein (LRG)	LRG1 LRG	-0.008 (-0.854, 0.837)	0.984	-1.942 (-2.815, -1.070)	<0.001	0.144 (-0.701, 0.989)	0.733	-1.175 (-2.048, -0.302)	0.010
P02751	FINC_HUMAN	Fibronectin (FN) (Cold-insoluble globulin) (CIG) [Cleaved into: Anastellin; Ugl-Y1; Ugl-Y2; Ugl-Y3]	FN1 FN	-0.113 (-0.976, 0.749)	0.793	-0.683 (-1.570, 0.204)	0.129	0.746 (-0.116, 1.608)	0.088	0.980 (0.092, 1.868)	0.031
P02753	RET4_HUMAN	Retinol-binding protein 4 (Plasma retinol-binding protein) (PRBP) (RBP) [Cleaved into: Plasma retinol-binding protein(1-182); Plasma retinol-binding protein(1-181); Plasma retinol-binding protein(1-179); Plasma retinol-binding protein(1-176)]	RBP4 PRO2222	-0.529 (-1.163, 0.105)	0.1	-1.151 (-1.806, -0.497)	0.001	-0.191 (-0.825, 0.444)	0.548	-0.507 (-1.162, 0.148)	0.126
P02760	AMBP_HUMAN	Protein AMBP (Protein HC) [Cleaved into: Alpha-1-microglobulin (EC 1.6.2.-) (Alpha-1 microglycoprotein) (Complex-forming glycoprotein heterogeneous in charge); Inter-alpha-trypsin inhibitor light chain (ITI-LC) (Bikunin) (EDC1) (HI-30) (Uronic-acid-rich protein); Trypstatin]	AMBP HCP ITIL	-0.146 (-0.594, 0.302)	0.516	-0.979 (-1.438, -0.519)	<0.001	0.055 (-0.391, 0.502)	0.806	-0.298 (-0.762, 0.165)	0.203
P02763	A1AG1_HUMAN	Alpha-1-acid glycoprotein 1 (AGP 1) (Orosomucoid-1) (OMD 1)	ORM1 AGP1	0.027 (-0.696, 0.750)	0.941	-1.411 (-2.157, -0.664)	<0.001	0.303 (-0.420, 1.026)	0.402	-0.615 (-1.362, 0.133)	0.104
P02765	FETUA_HUMAN	Alpha-2-HS-glycoprotein (Alpha-2-Z-globulin) (Ba-alpha-2-glycoprotein) (Fetuin-A) [Cleaved into: Alpha-2-HS-glycoprotein chain A; Alpha-2-HS-glycoprotein chain B]	AHSG FETUA PRO2743	0.258 (-0.538, 1.055)	0.517	0.021 (-0.800, 0.843)	0.958	0.506 (-0.292, 1.304)	0.208	0.901 (0.076, 1.725)	0.033
P02766	TTHY_HUMAN	Transthyretin (ATTR) (Prealbumin) (TBPA)	TTR PALB	-1.215 (-2.740, 0.309)	0.115	-2.139 (-3.713, -0.565)	0.009	-0.338 (-1.865, 1.189)	0.657	-0.474 (-2.052, 1.105)	0.547
P02768	ALBU_HUMAN	Albumin	ALB GIG20 GIG42 PRO0903 PRO1708 PRO2044 PRO2619 PRO2675 UNQ696/PRO1341	-0.022 (-0.761, 0.718)	0.953	-0.776 (-1.539, -0.013)	0.046	0.111 (-0.628, 0.850)	0.763	0.133 (-0.630, 0.896)	0.727
P02774	VTDB_HUMAN	Vitamin D-binding protein (DBP) (VDB) (Gc protein-derived macrophage activating factor) (Gc-MAF) (GcMAF) (Gc-globulin) (Group-specific component) (Gc) (Vitamin D-binding protein-macrophage activating factor) (DBP-maf)	GC	-0.027 (-0.608, 0.553)	0.925	-0.641 (-1.240, -0.042)	0.036	0.171 (-0.410, 0.752)	0.557	0.047 (-0.552, 0.647)	0.874
P02775	CXCL7_HUMAN	Platelet basic protein (PBP) (C-X-C motif chemokine 7) (Leukocyte-derived growth factor) (LDGF) (Macrophage-derived growth factor) (MDGF) (Small-inducible cytokine B7) [Cleaved into: Connective tissue-activating peptide III (CTAP-III) (LA-PF4) (Low-affinity platelet factor IV); TC-2; Connective tissue-activating peptide III(1-81) (CTAP-III(1-81)); Beta-thromboglobulin (Beta-TG); Neutrophil-activa…	PPBP CTAP3 CXCL7 SCYB7 TGB1 THBGB1	-0.448 (-1.478, 0.582)	0.386	-0.211 (-1.243, 0.820)	0.681	0.190 (-0.803, 1.184)	0.701	1.542 (0.558, 2.527)	0.003
P02787	TRFE_HUMAN	Serotransferrin (Transferrin) (Beta-1 metal-binding globulin) (Siderophilin)	TF PRO1400	0.044 (-0.637, 0.724)	0.898	-0.767 (-1.468, -0.065)	0.033	0.236 (-0.445, 0.916)	0.490	0.165 (-0.537, 0.867)	0.639
P02788	TRFL_HUMAN	Lactotransferrin (Lactoferrin) (EC 3.4.21.-) (Growth-inhibiting protein 12) (Talalactoferrin) [Cleaved into: Lactoferricin-H (Lfcin-H); Kaliocin-1; Lactoferroxin-A; Lactoferroxin-B; Lactoferroxin-C]	LTF GIG12 LF	0.821 (-0.740, 2.382)	0.295	0.233 (-1.366, 1.833)	0.770	0.687 (-0.924, 2.298)	0.395	1.613 (0.008, 3.218)	0.049
P02790	HEMO_HUMAN	Hemopexin (Beta-1B-glycoprotein)	HPX	-0.168 (-0.881, 0.544)	0.637	-1.086 (-1.819, -0.353)	0.005	0.025 (-0.686, 0.736)	0.944	-0.436 (-1.171, 0.299)	0.239
P02792	FRIL_HUMAN	Ferritin light chain (Ferritin L subunit)	FTL	0.079 (-0.560, 0.718)	0.806	-0.619 (-1.280, 0.043)	0.066	-0.366 (-1.002, 0.269)	0.254	-0.385 (-1.023, 0.253)	0.233
P02794	FRIH_HUMAN	Ferritin heavy chain (Ferritin H subunit) (EC 1.16.3.1) (Cell proliferation-inducing gene 15 protein) [Cleaved into: Ferritin heavy chain, N-terminally processed]	FTH1 FTH FTHL6 OK/SW-cl.84 PIG15	0.289 (-0.644, 1.223)	0.538	-0.341 (-1.300, 0.617)	0.479	-0.458 (-1.394, 0.477)	0.332	-0.525 (-1.483, 0.433)	0.277
P03950	ANGI_HUMAN	Angiogenin (EC 3.1.27.-) (Ribonuclease 5) (RNase 5)	ANG RNASE5	0.042 (-0.909, 0.994)	0.93	-0.873 (-1.852, 0.107)	0.080	-0.113 (-1.065, 0.838)	0.813	-0.650 (-1.632, 0.331)	0.190
P03951	FA11_HUMAN	Coagulation factor XI (FXI) (EC 3.4.21.27) (Plasma thromboplastin antecedent) (PTA) [Cleaved into: Coagulation factor XIa heavy chain; Coagulation factor XIa light chain]	F11	0.022 (-0.662, 0.707)	0.948	-0.184 (-0.887, 0.520)	0.604	0.282 (-0.402, 0.966)	0.413	0.482 (-0.223, 1.187)	0.176
P03952	KLKB1_HUMAN	Plasma kallikrein (EC 3.4.21.34) (Fletcher factor) (Kininogenin) (Plasma prekallikrein) (PKK) [Cleaved into: Plasma kallikrein heavy chain; Plasma kallikrein light chain]	KLKB1 KLK3	-0.298 (-0.794, 0.198)	0.235	-0.655 (-1.165, -0.145)	0.013	0.065 (-0.430, 0.561)	0.793	0.176 (-0.334, 0.687)	0.492
P03973	SLPI_HUMAN	Antileukoproteinase (ALP) (BLPI) (HUSI-1) (Mucus proteinase inhibitor) (MPI) (Protease inhibitor WAP4) (Secretory leukocyte protease inhibitor) (Seminal proteinase inhibitor) (WAP four-disulfide core domain protein 4)	SLPI WAP4 WFDC4	-0.352 (-1.362, 0.657)	0.487	-1.266 (-2.305, -0.228)	0.018	-0.522 (-1.528, 0.485)	0.303	-0.883 (-1.923, 0.158)	0.095
P04003	C4BPA_HUMAN	C4b-binding protein alpha chain (C4bp) (Proline-rich protein) (PRP)	C4BPA C4BP	0.719 (-0.405, 1.844)	0.205	0.075 (-1.083, 1.234)	0.897	-0.175 (-1.300, 0.949)	0.755	1.328 (0.169, 2.487)	0.026
P04004	VTNC_HUMAN	Vitronectin (VN) (S-protein) (Serum-spreading factor) (V75) [Cleaved into: Vitronectin V65 subunit; Vitronectin V10 subunit; Somatomedin-B]	VTN	-0.414 (-1.268, 0.440)	0.336	-2.220 (-3.099, -1.341)	<0.001	-0.116 (-0.970, 0.738)	0.787	-0.928 (-1.807, -0.049)	0.039
P04040	CATA_HUMAN	Catalase (EC 1.11.1.6)	CAT	-0.259 (-1.246, 0.729)	0.602	2.658 (1.653, 3.662)	<0.001	-0.236 (-1.152, 0.681)	0.608	3.075 (2.141, 4.010)	<0.001
P04075	ALDOA_HUMAN	Fructose-bisphosphate aldolase A (EC 4.1.2.13) (Lung cancer antigen NY-LU-1) (Muscle-type aldolase)	ALDOA ALDA	0.019 (-0.209, 0.247)	0.868	-0.269 (-0.502, -0.035)	0.025	0.030 (-0.197, 0.257)	0.795	-0.058 (-0.293, 0.178)	0.624
P04080	CYTB_HUMAN	Cystatin-B (CPI-B) (Liver thiol proteinase inhibitor) (Stefin-B)	CSTB CST6 STFB	0.352 (-0.395, 1.100)	0.348	0.100 (-0.680, 0.880)	0.798	0.008 (-0.828, 0.844)	0.984	-0.341 (-1.234, 0.551)	0.446
P04083	ANXA1_HUMAN	Annexin A1 (Annexin I) (Annexin-1) (Calpactin II) (Calpactin-2) (Chromobindin-9) (Lipocortin I) (Phospholipase A2 inhibitory protein) (p35) [Cleaved into: Annexin Ac2-26]	ANXA1 ANX1 LPC1	-0.009 (-0.349, 0.331)	0.959	0.026 (-0.324, 0.376)	0.881	-0.156 (-0.496, 0.184)	0.363	-0.357 (-0.708, -0.007)	0.046
P04114	APOB_HUMAN	Apolipoprotein B-100 (Apo B-100) [Cleaved into: Apolipoprotein B-48 (Apo B-48)]	APOB	-0.114 (-1.473, 1.246)	0.868	0.136 (-1.264, 1.536)	0.846	-0.502 (-1.858, 0.854)	0.462	0.819 (-0.568, 2.207)	0.242
P04179	SODM_HUMAN	Superoxide dismutase [Mn], mitochondrial (EC 1.15.1.1)	SOD2	0.153 (-0.891, 1.196)	0.769	-0.647 (-1.724, 0.430)	0.232	-0.174 (-1.216, 0.868)	0.738	-1.009 (-2.086, 0.069)	0.066
P04196	HRG_HUMAN	Histidine-rich glycoprotein (Histidine-proline-rich glycoprotein) (HPRG)	HRG	-0.194 (-0.827, 0.439)	0.542	-0.704 (-1.355, -0.053)	0.034	-0.006 (-0.639, 0.626)	0.984	0.133 (-0.519, 0.784)	0.686
P04217	A1BG_HUMAN	Alpha-1B-glycoprotein (Alpha-1-B glycoprotein)	A1BG	0.108 (-0.598, 0.813)	0.76	-0.564 (-1.292, 0.164)	0.125	0.401 (-0.304, 1.106)	0.258	0.216 (-0.512, 0.944)	0.553
P04264	K2C1_HUMAN	Keratin, type II cytoskeletal 1 (67 kDa cytokeratin) (Cytokeratin-1) (CK-1) (Hair alpha protein) (Keratin-1) (K1) (Type-II keratin Kb1)	KRT1 KRTA	-0.340 (-1.335, 0.655)	0.497	-1.479 (-2.502, -0.457)	0.005	0.213 (-0.782, 1.208)	0.671	-0.815 (-1.839, 0.209)	0.117
P04278	SHBG_HUMAN	Sex hormone-binding globulin (SHBG) (Sex steroid-binding protein) (SBP) (Testis-specific androgen-binding protein) (ABP) (Testosterone-estradiol-binding globulin) (TeBG) (Testosterone-estrogen-binding globulin)	SHBG	-0.358 (-1.086, 0.371)	0.328	-2.084 (-2.830, -1.339)	<0.001	0.198 (-0.594, 0.990)	0.618	0.075 (-0.788, 0.939)	0.861
P04406	G3P_HUMAN	Glyceraldehyde-3-phosphate dehydrogenase (GAPDH) (EC 1.2.1.12) (Peptidyl-cysteine S-nitrosylase GAPDH) (EC 2.6.99.-)	GAPDH GAPD CDABP0047 OK/SW-cl.12	-0.115 (-0.535, 0.304)	0.584	-0.492 (-0.919, -0.065)	0.025	-0.009 (-0.427, 0.410)	0.967	-0.074 (-0.510, 0.362)	0.736
P04430	KV116_HUMAN	Immunoglobulin kappa variable 1-16 (Ig kappa chain V-I region BAN)	IGKV1-16	-0.093 (-1.271, 1.086)	0.875	-0.938 (-2.133, 0.256)	0.120	0.819 (-0.394, 2.033)	0.181	0.462 (-0.813, 1.737)	0.470
P04439	HLAA_HUMAN	HLA class I histocompatibility antigen, A alpha chain (Human leukocyte antigen A) (HLA-A)	HLA-A HLAA	-0.250 (-1.038, 0.537)	0.525	-0.804 (-1.565, -0.044)	0.039	0.220 (-0.547, 0.987)	0.565	-0.012 (-0.765, 0.740)	0.973
P04792	HSPB1_HUMAN	Heat shock protein beta-1 (HspB1) (28 kDa heat shock protein) (Estrogen-regulated 24 kDa protein) (Heat shock 27 kDa protein) (HSP 27) (Stress-responsive protein 27) (SRP27)	HSPB1 HSP27 HSP28	0.079 (-0.357, 0.516)	0.717	0.363 (-0.086, 0.812)	0.111	-0.266 (-0.702, 0.170)	0.227	0.064 (-0.386, 0.514)	0.777
P04843	RPN1_HUMAN	Dolichyl-diphosphooligosaccharide--protein glycosyltransferase subunit 1 (Dolichyl-diphosphooligosaccharide--protein glycosyltransferase 67 kDa subunit) (Ribophorin I) (RPN-I) (Ribophorin-1)	RPN1	0.206 (-1.012, 1.425)	0.735	0.095 (-1.107, 1.297)	0.874	-0.723 (-1.765, 0.319)	0.169	-0.187 (-1.311, 0.937)	0.739
P05090	APOD_HUMAN	Apolipoprotein D (Apo-D) (ApoD)	APOD	-0.709 (-1.797, 0.380)	0.196	-2.567 (-3.689, -1.445)	<0.001	-0.671 (-1.759, 0.417)	0.221	-1.930 (-3.053, -0.806)	0.001
P05114	HMGN1_HUMAN	Non-histone chromosomal protein HMG-14 (High mobility group nucleosome-binding domain-containing protein 1)	HMGN1 HMG14	0.020 (-0.586, 0.626)	0.948	-0.183 (-0.737, 0.370)	0.510	-0.059 (-0.682, 0.564)	0.849	-0.395 (-1.015, 0.226)	0.207
P05154	IPSP_HUMAN	Plasma serine protease inhibitor (Acrosomal serine protease inhibitor) (Plasminogen activator inhibitor 3) (PAI-3) (PAI3) (Protein C inhibitor) (PCI) (Serpin A5)	SERPINA5 PCI PLANH3 PROCI	-0.089 (-0.857, 0.679)	0.818	-0.046 (-0.836, 0.745)	0.908	-0.004 (-0.771, 0.763)	0.992	0.475 (-0.317, 1.266)	0.235
P05155	IC1_HUMAN	Plasma protease C1 inhibitor (C1 Inh) (C1Inh) (C1 esterase inhibitor) (C1-inhibiting factor) (Serpin G1)	SERPING1 C1IN C1NH	-0.079 (-0.633, 0.476)	0.778	-0.669 (-1.240, -0.099)	0.022	0.226 (-0.328, 0.780)	0.417	0.189 (-0.383, 0.760)	0.511
P05156	CFAI_HUMAN	Complement factor I (EC 3.4.21.45) (C3B/C4B inactivator) [Cleaved into: Complement factor I heavy chain; Complement factor I light chain]	CFI IF	0.081 (-0.466, 0.629)	0.767	-0.412 (-0.975, 0.151)	0.148	0.465 (-0.082, 1.011)	0.094	0.389 (-0.175, 0.952)	0.173
P05164	PERM_HUMAN	Myeloperoxidase (MPO) (EC 1.11.2.2) [Cleaved into: Myeloperoxidase; 89 kDa myeloperoxidase; 84 kDa myeloperoxidase; Myeloperoxidase light chain; Myeloperoxidase heavy chain]	MPO	0.804 (-0.667, 2.276)	0.277	0.417 (-1.026, 1.860)	0.563	-0.034 (-1.655, 1.586)	0.966	0.632 (-0.923, 2.187)	0.420
P05198	IF2A_HUMAN	Eukaryotic translation initiation factor 2 subunit 1 (Eukaryotic translation initiation factor 2 subunit alpha) (eIF-2-alpha) (eIF-2A) (eIF-2alpha)	EIF2S1 EIF2A	0.129 (-0.502, 0.760)	0.684	0.942 (0.300, 1.585)	0.005	0.166 (-0.442, 0.774)	0.588	0.341 (-0.277, 0.959)	0.274
P05362	ICAM1_HUMAN	Intercellular adhesion molecule 1 (ICAM-1) (Major group rhinovirus receptor) (CD antigen CD54)	ICAM1	-0.160 (-0.835, 0.514)	0.635	-1.259 (-1.901, -0.617)	<0.001	0.232 (-0.411, 0.874)	0.472	0.130 (-0.518, 0.777)	0.689
P05386	RLA1_HUMAN	60S acidic ribosomal protein P1 (Large ribosomal subunit protein P1)	RPLP1 RRP1	0.356 (-0.329, 1.041)	0.303	1.201 (0.550, 1.851)	0.001	0.425 (-0.350, 1.200)	0.278	1.089 (0.323, 1.855)	0.006
P05387	RLA2_HUMAN	60S acidic ribosomal protein P2 (Large ribosomal subunit protein P2) (Renal carcinoma antigen NY-REN-44)	RPLP2 D11S2243E RPP2	0.372 (-0.010, 0.755)	0.056	0.900 (0.517, 1.284)	<0.001	0.075 (-0.290, 0.440)	0.683	0.396 (0.018, 0.775)	0.040
P05388	RLA0_HUMAN	60S acidic ribosomal protein P0 (60S ribosomal protein L10E) (Large ribosomal subunit protein uL10)	RPLP0	0.241 (-0.263, 0.745)	0.343	0.679 (0.165, 1.193)	0.010	0.094 (-0.401, 0.588)	0.707	0.062 (-0.441, 0.565)	0.807
P05413	FABPH_HUMAN	Fatty acid-binding protein, heart (Fatty acid-binding protein 3) (Heart-type fatty acid-binding protein) (H-FABP) (Mammary-derived growth inhibitor) (MDGI) (Muscle fatty acid-binding protein) (M-FABP)	FABP3 FABP11 MDGI	-0.142 (-1.014, 0.729)	0.745	-0.064 (-0.941, 0.813)	0.884	-0.122 (-1.001, 0.758)	0.782	-0.289 (-1.120, 0.542)	0.487
P05452	TETN_HUMAN	Tetranectin (TN) (C-type lectin domain family 3 member B) (Plasminogen kringle 4-binding protein)	CLEC3B TNA	0.261 (-0.363, 0.885)	0.406	-0.225 (-0.868, 0.417)	0.485	0.383 (-0.241, 1.006)	0.224	0.278 (-0.365, 0.921)	0.390
P05455	LA_HUMAN	Lupus La protein (La autoantigen) (La ribonucleoprotein) (Sjoegren syndrome type B antigen) (SS-B)	SSB	0.379 (-0.673, 1.431)	0.475	-0.110 (-1.125, 0.904)	0.828	0.250 (-0.707, 1.208)	0.602	-0.147 (-1.144, 0.850)	0.768
P05543	THBG_HUMAN	Thyroxine-binding globulin (Serpin A7) (T4-binding globulin)	SERPINA7 TBG	0.156 (-0.746, 1.059)	0.728	-0.619 (-1.551, 0.314)	0.188	0.186 (-0.720, 1.092)	0.680	0.216 (-0.721, 1.154)	0.644
P05546	HEP2_HUMAN	Heparin cofactor 2 (Heparin cofactor II) (HC-II) (Protease inhibitor leuserpin-2) (HLS2) (Serpin D1)	SERPIND1 HCF2	-0.040 (-0.697, 0.618)	0.904	-0.418 (-1.096, 0.259)	0.221	0.083 (-0.574, 0.740)	0.801	0.119 (-0.559, 0.796)	0.727
P05556	ITB1_HUMAN	Integrin beta-1 (Fibronectin receptor subunit beta) (Glycoprotein IIa) (GPIIA) (VLA-4 subunit beta) (CD antigen CD29)	ITGB1 FNRB MDF2 MSK12	-0.194 (-0.977, 0.588)	0.62	0.369 (-0.361, 1.100)	0.313	0.037 (-0.607, 0.681)	0.909	-0.038 (-0.736, 0.659)	0.913
P06312	KV401_HUMAN	Immunoglobulin kappa variable 4-1 (Ig kappa chain V-IV region B17) (Ig kappa chain V-IV region JI) (Ig kappa chain V-IV region Len) (Ig kappa chain V-IV region STH)	IGKV4-1	0.054 (-0.529, 0.637)	0.854	-0.827 (-1.425, -0.228)	0.008	0.194 (-0.390, 0.777)	0.510	0.087 (-0.515, 0.689)	0.773
P06396	GELS_HUMAN	Gelsolin (AGEL) (Actin-depolymerizing factor) (ADF) (Brevin)	GSN	-0.111 (-0.575, 0.353)	0.634	-1.107 (-1.585, -0.630)	<0.001	0.060 (-0.403, 0.524)	0.795	-0.580 (-1.058, -0.101)	0.019
P06454	PTMA_HUMAN	Prothymosin alpha [Cleaved into: Prothymosin alpha, N-terminally processed; Thymosin alpha-1]	PTMA TMSA	0.120 (-0.291, 0.531)	0.563	0.285 (-0.136, 0.707)	0.181	-0.119 (-0.530, 0.291)	0.564	-0.120 (-0.542, 0.301)	0.570
P06576	ATPB_HUMAN	ATP synthase subunit beta, mitochondrial (EC 7.1.2.2) (ATP synthase F1 subunit beta)	ATP5F1B ATP5B ATPMB ATPSB	0.204 (-0.417, 0.825)	0.514	0.802 (0.164, 1.440)	0.015	-0.102 (-0.723, 0.518)	0.743	-0.455 (-1.093, 0.184)	0.160
P06681	CO2_HUMAN	Complement C2 (EC 3.4.21.43) (C3/C5 convertase) [Cleaved into: Complement C2b fragment; Complement C2a fragment]	C2	0.110 (-0.422, 0.643)	0.679	-0.366 (-0.914, 0.182)	0.187	0.483 (-0.049, 1.015)	0.074	0.317 (-0.233, 0.867)	0.253
P06703	S10A6_HUMAN	Protein S100-A6 (Calcyclin) (Growth factor-inducible protein 2A9) (MLN 4) (Prolactin receptor-associated protein) (PRA) (S100 calcium-binding protein A6)	S100A6 CACY	0.164 (-0.241, 0.569)	0.421	-0.216 (-0.633, 0.201)	0.304	-0.426 (-0.830, -0.022)	0.039	-0.746 (-1.163, -0.328)	0.001
P06727	APOA4_HUMAN	Apolipoprotein A-IV (Apo-AIV) (ApoA-IV) (Apolipoprotein A4)	APOA4	-0.397 (-1.406, 0.612)	0.433	-2.078 (-3.118, -1.038)	<0.001	-0.046 (-1.056, 0.963)	0.927	-0.146 (-1.187, 0.894)	0.779
P06733	ENOA_HUMAN	Alpha-enolase (EC 4.2.1.11) (2-phospho-D-glycerate hydro-lyase) (C-myc promoter-binding protein) (Enolase 1) (MBP-1) (MPB-1) (Non-neural enolase) (NNE) (Phosphopyruvate hydratase) (Plasminogen-binding protein)	ENO1 ENO1L1 MBPB1 MPB1	-0.247 (-0.647, 0.153)	0.222	-0.565 (-0.973, -0.156)	0.007	0.129 (-0.270, 0.529)	0.521	0.233 (-0.183, 0.649)	0.268
P06737	PYGL_HUMAN	Glycogen phosphorylase, liver form (EC 2.4.1.1)	PYGL	-0.229 (-0.762, 0.304)	0.391	-1.205 (-1.755, -0.655)	<0.001	-0.218 (-0.746, 0.310)	0.410	-0.690 (-1.238, -0.142)	0.015
P06744	G6PI_HUMAN	Glucose-6-phosphate isomerase (GPI) (EC 5.3.1.9) (Autocrine motility factor) (AMF) (Neuroleukin) (NLK) (Phosphoglucose isomerase) (PGI) (Phosphohexose isomerase) (PHI) (Sperm antigen 36) (SA-36)	GPI	-0.001 (-0.379, 0.378)	0.998	-0.121 (-0.512, 0.269)	0.535	-0.116 (-0.494, 0.262)	0.540	0.241 (-0.149, 0.632)	0.220
P06748	NPM_HUMAN	Nucleophosmin (NPM) (Nucleolar phosphoprotein B23) (Nucleolar protein NO38) (Numatrin)	NPM1 NPM	-0.025 (-0.425, 0.374)	0.9	0.119 (-0.284, 0.523)	0.556	0.028 (-0.364, 0.420)	0.886	-0.078 (-0.485, 0.330)	0.705
P06753	TPM3_HUMAN	Tropomyosin alpha-3 chain (Gamma-tropomyosin) (Tropomyosin-3) (Tropomyosin-5) (hTM5)	TPM3	0.646 (-0.296, 1.589)	0.176	1.469 (0.531, 2.406)	0.003	-0.406 (-1.353, 0.541)	0.394	0.715 (-0.248, 1.677)	0.142
P06756	ITAV_HUMAN	Integrin alpha-V (Vitronectin receptor) (Vitronectin receptor subunit alpha) (CD antigen CD51) [Cleaved into: Integrin alpha-V heavy chain; Integrin alpha-V light chain]	ITGAV MSK8 VNRA VTNR	0.057 (-0.756, 0.869)	0.89	-1.414 (-2.248, -0.579)	0.001	-0.028 (-0.839, 0.783)	0.945	-0.771 (-1.606, 0.064)	0.070
P07093	GDN_HUMAN	Glia-derived nexin (GDN) (Peptidase inhibitor 7) (PI-7) (Protease nexin 1) (PN-1) (Protease nexin I) (Serpin E2)	SERPINE2 PI7 PN1	0.116 (-0.719, 0.952)	0.781	-0.066 (-0.925, 0.793)	0.878	0.239 (-0.595, 1.074)	0.568	0.317 (-0.547, 1.181)	0.465
P07195	LDHB_HUMAN	L-lactate dehydrogenase B chain (LDH-B) (EC 1.1.1.27) (LDH heart subunit) (LDH-H) (Renal carcinoma antigen NY-REN-46)	LDHB	-0.027 (-0.561, 0.507)	0.92	0.004 (-0.544, 0.553)	0.987	-0.215 (-0.748, 0.317)	0.421	0.398 (-0.153, 0.950)	0.154
P07203	GPX1_HUMAN	Glutathione peroxidase 1 (GPx-1) (GSHPx-1) (EC 1.11.1.9) (Cellular glutathione peroxidase)	GPX1	0.448 (-0.309, 1.206)	0.241	1.009 (0.262, 1.755)	0.009	0.131 (-0.605, 0.867)	0.723	1.067 (0.324, 1.811)	0.006
P07225	PROS_HUMAN	Vitamin K-dependent protein S	PROS1 PROS	-0.087 (-0.930, 0.757)	0.837	-0.705 (-1.585, 0.175)	0.114	-0.024 (-0.896, 0.847)	0.955	0.687 (-0.198, 1.571)	0.125
P07237	PDIA1_HUMAN	Protein disulfide-isomerase (PDI) (EC 5.3.4.1) (Cellular thyroid hormone-binding protein) (Prolyl 4-hydroxylase subunit beta) (p55)	P4HB ERBA2L PDI PDIA1 PO4DB	0.147 (-0.199, 0.492)	0.398	0.945 (0.590, 1.300)	<0.001	-0.078 (-0.423, 0.266)	0.650	0.654 (0.298, 1.010)	0.001
P07305	H10_HUMAN	Histone H1.0 (Histone H1') (Histone H1(0)) [Cleaved into: Histone H1.0, N-terminally processed]	H1-0 H1F0 H1FV	0.134 (-0.399, 0.667)	0.615	-0.625 (-1.172, -0.077)	0.026	0.011 (-0.518, 0.540)	0.966	-0.695 (-1.248, -0.142)	0.015
P07339	CATD_HUMAN	Cathepsin D (EC 3.4.23.5) [Cleaved into: Cathepsin D light chain; Cathepsin D heavy chain]	CTSD CPSD	0.131 (-0.223, 0.484)	0.461	0.245 (-0.119, 0.608)	0.182	0.211 (-0.142, 0.564)	0.235	0.121 (-0.244, 0.486)	0.508
P07355	ANXA2_HUMAN	Annexin A2 (Annexin II) (Annexin-2) (Calpactin I heavy chain) (Calpactin-1 heavy chain) (Chromobindin-8) (Lipocortin II) (Placental anticoagulant protein IV) (PAP-IV) (Protein I) (p36)	ANXA2 ANX2 ANX2L4 CAL1H LPC2D	0.191 (-0.220, 0.603)	0.356	0.626 (0.204, 1.048)	0.004	-0.250 (-0.660, 0.160)	0.228	-0.207 (-0.630, 0.216)	0.333
P07357	CO8A_HUMAN	Complement component C8 alpha chain (Complement component 8 subunit alpha)	C8A	-0.134 (-0.678, 0.410)	0.624	-1.018 (-1.578, -0.458)	0.001	0.144 (-0.401, 0.688)	0.600	-0.254 (-0.814, 0.306)	0.368
P07358	CO8B_HUMAN	Complement component C8 beta chain (Complement component 8 subunit beta)	C8B	-0.140 (-0.719, 0.439)	0.631	-0.937 (-1.532, -0.342)	0.003	0.080 (-0.499, 0.659)	0.783	-0.182 (-0.778, 0.414)	0.544
P07360	CO8G_HUMAN	Complement component C8 gamma chain	C8G	-0.093 (-0.713, 0.527)	0.765	-1.087 (-1.724, -0.450)	0.001	0.436 (-0.184, 1.055)	0.165	-0.023 (-0.662, 0.617)	0.944
P07384	CAN1_HUMAN	Calpain-1 catalytic subunit (EC 3.4.22.52) (Calcium-activated neutral proteinase 1) (CANP 1) (Calpain mu-type) (Calpain-1 large subunit) (Cell proliferation-inducing gene 30 protein) (Micromolar-calpain) (muCANP)	CAPN1 CANPL1 PIG30	-0.651 (-1.579, 0.276)	0.165	0.590 (-0.274, 1.453)	0.176	-0.033 (-0.847, 0.780)	0.934	0.445 (-0.343, 1.233)	0.262
P07437	TBB5_HUMAN	Tubulin beta chain (Tubulin beta-5 chain)	TUBB TUBB5 OK/SW-cl.56	0.265 (-0.379, 0.910)	0.415	1.116 (0.457, 1.776)	0.001	-0.233 (-0.875, 0.408)	0.470	-0.157 (-0.816, 0.503)	0.637
P07585	PGS2_HUMAN	Decorin (Bone proteoglycan II) (PG-S2) (PG40)	DCN SLRR1B	-0.350 (-1.157, 0.456)	0.389	-1.280 (-2.101, -0.459)	0.003	0.448 (-0.351, 1.247)	0.266	-0.302 (-1.141, 0.537)	0.474
P07602	SAP_HUMAN	Prosaposin (Proactivator polypeptide) [Cleaved into: Saposin-A (Protein A); Saposin-B-Val; Saposin-B (Cerebroside sulfate activator) (CSAct) (Dispersin) (Sphingolipid activator protein 1) (SAP-1) (Sulfatide/GM1 activator); Saposin-C (A1 activator) (Co-beta-glucosidase) (Glucosylceramidase activator) (Sphingolipid activator protein 2) (SAP-2); Saposin-D (Component C) (Protein C)]	PSAP GLBA SAP1	0.289 (-0.237, 0.815)	0.276	-0.089 (-0.614, 0.437)	0.737	0.005 (-0.511, 0.522)	0.983	0.041 (-0.485, 0.567)	0.877
P07686	HEXB_HUMAN	Beta-hexosaminidase subunit beta (EC 3.2.1.52) (Beta-N-acetylhexosaminidase subunit beta) (Hexosaminidase subunit B) (Cervical cancer proto-oncogene 7 protein) (HCC-7) (N-acetyl-beta-glucosaminidase subunit beta) [Cleaved into: Beta-hexosaminidase subunit beta chain B; Beta-hexosaminidase subunit beta chain A]	HEXB HCC7	0.429 (-0.229, 1.087)	0.198	1.092 (0.453, 1.732)	0.001	-0.331 (-0.987, 0.326)	0.317	-0.339 (-0.991, 0.313)	0.302
P07737	PROF1_HUMAN	Profilin-1 (Epididymis tissue protein Li 184a) (Profilin I)	PFN1	0.186 (-0.249, 0.622)	0.395	0.373 (-0.070, 0.816)	0.097	-0.127 (-0.558, 0.305)	0.558	0.184 (-0.268, 0.637)	0.418
P07741	APT_HUMAN	Adenine phosphoribosyltransferase (APRT) (EC 2.4.2.7)	APRT	0.101 (-0.470, 0.672)	0.725	0.018 (-0.550, 0.586)	0.949	-0.040 (-0.572, 0.492)	0.881	-0.362 (-0.910, 0.185)	0.190
P07814	SYEP_HUMAN	Bifunctional glutamate/proline--tRNA ligase (Bifunctional aminoacyl-tRNA synthetase) (Cell proliferation-inducing gene 32 protein) (Glutamatyl-prolyl-tRNA synthetase) [Includes: Glutamate--tRNA ligase (EC 6.1.1.17) (Glutamyl-tRNA synthetase) (GluRS); Proline--tRNA ligase (EC 6.1.1.15) (Prolyl-tRNA synthetase)]	EPRS1 EPRS GLNS PARS QARS QPRS PIG32	-0.034 (-0.883, 0.815)	0.936	0.565 (-0.168, 1.298)	0.128	0.071 (-0.668, 0.810)	0.848	-0.137 (-0.863, 0.588)	0.705
P07858	CATB_HUMAN	Cathepsin B (EC 3.4.22.1) (APP secretase) (APPS) (Cathepsin B1) [Cleaved into: Cathepsin B light chain; Cathepsin B heavy chain]	CTSB CPSB	0.094 (-0.478, 0.666)	0.743	0.537 (-0.050, 1.125)	0.072	0.111 (-0.455, 0.678)	0.695	0.074 (-0.512, 0.660)	0.802
P07900	HS90A_HUMAN	Heat shock protein HSP 90-alpha (EC 3.6.4.10) (Heat shock 86 kDa) (HSP 86) (HSP86) (Lipopolysaccharide-associated protein 2) (LAP-2) (LPS-associated protein 2) (Renal carcinoma antigen NY-REN-38)	HSP90AA1 HSP90A HSPC1 HSPCA	0.124 (-0.219, 0.466)	0.473	0.380 (0.028, 0.732)	0.035	-<0.001 (-0.342, 0.341)	0.999	0.134 (-0.219, 0.487)	0.450
P07910	HNRPC_HUMAN	Heterogeneous nuclear ribonucleoproteins C1/C2 (hnRNP C1/C2)	HNRNPC HNRPC	0.175 (-0.291, 0.640)	0.456	0.232 (-0.245, 0.709)	0.335	-0.075 (-0.526, 0.377)	0.742	-0.268 (-0.733, 0.198)	0.255
P07954	FUMH_HUMAN	Fumarate hydratase, mitochondrial (Fumarase) (HsFH) (EC 4.2.1.2)	FH	-0.096 (-0.819, 0.627)	0.792	-0.317 (-1.006, 0.371)	0.361	0.023 (-0.622, 0.668)	0.943	0.101 (-0.572, 0.773)	0.765
P07996	TSP1_HUMAN	Thrombospondin-1 (Glycoprotein G)	THBS1 TSP TSP1	-0.747 (-2.054, 0.560)	0.256	-2.029 (-3.374, -0.683)	0.004	-0.046 (-1.351, 1.259)	0.944	-2.264 (-3.614, -0.914)	0.001
P07998	RNAS1_HUMAN	Ribonuclease pancreatic (EC 4.6.1.18) (HP-RNase) (RIB-1) (RNase UpI-1) (Ribonuclease 1) (RNase 1) (Ribonuclease A) (RNase A)	RNASE1 RIB1 RNS1	-0.017 (-0.996, 0.962)	0.973	-1.261 (-2.267, -0.254)	0.015	0.184 (-0.791, 1.159)	0.706	-0.530 (-1.540, 0.480)	0.297
P08123	CO1A2_HUMAN	Collagen alpha-2(I) chain (Alpha-2 type I collagen)	COL1A2	-0.244 (-0.873, 0.385)	0.44	-0.365 (-1.012, 0.282)	0.264	0.209 (-0.419, 0.838)	0.508	0.415 (-0.233, 1.063)	0.205
P08133	ANXA6_HUMAN	Annexin A6 (67 kDa calelectrin) (Annexin VI) (Annexin-6) (Calphobindin-II) (CPB-II) (Chromobindin-20) (Lipocortin VI) (Protein III) (p68) (p70)	ANXA6 ANX6	0.111 (-0.289, 0.512)	0.58	-0.088 (-0.499, 0.323)	0.669	-0.074 (-0.474, 0.325)	0.711	-0.332 (-0.745, 0.082)	0.114
P08174	DAF_HUMAN	Complement decay-accelerating factor (CD antigen CD55)	CD55 CR DAF	-0.450 (-1.040, 0.141)	0.132	-0.884 (-1.492, -0.276)	0.005	0.183 (-0.406, 0.773)	0.534	-0.261 (-0.871, 0.348)	0.392
P08185	CBG_HUMAN	Corticosteroid-binding globulin (CBG) (Serpin A6) (Transcortin)	SERPINA6 CBG	0.115 (-0.697, 0.927)	0.777	-0.741 (-1.564, 0.083)	0.077	0.159 (-0.663, 0.980)	0.699	0.056 (-0.778, 0.890)	0.894
P08238	HS90B_HUMAN	Heat shock protein HSP 90-beta (HSP 90) (Heat shock 84 kDa) (HSP 84) (HSP84)	HSP90AB1 HSP90B HSPC2 HSPCB	0.279 (-0.113, 0.670)	0.16	0.746 (0.344, 1.148)	<0.001	-0.014 (-0.404, 0.376)	0.945	0.287 (-0.113, 0.688)	0.157
P08253	MMP2_HUMAN	72 kDa type IV collagenase (EC 3.4.24.24) (72 kDa gelatinase) (Gelatinase A) (Matrix metalloproteinase-2) (MMP-2) (TBE-1) [Cleaved into: PEX]	MMP2 CLG4A	-0.382 (-1.085, 0.320)	0.281	-1.481 (-2.203, -0.759)	<0.001	0.187 (-0.515, 0.889)	0.596	-0.195 (-0.918, 0.528)	0.592
P08254	MMP3_HUMAN	Stromelysin-1 (SL-1) (EC 3.4.24.17) (Matrix metalloproteinase-3) (MMP-3) (Transin-1)	MMP3 STMY1	0.173 (-0.965, 1.311)	0.761	-1.173 (-2.345, -<0.001)	0.050	-0.345 (-1.483, 0.792)	0.545	-0.560 (-1.734, 0.614)	0.343
P08294	SODE_HUMAN	Extracellular superoxide dismutase [Cu-Zn] (EC-SOD) (EC 1.15.1.1)	SOD3	-0.078 (-0.772, 0.616)	0.822	-1.517 (-2.231, -0.803)	<0.001	-0.051 (-0.744, 0.643)	0.884	-1.426 (-2.142, -0.710)	<0.001
P08476	INHBA_HUMAN	Inhibin beta A chain (Activin beta-A chain) (Erythroid differentiation protein) (EDF)	INHBA	-0.513 (-1.716, 0.691)	0.397	-0.246 (-1.475, 0.983)	0.690	0.131 (-1.218, 1.480)	0.846	0.685 (-0.596, 1.966)	0.288
P08493	MGP_HUMAN	Matrix Gla protein (MGP) (Cell growth-inhibiting gene 36 protein)	MGP MGLAP GIG36	0.004 (-1.025, 1.034)	0.993	-1.332 (-2.395, -0.270)	0.015	0.060 (-0.975, 1.096)	0.908	-0.420 (-1.489, 0.649)	0.435
P08519	APOA_HUMAN	Apolipoprotein(a) (Apo(a)) (Lp(a)) (EC 3.4.21.-)	LPA	-0.287 (-1.076, 0.501)	0.469	-0.825 (-1.633, -0.018)	0.045	-0.380 (-1.112, 0.353)	0.303	-0.403 (-1.151, 0.346)	0.286
P08571	CD14_HUMAN	Monocyte differentiation antigen CD14 (Myeloid cell-specific leucine-rich glycoprotein) (CD antigen CD14) [Cleaved into: Monocyte differentiation antigen CD14, urinary form; Monocyte differentiation antigen CD14, membrane-bound form]	CD14	-0.225 (-0.709, 0.258)	0.355	-1.009 (-1.503, -0.515)	<0.001	-0.041 (-0.542, 0.460)	0.870	-0.411 (-0.936, 0.114)	0.123
P08572	CO4A2_HUMAN	Collagen alpha-2(IV) chain [Cleaved into: Canstatin]	COL4A2	-0.338 (-0.884, 0.208)	0.221	0.275 (-0.269, 0.818)	0.316	0.358 (-0.161, 0.877)	0.172	0.801 (0.273, 1.328)	0.004
P08582	TRFM_HUMAN	Melanotransferrin (Melanoma-associated antigen p97) (CD antigen CD228)	MELTF MAP97 MFI2	-0.332 (-1.254, 0.591)	0.475	-2.199 (-3.171, -1.227)	<0.001	0.428 (-0.492, 1.348)	0.355	-0.167 (-1.098, 0.765)	0.722
P08603	CFAH_HUMAN	Complement factor H (H factor 1)	CFH HF HF1 HF2	-0.078 (-0.596, 0.439)	0.763	-0.975 (-1.508, -0.442)	0.001	0.137 (-0.381, 0.654)	0.599	-0.138 (-0.672, 0.395)	0.606
P08621	RU17_HUMAN	U1 small nuclear ribonucleoprotein 70 kDa (U1 snRNP 70 kDa) (U1-70K) (snRNP70)	SNRNP70 RNPU1Z RPU1 SNRP70 U1AP1	-0.066 (-0.568, 0.437)	0.795	0.286 (-0.210, 0.781)	0.253	-0.005 (-0.481, 0.472)	0.985	-0.211 (-0.701, 0.279)	0.392
P08670	VIME_HUMAN	Vimentin	VIM	0.269 (-0.228, 0.766)	0.284	0.369 (-0.140, 0.877)	0.152	-0.210 (-0.705, 0.285)	0.400	-0.459 (-0.972, 0.055)	0.079
P08697	A2AP_HUMAN	Alpha-2-antiplasmin (Alpha-2-AP) (Alpha-2-plasmin inhibitor) (Alpha-2-PI) (Serpin F2)	SERPINF2 AAP PLI	0.187 (-0.498, 0.873)	0.586	-0.612 (-1.318, 0.094)	0.088	0.164 (-0.523, 0.850)	0.634	-0.024 (-0.733, 0.686)	0.947
P08758	ANXA5_HUMAN	Annexin A5 (Anchorin CII) (Annexin V) (Annexin-5) (Calphobindin I) (CPB-I) (Endonexin II) (Lipocortin V) (Placental anticoagulant protein 4) (PP4) (Placental anticoagulant protein I) (PAP-I) (Thromboplastin inhibitor) (Vascular anticoagulant-alpha) (VAC-alpha)	ANXA5 ANX5 ENX2 PP4	-0.122 (-0.548, 0.304)	0.567	-0.463 (-0.901, -0.024)	0.039	0.020 (-0.405, 0.446)	0.924	-0.507 (-0.946, -0.067)	0.025
P08865	RSSA_HUMAN	40S ribosomal protein SA (37 kDa laminin receptor precursor) (37LRP) (37/67 kDa laminin receptor) (LRP/LR) (67 kDa laminin receptor) (67LR) (Colon carcinoma laminin-binding protein) (Laminin receptor 1) (LamR) (Laminin-binding protein precursor p40) (LBP/p40) (Multidrug resistance-associated protein MGr1-Ag) (NEM/1CHD4) (Small ribosomal subunit protein uS2)	RPSA LAMBR LAMR1	0.217 (-0.248, 0.683)	0.354	0.847 (0.369, 1.325)	0.001	-0.151 (-0.615, 0.313)	0.519	-0.007 (-0.485, 0.471)	0.977
P09038	FGF2_HUMAN	Fibroblast growth factor 2 (FGF-2) (Basic fibroblast growth factor) (bFGF) (Heparin-binding growth factor 2) (HBGF-2)	FGF2 FGFB	-0.111 (-0.639, 0.416)	0.674	-1.264 (-1.801, -0.726)	<0.001	-0.091 (-0.614, 0.433)	0.731	-0.757 (-1.303, -0.211)	0.007
P09104	ENOG_HUMAN	Gamma-enolase (EC 4.2.1.11) (2-phospho-D-glycerate hydro-lyase) (Enolase 2) (Neural enolase) (Neuron-specific enolase) (NSE)	ENO2	-0.248 (-0.769, 0.273)	0.345	-1.322 (-1.857, -0.786)	<0.001	-0.002 (-0.523, 0.519)	0.995	-0.132 (-0.669, 0.405)	0.625
P09211	GSTP1_HUMAN	Glutathione S-transferase P (EC 2.5.1.18) (GST class-pi) (GSTP1-1)	GSTP1 FAEES3 GST3	-0.199 (-0.525, 0.127)	0.227	-0.709 (-1.041, -0.377)	<0.001	-0.070 (-0.391, 0.251)	0.663	-0.558 (-0.890, -0.225)	0.001
P09238	MMP10_HUMAN	Stromelysin-2 (SL-2) (EC 3.4.24.22) (Matrix metalloproteinase-10) (MMP-10) (Transin-2)	MMP10 STMY2	0.119 (-1.122, 1.360)	0.848	-1.388 (-2.665, -0.111)	0.034	-0.439 (-1.683, 0.805)	0.482	-0.633 (-1.915, 0.650)	0.327
P09382	LEG1_HUMAN	Galectin-1 (Gal-1) (14 kDa laminin-binding protein) (HLBP14) (14 kDa lectin) (Beta-galactoside-binding lectin L-14-I) (Galaptin) (HBL) (HPL) (Lactose-binding lectin 1) (Lectin galactoside-binding soluble 1) (Putative MAPK-activating protein PM12) (S-Lac lectin 1)	LGALS1	0.357 (-0.241, 0.954)	0.237	0.745 (0.132, 1.357)	0.018	-0.167 (-0.759, 0.426)	0.576	-0.305 (-0.917, 0.307)	0.323
P09417	DHPR_HUMAN	Dihydropteridine reductase (EC 1.5.1.34) (HDHPR) (Quinoid dihydropteridine reductase) (Short chain dehydrogenase/reductase family 33C member 1)	QDPR DHPR SDR33C1	0.324 (-0.273, 0.921)	0.283	0.151 (-0.442, 0.745)	0.611	-0.116 (-0.688, 0.457)	0.688	-0.008 (-0.569, 0.552)	0.977
P09429	HMGB1_HUMAN	High mobility group protein B1 (High mobility group protein 1) (HMG-1)	HMGB1 HMG1	0.040 (-0.556, 0.636)	0.893	-0.051 (-0.652, 0.549)	0.865	-0.328 (-0.912, 0.256)	0.265	-0.500 (-1.117, 0.118)	0.111
P09493	TPM1_HUMAN	Tropomyosin alpha-1 chain (Alpha-tropomyosin) (Tropomyosin-1)	TPM1 C15orf13 TMSA	0.656 (-0.855, 2.168)	0.39	0.704 (-0.789, 2.196)	0.350	-0.684 (-2.024, 0.657)	0.311	-0.474 (-1.736, 0.787)	0.453
P09496	CLCA_HUMAN	Clathrin light chain A (Lca)	CLTA	-0.081 (-0.841, 0.678)	0.832	0.562 (-0.185, 1.309)	0.137	-0.185 (-0.923, 0.553)	0.618	-0.309 (-1.027, 0.408)	0.392
P09497	CLCB_HUMAN	Clathrin light chain B (Lcb)	CLTB	0.260 (-0.275, 0.795)	0.336	0.915 (0.388, 1.442)	0.001	-0.089 (-0.619, 0.442)	0.739	0.155 (-0.376, 0.686)	0.561
P09525	ANXA4_HUMAN	Annexin A4 (35-beta calcimedin) (Annexin IV) (Annexin-4) (Carbohydrate-binding protein p33/p41) (Chromobindin-4) (Endonexin I) (Lipocortin IV) (P32.5) (PP4-X) (Placental anticoagulant protein II) (PAP-II) (Protein II)	ANXA4 ANX4	0.072 (-0.354, 0.498)	0.736	0.016 (-0.421, 0.454)	0.941	-0.045 (-0.470, 0.381)	0.834	-0.356 (-0.795, 0.082)	0.110
P09651	ROA1_HUMAN	Heterogeneous nuclear ribonucleoprotein A1 (hnRNP A1) (Helix-destabilizing protein) (Single-strand RNA-binding protein) (hnRNP core protein A1) [Cleaved into: Heterogeneous nuclear ribonucleoprotein A1, N-terminally processed]	HNRNPA1 HNRPA1	0.022 (-0.435, 0.479)	0.924	0.392 (-0.075, 0.859)	0.098	-0.218 (-0.672, 0.235)	0.340	0.120 (-0.349, 0.589)	0.612
P09871	C1S_HUMAN	Complement C1s subcomponent (EC 3.4.21.42) (C1 esterase) (Complement component 1 subcomponent s) [Cleaved into: Complement C1s subcomponent heavy chain; Complement C1s subcomponent light chain]	C1S	0.158 (-0.253, 0.568)	0.445	0.107 (-0.314, 0.529)	0.613	0.139 (-0.271, 0.548)	0.502	0.455 (0.031, 0.878)	0.036
P09960	LKHA4_HUMAN	Leukotriene A-4 hydrolase (LTA-4 hydrolase) (EC 3.3.2.6) (Leukotriene A(4) hydrolase) (Tripeptide aminopeptidase LTA4H) (EC 3.4.11.4)	LTA4H LTA4	-0.161 (-0.688, 0.366)	0.543	-0.355 (-0.899, 0.189)	0.196	-0.199 (-0.713, 0.314)	0.440	-0.082 (-0.614, 0.450)	0.758
P09972	ALDOC_HUMAN	Fructose-bisphosphate aldolase C (EC 4.1.2.13) (Brain-type aldolase)	ALDOC ALDC	0.037 (-0.331, 0.405)	0.843	-0.573 (-0.949, -0.196)	0.003	-0.031 (-0.396, 0.334)	0.864	-0.341 (-0.720, 0.038)	0.077
P0C0L4	CO4A_HUMAN	Complement C4-A (Acidic complement C4) (C3 and PZP-like alpha-2-macroglobulin domain-containing protein 2) [Cleaved into: Complement C4 beta chain; Complement C4-A alpha chain; C4a anaphylatoxin; C4b-A; C4d-A; Complement C4 gamma chain]	C4A CO4 CPAMD2	-0.084 (-0.742, 0.573)	0.799	-0.353 (-1.038, 0.333)	0.306	-0.117 (-0.775, 0.541)	0.723	0.247 (-0.444, 0.937)	0.476
P0C0L5	CO4B_HUMAN	Complement C4-B (Basic complement C4) (C3 and PZP-like alpha-2-macroglobulin domain-containing protein 3) [Cleaved into: Complement C4 beta chain; Complement C4-B alpha chain; C4a anaphylatoxin; C4b-B; C4d-B; Complement C4 gamma chain]	C4B CO4 CPAMD3; C4B_2	-0.088 (-0.830, 0.655)	0.814	-0.480 (-1.246, 0.285)	0.213	0.112 (-0.634, 0.858)	0.764	0.456 (-0.315, 1.227)	0.241
P0DP57	SLUR2_HUMAN	Secreted Ly-6/uPAR domain-containing protein 2 (Secreted LY6/PLAUR domain-containing protein 2) (Secreted Ly-6/uPAR-related protein 2) (SLURP-2)	SLURP2	-0.639 (-2.018, 0.739)	0.355	-1.244 (-2.653, 0.166)	0.082	0.499 (-0.898, 1.897)	0.476	0.162 (-1.243, 1.567)	0.817
P10155	RO60_HUMAN	RNA-binding protein RO60 (60 kDa SS-A/Ro ribonucleoprotein) (60 kDa Ro protein) (60 kDa ribonucleoprotein Ro) (RoRNP) (Ro 60 kDa autoantigen) (Ro60 autoantigen) (Sjoegren syndrome antigen A2) (Sjoegren syndrome type A antigen) (SS-A) (TROVE domain family member 2)	RO60 SSA2 TROVE2	0.325 (-0.921, 1.571)	0.602	0.093 (-1.056, 1.242)	0.871	-0.822 (-1.965, 0.322)	0.155	-0.981 (-2.101, 0.139)	0.085
P10253	LYAG_HUMAN	Lysosomal alpha-glucosidase (EC 3.2.1.20) (Acid maltase) (Aglucosidase alfa) [Cleaved into: 76 kDa lysosomal alpha-glucosidase; 70 kDa lysosomal alpha-glucosidase]	GAA	-0.431 (-0.921, 0.059)	0.083	-0.080 (-0.575, 0.415)	0.747	0.410 (-0.068, 0.889)	0.092	0.370 (-0.122, 0.863)	0.138
P10301	RRAS_HUMAN	Ras-related protein R-Ras (EC 3.6.5.-) (p23)	RRAS	-0.029 (-0.855, 0.797)	0.944	-0.793 (-1.640, 0.055)	0.066	0.140 (-0.676, 0.956)	0.733	-0.497 (-1.318, 0.325)	0.231
P10599	THIO_HUMAN	Thioredoxin (Trx) (ATL-derived factor) (ADF) (Surface-associated sulphydryl protein) (SASP) (allergen Hom s Trx)	TXN TRDX TRX TRX1	0.199 (-0.251, 0.649)	0.381	0.694 (0.237, 1.151)	0.003	0.033 (-0.416, 0.482)	0.884	0.337 (-0.118, 0.793)	0.144
P10643	CO7_HUMAN	Complement component C7	C7	-0.336 (-0.994, 0.322)	0.311	-1.448 (-2.124, -0.773)	<0.001	-0.016 (-0.673, 0.641)	0.962	-0.660 (-1.339, 0.019)	0.057
P10644	KAP0_HUMAN	cAMP-dependent protein kinase type I-alpha regulatory subunit (Tissue-specific extinguisher 1) (TSE1)	PRKAR1A PKR1 PRKAR1 TSE1	0.165 (-0.426, 0.755)	0.58	0.013 (-0.557, 0.582)	0.965	0.147 (-0.357, 0.652)	0.562	-0.272 (-0.793, 0.249)	0.301
P10768	ESTD_HUMAN	S-formylglutathione hydrolase (FGH) (EC 3.1.2.12) (Esterase D) (Methylumbelliferyl-acetate deacetylase) (EC 3.1.1.56)	ESD	0.168 (-0.386, 0.722)	0.545	0.036 (-0.534, 0.606)	0.900	-0.100 (-0.649, 0.449)	0.716	-0.302 (-0.876, 0.272)	0.297
P10809	CH60_HUMAN	60 kDa heat shock protein, mitochondrial (EC 5.6.1.7) (60 kDa chaperonin) (Chaperonin 60) (CPN60) (Heat shock protein 60) (HSP-60) (Hsp60) (HuCHA60) (Mitochondrial matrix protein P1) (P60 lymphocyte protein)	HSPD1 HSP60	0.305 (-0.680, 1.290)	0.539	0.171 (-0.817, 1.159)	0.731	-0.278 (-1.220, 0.663)	0.557	-0.569 (-1.524, 0.386)	0.238
P10909	CLUS_HUMAN	Clusterin (Aging-associated gene 4 protein) (Apolipoprotein J) (Apo-J) (Complement cytolysis inhibitor) (CLI) (Complement-associated protein SP-40,40) (Ku70-binding protein 1) (NA1/NA2) (Sulfated glycoprotein 2) (SGP-2) (Testosterone-repressed prostate message 2) (TRPM-2) [Cleaved into: Clusterin beta chain (ApoJalpha) (Complement cytolysis inhibitor a chain); Clusterin alpha chain (ApoJbeta) (Co…	CLU APOJ CLI KUB1 AAG4	-0.069 (-1.027, 0.890)	0.887	-0.892 (-1.874, 0.090)	0.074	0.123 (-0.832, 1.078)	0.798	-0.496 (-1.486, 0.494)	0.321
P10915	HPLN1_HUMAN	Hyaluronan and proteoglycan link protein 1 (Cartilage-linking protein 1) (Cartilage-link protein) (Proteoglycan link protein)	HAPLN1 CRTL1	0.110 (-1.243, 1.463)	0.871	-1.534 (-2.926, -0.142)	0.031	0.104 (-1.249, 1.457)	0.878	-0.206 (-1.598, 1.187)	0.768
P11021	BIP_HUMAN	Endoplasmic reticulum chaperone BiP (EC 3.6.4.10) (78 kDa glucose-regulated protein) (GRP-78) (Binding-immunoglobulin protein) (BiP) (Heat shock protein 70 family protein 5) (HSP70 family protein 5) (Heat shock protein family A member 5) (Immunoglobulin heavy chain-binding protein)	HSPA5 GRP78	0.122 (-0.167, 0.411)	0.402	0.505 (0.209, 0.801)	0.001	0.061 (-0.227, 0.349)	0.673	0.337 (0.039, 0.636)	0.027
P11047	LAMC1_HUMAN	Laminin subunit gamma-1 (Laminin B2 chain) (Laminin-1 subunit gamma) (Laminin-10 subunit gamma) (Laminin-11 subunit gamma) (Laminin-2 subunit gamma) (Laminin-3 subunit gamma) (Laminin-4 subunit gamma) (Laminin-6 subunit gamma) (Laminin-7 subunit gamma) (Laminin-8 subunit gamma) (Laminin-9 subunit gamma) (S-laminin subunit gamma) (S-LAM gamma)	LAMC1 LAMB2	0.327 (-0.584, 1.238)	0.476	1.860 (0.933, 2.787)	<0.001	-0.351 (-1.231, 0.530)	0.429	-0.018 (-0.919, 0.882)	0.967
P11142	HSP7C_HUMAN	Heat shock cognate 71 kDa protein (EC 3.6.4.10) (Heat shock 70 kDa protein 8) (Lipopolysaccharide-associated protein 1) (LAP-1) (LPS-associated protein 1)	HSPA8 HSC70 HSP73 HSPA10	0.035 (-0.340, 0.409)	0.854	0.719 (0.335, 1.102)	<0.001	-0.144 (-0.517, 0.228)	0.442	0.439 (0.054, 0.823)	0.026
P11216	PYGB_HUMAN	Glycogen phosphorylase, brain form (EC 2.4.1.1)	PYGB	0.060 (-0.484, 0.604)	0.825	-0.678 (-1.241, -0.115)	0.019	-0.128 (-0.677, 0.422)	0.644	-0.856 (-1.422, -0.290)	0.004
P11234	RALB_HUMAN	Ras-related protein Ral-B (EC 3.6.5.2)	RALB	0.018 (-0.512, 0.549)	0.945	-0.491 (-1.006, 0.025)	0.062	0.056 (-0.433, 0.546)	0.818	-0.269 (-0.780, 0.242)	0.295
P11277	SPTB1_HUMAN	Spectrin beta chain, erythrocytic (Beta-I spectrin)	SPTB SPTB1	0.099 (-1.717, 1.915)	0.914	-0.635 (-2.278, 1.007)	0.441	-1.598 (-3.256, 0.060)	0.059	-1.585 (-3.155, -0.015)	0.048
P11279	LAMP1_HUMAN	Lysosome-associated membrane glycoprotein 1 (LAMP-1) (Lysosome-associated membrane protein 1) (CD107 antigen-like family member A) (CD antigen CD107a)	LAMP1	-0.293 (-0.831, 0.245)	0.282	-0.234 (-0.755, 0.288)	0.373	-0.210 (-0.700, 0.281)	0.396	-0.262 (-0.762, 0.238)	0.298
P11413	G6PD_HUMAN	Glucose-6-phosphate 1-dehydrogenase (G6PD) (EC 1.1.1.49)	G6PD	0.944 (0.033, 1.854)	0.042	1.435 (0.546, 2.325)	0.002	-0.145 (-0.902, 0.612)	0.703	0.395 (-0.364, 1.154)	0.300
P11586	C1TC_HUMAN	C-1-tetrahydrofolate synthase, cytoplasmic (C1-THF synthase) (Epididymis secretory sperm binding protein) [Cleaved into: C-1-tetrahydrofolate synthase, cytoplasmic, N-terminally processed] [Includes: Methylenetetrahydrofolate dehydrogenase (EC 1.5.1.5); Methenyltetrahydrofolate cyclohydrolase (EC 3.5.4.9); Formyltetrahydrofolate synthetase (EC 6.3.4.3)]	MTHFD1 MTHFC MTHFD	0.340 (-0.162, 0.841)	0.18	0.203 (-0.282, 0.688)	0.403	0.167 (-0.342, 0.676)	0.513	-0.055 (-0.552, 0.441)	0.824
P11766	ADHX_HUMAN	Alcohol dehydrogenase class-3 (EC 1.1.1.1) (Alcohol dehydrogenase 5) (Alcohol dehydrogenase class chi chain) (Alcohol dehydrogenase class-III) (Glutathione-dependent formaldehyde dehydrogenase) (FALDH) (FDH) (GSH-FDH) (EC 1.1.1.-) (S-(hydroxymethyl)glutathione dehydrogenase) (EC 1.1.1.284)	ADH5 ADHX FDH	0.170 (-0.390, 0.729)	0.546	-0.129 (-0.704, 0.446)	0.655	-0.181 (-0.739, 0.377)	0.519	-0.632 (-1.210, -0.054)	0.033
P12109	CO6A1_HUMAN	Collagen alpha-1(VI) chain	COL6A1	0.594 (-0.130, 1.318)	0.106	0.798 (0.057, 1.540)	0.035	-0.025 (-0.747, 0.697)	0.945	0.593 (-0.153, 1.339)	0.117
P12110	CO6A2_HUMAN	Collagen alpha-2(VI) chain	COL6A2	0.660 (-0.157, 1.478)	0.112	1.325 (0.487, 2.163)	0.002	-0.086 (-0.902, 0.729)	0.833	0.389 (-0.453, 1.231)	0.360
P12111	CO6A3_HUMAN	Collagen alpha-3(VI) chain	COL6A3	0.654 (-0.080, 1.388)	0.08	1.155 (0.400, 1.909)	0.003	-0.102 (-0.835, 0.632)	0.783	0.464 (-0.291, 1.219)	0.224
P12259	FA5_HUMAN	Coagulation factor V (Activated protein C cofactor) (Proaccelerin, labile factor) [Cleaved into: Coagulation factor V heavy chain; Coagulation factor V light chain]	F5	-0.769 (-1.698, 0.160)	0.103	-1.592 (-2.503, -0.682)	0.001	0.007 (-0.920, 0.934)	0.988	1.146 (0.229, 2.063)	0.015
P12268	IMDH2_HUMAN	Inosine-5'-monophosphate dehydrogenase 2 (IMP dehydrogenase 2) (IMPD 2) (IMPDH 2) (EC 1.1.1.205) (Inosine-5'-monophosphate dehydrogenase type II) (IMP dehydrogenase II) (IMPDH-II)	IMPDH2 IMPD2	0.531 (-0.137, 1.199)	0.117	0.420 (-0.185, 1.025)	0.169	-0.137 (-0.739, 0.465)	0.649	-0.216 (-0.815, 0.382)	0.472
P12277	KCRB_HUMAN	Creatine kinase B-type (EC 2.7.3.2) (Brain creatine kinase) (B-CK) (Creatine kinase B chain) (Creatine phosphokinase B-type) (CPK-B)	CKB CKBB	-0.036 (-0.942, 0.870)	0.937	-0.643 (-1.574, 0.289)	0.172	-0.148 (-1.060, 0.764)	0.746	-1.533 (-2.502, -0.563)	0.003
P12724	ECP_HUMAN	Eosinophil cationic protein (ECP) (EC 3.1.27.-) (Ribonuclease 3) (RNase 3)	RNASE3 ECP RNS3	-1.105 (-3.531, 1.321)	0.366	-2.093 (-4.475, 0.289)	0.084	0.205 (-2.036, 2.446)	0.855	-1.735 (-3.941, 0.470)	0.120
P12814	ACTN1_HUMAN	Alpha-actinin-1 (Alpha-actinin cytoskeletal isoform) (F-actin cross-linking protein) (Non-muscle alpha-actinin-1)	ACTN1	0.329 (-0.478, 1.136)	0.419	1.541 (0.712, 2.370)	<0.001	-0.341 (-1.141, 0.458)	0.397	0.123 (-0.704, 0.949)	0.768
P12830	CADH1_HUMAN	Cadherin-1 (CAM 120/80) (Epithelial cadherin) (E-cadherin) (Uvomorulin) (CD antigen CD324) [Cleaved into: E-Cad/CTF1; E-Cad/CTF2; E-Cad/CTF3]	CDH1 CDHE UVO	-0.466 (-1.501, 0.569)	0.371	-1.720 (-2.787, -0.653)	0.002	-0.353 (-1.388, 0.682)	0.496	-0.971 (-2.039, 0.096)	0.074
P12838	DEF4_HUMAN	Defensin alpha 4 (Corticostatin HP-4) (HNP-4) (HP-4) (Neutrophil defensin 4)	DEFA4 DEF4	-0.159 (-1.239, 0.922)	0.768	-1.037 (-2.184, 0.110)	0.075	-0.248 (-1.332, 0.835)	0.643	-0.879 (-1.948, 0.189)	0.104
P12955	PEPD_HUMAN	Xaa-Pro dipeptidase (X-Pro dipeptidase) (EC 3.4.13.9) (Imidodipeptidase) (Peptidase D) (Proline dipeptidase) (Prolidase)	PEPD PRD	0.152 (-0.344, 0.649)	0.541	0.372 (-0.133, 0.876)	0.146	-0.042 (-0.533, 0.450)	0.866	-0.171 (-0.661, 0.319)	0.488
P12956	XRCC6_HUMAN	X-ray repair cross-complementing protein 6 (EC 3.6.4.-) (EC 4.2.99.-) (5'-deoxyribose-5-phosphate lyase Ku70) (5'-dRP lyase Ku70) (70 kDa subunit of Ku antigen) (ATP-dependent DNA helicase 2 subunit 1) (ATP-dependent DNA helicase II 70 kDa subunit) (CTC box-binding factor 75 kDa subunit) (CTC75) (CTCBF) (DNA repair protein XRCC6) (Lupus Ku autoantigen protein p70) (Ku70) (Thyroid-lupus autoantige…	XRCC6 G22P1	0.229 (-0.240, 0.698)	0.333	0.114 (-0.366, 0.595)	0.636	-0.122 (-0.589, 0.344)	0.602	-0.372 (-0.854, 0.111)	0.128
P13010	XRCC5_HUMAN	X-ray repair cross-complementing protein 5 (EC 3.6.4.-) (86 kDa subunit of Ku antigen) (ATP-dependent DNA helicase 2 subunit 2) (ATP-dependent DNA helicase II 80 kDa subunit) (CTC box-binding factor 85 kDa subunit) (CTC85) (CTCBF) (DNA repair protein XRCC5) (Ku80) (Ku86) (Lupus Ku autoantigen protein p86) (Nuclear factor IV) (Thyroid-lupus autoantigen) (TLAA) (X-ray repair complementing defective…	XRCC5 G22P2	0.118 (-0.365, 0.601)	0.626	0.020 (-0.477, 0.517)	0.936	-0.130 (-0.611, 0.351)	0.589	-0.578 (-1.076, -0.081)	0.024
P13473	LAMP2_HUMAN	Lysosome-associated membrane glycoprotein 2 (LAMP-2) (Lysosome-associated membrane protein 2) (CD107 antigen-like family member B) (LGP-96) (CD antigen CD107b)	LAMP2	-0.463 (-1.378, 0.451)	0.314	0.284 (-0.608, 1.176)	0.525	-0.471 (-1.401, 0.459)	0.314	-0.139 (-1.056, 0.779)	0.763
P13489	RINI_HUMAN	Ribonuclease inhibitor (Placental ribonuclease inhibitor) (Placental RNase inhibitor) (Ribonuclease/angiogenin inhibitor 1) (RAI)	RNH1 PRI RNH	0.352 (-0.146, 0.849)	0.162	0.736 (0.226, 1.245)	0.005	-0.188 (-0.686, 0.310)	0.454	0.063 (-0.452, 0.579)	0.807
P13611	CSPG2_HUMAN	Versican core protein (Chondroitin sulfate proteoglycan core protein 2) (Chondroitin sulfate proteoglycan 2) (Glial hyaluronate-binding protein) (GHAP) (Large fibroblast proteoglycan) (PG-M)	VCAN CSPG2	0.020 (-0.789, 0.829)	0.96	-0.136 (-0.968, 0.696)	0.745	-0.255 (-1.063, 0.553)	0.529	-1.207 (-2.043, -0.371)	0.005
P13639	EF2_HUMAN	Elongation factor 2 (EF-2)	EEF2 EF2	0.067 (-0.253, 0.387)	0.674	0.473 (0.144, 0.802)	0.006	-0.087 (-0.407, 0.233)	0.588	0.205 (-0.125, 0.536)	0.218
P13645	K1C10_HUMAN	Keratin, type I cytoskeletal 10 (Cytokeratin-10) (CK-10) (Keratin-10) (K10)	KRT10 KPP	-0.528 (-1.457, 0.401)	0.261	-1.336 (-2.291, -0.382)	0.007	0.244 (-0.685, 1.172)	0.602	-0.593 (-1.550, 0.363)	0.220
P13647	K2C5_HUMAN	Keratin, type II cytoskeletal 5 (58 kDa cytokeratin) (Cytokeratin-5) (CK-5) (Keratin-5) (K5) (Type-II keratin Kb5)	KRT5	-0.113 (-1.392, 1.166)	0.859	-1.463 (-2.735, -0.190)	0.025	0.458 (-0.751, 1.667)	0.450	-0.288 (-1.556, 0.981)	0.650
P13667	PDIA4_HUMAN	Protein disulfide-isomerase A4 (EC 5.3.4.1) (Endoplasmic reticulum resident protein 70) (ER protein 70) (ERp70) (Endoplasmic reticulum resident protein 72) (ER protein 72) (ERp-72) (ERp72)	PDIA4 ERP70 ERP72	0.180 (-0.239, 0.600)	0.394	0.610 (0.184, 1.037)	0.006	-0.124 (-0.542, 0.294)	0.556	0.200 (-0.235, 0.635)	0.363
P13671	CO6_HUMAN	Complement component C6	C6	-0.266 (-0.925, 0.393)	0.423	-0.987 (-1.664, -0.309)	0.005	-0.044 (-0.703, 0.615)	0.895	-0.252 (-0.931, 0.426)	0.460
P13674	P4HA1_HUMAN	Prolyl 4-hydroxylase subunit alpha-1 (4-PH alpha-1) (EC 1.14.11.2) (Procollagen-proline,2-oxoglutarate-4-dioxygenase subunit alpha-1)	P4HA1 P4HA	-0.880 (-2.508, 0.749)	0.286	0.822 (-0.690, 2.334)	0.283	0.967 (-0.351, 2.285)	0.147	2.165 (0.965, 3.366)	0.001
P13797	PLST_HUMAN	Plastin-3 (T-plastin)	PLS3	-0.071 (-0.554, 0.411)	0.769	0.335 (-0.161, 0.830)	0.182	-0.114 (-0.596, 0.367)	0.637	-0.352 (-0.850, 0.147)	0.163
P13861	KAP2_HUMAN	cAMP-dependent protein kinase type II-alpha regulatory subunit	PRKAR2A PKR2 PRKAR2	0.280 (-0.747, 1.306)	0.59	-0.545 (-1.488, 0.398)	0.252	-0.501 (-1.359, 0.357)	0.246	-0.781 (-1.686, 0.124)	0.089
P13929	ENOB_HUMAN	Beta-enolase (EC 4.2.1.11) (2-phospho-D-glycerate hydro-lyase) (Enolase 3) (Muscle-specific enolase) (MSE) (Skeletal muscle enolase)	ENO3	0.054 (-2.241, 2.348)	0.963	-0.105 (-2.455, 2.246)	0.929	-1.237 (-3.645, 1.171)	0.308	0.276 (-2.105, 2.656)	0.817
P13942	COBA2_HUMAN	Collagen alpha-2(XI) chain	COL11A2	0.499 (-0.577, 1.576)	0.356	0.905 (-0.187, 1.998)	0.102	0.420 (-0.650, 1.490)	0.434	1.503 (0.402, 2.604)	0.008
P13987	CD59_HUMAN	CD59 glycoprotein (1F5 antigen) (20 kDa homologous restriction factor) (HRF-20) (HRF20) (MAC-inhibitory protein) (MAC-IP) (MEM43 antigen) (Membrane attack complex inhibition factor) (MACIF) (Membrane inhibitor of reactive lysis) (MIRL) (Protectin) (CD antigen CD59)	CD59 MIC11 MIN1 MIN2 MIN3 MSK21	-0.208 (-0.870, 0.454)	0.533	-0.698 (-1.392, -0.005)	0.049	0.389 (-0.263, 1.041)	0.237	-0.296 (-0.973, 0.380)	0.385
P14174	MIF_HUMAN	Macrophage migration inhibitory factor (MIF) (EC 5.3.2.1) (Glycosylation-inhibiting factor) (GIF) (L-dopachrome isomerase) (L-dopachrome tautomerase) (EC 5.3.3.12) (Phenylpyruvate tautomerase)	MIF GLIF MMIF	0.059 (-0.540, 0.658)	0.843	-0.573 (-1.191, 0.045)	0.068	0.283 (-0.314, 0.880)	0.345	0.206 (-0.417, 0.830)	0.508
P14314	GLU2B_HUMAN	Glucosidase 2 subunit beta (80K-H protein) (Glucosidase II subunit beta) (Protein kinase C substrate 60.1 kDa protein heavy chain) (PKCSH)	PRKCSH G19P1	0.349 (-0.188, 0.887)	0.199	0.956 (0.409, 1.502)	0.001	-0.305 (-0.838, 0.229)	0.258	0.031 (-0.512, 0.573)	0.910
P14543	NID1_HUMAN	Nidogen-1 (NID-1) (Entactin)	NID1 NID	0.527 (-0.420, 1.475)	0.27	1.325 (0.374, 2.276)	0.007	-0.654 (-1.506, 0.198)	0.130	-0.526 (-1.417, 0.365)	0.242
P14550	AK1A1_HUMAN	Aldo-keto reductase family 1 member A1 (EC 1.1.1.2) (EC 1.1.1.372) (EC 1.1.1.54) (Alcohol dehydrogenase [NADP(+)]) (Aldehyde reductase) (Glucuronate reductase) (EC 1.1.1.19) (Glucuronolactone reductase) (EC 1.1.1.20)	AKR1A1 ALDR1 ALR	0.109 (-0.247, 0.464)	0.543	-0.061 (-0.427, 0.305)	0.739	0.082 (-0.273, 0.436)	0.647	-0.126 (-0.493, 0.240)	0.493
P14555	PA2GA_HUMAN	Phospholipase A2, membrane associated (EC 3.1.1.4) (GIIC sPLA2) (Group IIA phospholipase A2) (Non-pancreatic secretory phospholipase A2) (NPS-PLA2) (Phosphatidylcholine 2-acylhydrolase 2A)	PLA2G2A PLA2B PLA2L RASF-A	0.618 (-0.426, 1.661)	0.241	0.308 (-0.763, 1.379)	0.568	0.285 (-0.757, 1.327)	0.587	0.824 (-0.250, 1.898)	0.130
P14618	KPYM_HUMAN	Pyruvate kinase PKM (EC 2.7.1.40) (Cytosolic thyroid hormone-binding protein) (CTHBP) (Opa-interacting protein 3) (OIP-3) (Pyruvate kinase 2/3) (Pyruvate kinase muscle isozyme) (Threonine-protein kinase PKM2) (EC 2.7.11.1) (Thyroid hormone-binding protein 1) (THBP1) (Tumor M2-PK) (Tyrosine-protein kinase PKM2) (EC 2.7.10.2) (p58)	PKM OIP3 PK2 PK3 PKM2	0.003 (-0.246, 0.253)	0.979	-0.550 (-0.806, -0.294)	<0.001	0.102 (-0.147, 0.351)	0.415	-0.163 (-0.420, 0.095)	0.211
P14625	ENPL_HUMAN	Endoplasmin (94 kDa glucose-regulated protein) (GRP-94) (Heat shock protein 90 kDa beta member 1) (Tumor rejection antigen 1) (gp96 homolog)	HSP90B1 GRP94 TRA1	0.103 (-0.172, 0.378)	0.456	0.372 (0.089, 0.655)	0.011	0.049 (-0.226, 0.323)	0.724	0.236 (-0.048, 0.520)	0.102
P14866	HNRPL_HUMAN	Heterogeneous nuclear ribonucleoprotein L (hnRNP L)	HNRNPL HNRPL P/OKcl.14	0.276 (-0.194, 0.746)	0.245	0.377 (-0.106, 0.859)	0.124	-0.047 (-0.502, 0.408)	0.838	-0.367 (-0.838, 0.104)	0.125
P14868	SYDC_HUMAN	Aspartate--tRNA ligase, cytoplasmic (EC 6.1.1.12) (Aspartyl-tRNA synthetase) (AspRS) (Cell proliferation-inducing gene 40 protein)	DARS1 DARS PIG40	0.035 (-0.277, 0.348)	0.821	-0.363 (-0.683, -0.043)	0.027	-0.020 (-0.330, 0.289)	0.896	0.055 (-0.268, 0.378)	0.733
P15090	FABP4_HUMAN	Fatty acid-binding protein, adipocyte (Adipocyte lipid-binding protein) (ALBP) (Adipocyte-type fatty acid-binding protein) (A-FABP) (AFABP) (Fatty acid-binding protein 4)	FABP4	0.063 (-0.725, 0.851)	0.873	-0.162 (-0.967, 0.643)	0.689	-0.105 (-0.885, 0.676)	0.789	0.222 (-0.586, 1.030)	0.584
P15121	ALDR_HUMAN	Aldo-keto reductase family 1 member B1 (EC 1.1.1.300) (EC 1.1.1.372) (EC 1.1.1.54) (Aldehyde reductase) (Aldose reductase) (AR) (EC 1.1.1.21)	AKR1B1 ALDR1 ALR2	0.136 (-0.258, 0.530)	0.491	-0.199 (-0.604, 0.206)	0.329	-0.131 (-0.524, 0.262)	0.507	-0.582 (-0.988, -0.175)	0.006
P15311	EZRI_HUMAN	Ezrin (Cytovillin) (Villin-2) (p81)	EZR VIL2	-0.133 (-0.468, 0.201)	0.428	-0.380 (-0.724, -0.036)	0.031	-0.182 (-0.515, 0.151)	0.279	-0.574 (-0.921, -0.227)	0.002
P15531	NDKA_HUMAN	Nucleoside diphosphate kinase A (NDK A) (NDP kinase A) (EC 2.7.4.6) (Granzyme A-activated DNase) (GAAD) (Metastasis inhibition factor nm23) (NM23-H1) (Tumor metastatic process-associated protein)	NME1 NDPKA NM23	-0.295 (-1.400, 0.811)	0.599	-1.229 (-2.248, -0.211)	0.018	-0.164 (-1.091, 0.763)	0.725	0.347 (-0.506, 1.200)	0.421
P15692	VEGFA_HUMAN	Vascular endothelial growth factor A (VEGF-A) (Vascular permeability factor) (VPF)	VEGFA VEGF	0.003 (-1.213, 1.219)	0.996	-1.150 (-2.376, 0.076)	0.065	0.094 (-1.101, 1.288)	0.876	0.039 (-1.186, 1.264)	0.950
P15880	RS2_HUMAN	40S ribosomal protein S2 (40S ribosomal protein S4) (Protein LLRep3) (Small ribosomal subunit protein uS5)	RPS2 RPS4	0.094 (-0.283, 0.471)	0.62	0.768 (0.384, 1.152)	<0.001	-0.063 (-0.438, 0.311)	0.736	0.183 (-0.207, 0.573)	0.352
P16035	TIMP2_HUMAN	Metalloproteinase inhibitor 2 (CSC-21K) (Tissue inhibitor of metalloproteinases 2) (TIMP-2)	TIMP2	-0.338 (-1.139, 0.462)	0.401	-1.778 (-2.601, -0.955)	<0.001	0.131 (-0.669, 0.930)	0.745	-0.308 (-1.133, 0.517)	0.458
P16070	CD44_HUMAN	CD44 antigen (CDw44) (Epican) (Extracellular matrix receptor III) (ECMR-III) (GP90 lymphocyte homing/adhesion receptor) (HUTCH-I) (Heparan sulfate proteoglycan) (Hermes antigen) (Hyaluronate receptor) (Phagocytic glycoprotein 1) (PGP-1) (Phagocytic glycoprotein I) (PGP-I) (CD antigen CD44)	CD44 LHR MDU2 MDU3 MIC4	-0.074 (-0.835, 0.687)	0.847	0.359 (-0.393, 1.112)	0.343	0.015 (-0.698, 0.729)	0.966	0.168 (-0.553, 0.888)	0.642
P16104	H2AX_HUMAN	Histone H2AX (H2a/x) (Histone H2A.X)	H2AX H2AFX	0.122 (-0.474, 0.719)	0.683	-0.743 (-1.331, -0.155)	0.014	-0.294 (-0.886, 0.297)	0.323	-0.744 (-1.373, -0.116)	0.021
P16112	PGCA_HUMAN	Aggrecan core protein (Cartilage-specific proteoglycan core protein) (CSPCP) (Chondroitin sulfate proteoglycan core protein 1) (Chondroitin sulfate proteoglycan 1) [Cleaved into: Aggrecan core protein 2]	ACAN AGC1 CSPG1 MSK16	-0.081 (-1.253, 1.090)	0.89	-1.309 (-2.510, -0.107)	0.033	0.183 (-0.985, 1.352)	0.755	-0.155 (-1.364, 1.055)	0.799
P16152	CBR1_HUMAN	Carbonyl reductase [NADPH] 1 (EC 1.1.1.184) (15-hydroxyprostaglandin dehydrogenase [NADP(+)]) (EC 1.1.1.196, EC 1.1.1.197) (20-beta-hydroxysteroid dehydrogenase) (Alcohol dehydrogenase [NAD(P)+] CBR1) (EC 1.1.1.71) (NADPH-dependent carbonyl reductase 1) (Prostaglandin 9-ketoreductase) (PG-9-KR) (Prostaglandin-E(2) 9-reductase) (EC 1.1.1.189) (Short chain dehydrogenase/reductase family 21C member …	CBR1 CBR CRN SDR21C1	-0.020 (-0.370, 0.329)	0.907	-0.097 (-0.455, 0.262)	0.592	-0.303 (-0.651, 0.045)	0.087	-0.198 (-0.559, 0.164)	0.278
P16157	ANK1_HUMAN	Ankyrin-1 (ANK-1) (Ankyrin-R) (Erythrocyte ankyrin)	ANK1 ANK	-0.353 (-2.634, 1.928)	0.76	-4.689 (-6.855, -2.522)	<0.001	-0.935 (-3.096, 1.227)	0.392	-4.035 (-6.141, -1.930)	<0.001
P16401	H15_HUMAN	Histone H1.5 (Histone H1a) (Histone H1b) (Histone H1s-3)	H1-5 H1F5 HIST1H1B	-0.190 (-1.523, 1.144)	0.778	-0.957 (-2.230, 0.316)	0.138	0.091 (-1.044, 1.227)	0.872	-0.222 (-1.358, 0.913)	0.696
P16930	FAAA_HUMAN	Fumarylacetoacetase (FAA) (EC 3.7.1.2) (Beta-diketonase) (Fumarylacetoacetate hydrolase)	FAH	0.399 (-0.123, 0.921)	0.131	-0.061 (-0.599, 0.477)	0.821	0.253 (-0.270, 0.776)	0.335	0.260 (-0.276, 0.796)	0.334
P17655	CAN2_HUMAN	Calpain-2 catalytic subunit (EC 3.4.22.53) (Calcium-activated neutral proteinase 2) (CANP 2) (Calpain M-type) (Calpain large polypeptide L2) (Calpain-2 large subunit) (Millimolar-calpain) (M-calpain)	CAPN2 CANPL2	-0.114 (-0.951, 0.723)	0.786	0.466 (-0.391, 1.322)	0.281	-0.258 (-1.122, 0.607)	0.553	-0.499 (-1.350, 0.353)	0.246
P17661	DESM_HUMAN	Desmin	DES	0.549 (-0.630, 1.729)	0.355	0.384 (-0.560, 1.329)	0.415	0.252 (-0.632, 1.136)	0.566	0.323 (-0.665, 1.311)	0.512
P17858	PFKAL_HUMAN	ATP-dependent 6-phosphofructokinase, liver type (ATP-PFK) (PFK-L) (EC 2.7.1.11) (6-phosphofructokinase type B) (Phosphofructo-1-kinase isozyme B) (PFK-B) (Phosphohexokinase)	PFKL	0.145 (-0.533, 0.824)	0.67	-0.803 (-1.468, -0.138)	0.019	-0.037 (-0.686, 0.612)	0.910	-0.671 (-1.307, -0.035)	0.039
P17931	LEG3_HUMAN	Galectin-3 (Gal-3) (35 kDa lectin) (Carbohydrate-binding protein 35) (CBP 35) (Galactose-specific lectin 3) (Galactoside-binding protein) (GALBP) (IgE-binding protein) (L-31) (Laminin-binding protein) (Lectin L-29) (Mac-2 antigen)	LGALS3 MAC2	-0.100 (-0.521, 0.320)	0.635	-0.707 (-1.137, -0.277)	0.002	-0.191 (-0.611, 0.229)	0.367	-0.461 (-0.896, -0.026)	0.038
P17936	IBP3_HUMAN	Insulin-like growth factor-binding protein 3 (IBP-3) (IGF-binding protein 3) (IGFBP-3)	IGFBP3 IBP3	0.007 (-0.895, 0.909)	0.988	0.084 (-0.839, 1.006)	0.856	0.217 (-0.725, 1.159)	0.647	1.086 (0.135, 2.038)	0.026
P17948	VGFR1_HUMAN	Vascular endothelial growth factor receptor 1 (VEGFR-1) (EC 2.7.10.1) (Fms-like tyrosine kinase 1) (FLT-1) (Tyrosine-protein kinase FRT) (Tyrosine-protein kinase receptor FLT) (FLT) (Vascular permeability factor receptor)	FLT1 FLT FRT VEGFR1	-0.335 (-1.440, 0.770)	0.547	-0.085 (-1.209, 1.039)	0.880	0.117 (-0.936, 1.169)	0.825	0.369 (-0.729, 1.468)	0.504
P17980	PRS6A_HUMAN	26S proteasome regulatory subunit 6A (26S proteasome AAA-ATPase subunit RPT5) (Proteasome 26S subunit ATPase 3) (Proteasome subunit P50) (Tat-binding protein 1) (TBP-1)	PSMC3 TBP1	0.131 (-0.277, 0.538)	0.524	0.376 (-0.034, 0.785)	0.071	-0.010 (-0.428, 0.409)	0.964	0.254 (-0.153, 0.662)	0.216
P17987	TCPA_HUMAN	T-complex protein 1 subunit alpha (TCP-1-alpha) (CCT-alpha)	TCP1 CCT1 CCTA	0.157 (-0.294, 0.608)	0.489	0.745 (0.285, 1.205)	0.002	-0.036 (-0.472, 0.401)	0.871	0.415 (-0.034, 0.863)	0.069
P18065	IBP2_HUMAN	Insulin-like growth factor-binding protein 2 (IBP-2) (IGF-binding protein 2) (IGFBP-2)	IGFBP2 BP2 IBP2	-0.578 (-1.735, 0.579)	0.319	-2.200 (-3.425, -0.976)	0.001	-0.389 (-1.545, 0.767)	0.500	-1.329 (-2.528, -0.130)	0.031
P18077	RL35A_HUMAN	60S ribosomal protein L35a (Cell growth-inhibiting gene 33 protein) (Large ribosomal subunit protein eL33)	RPL35A GIG33	0.087 (-0.268, 0.442)	0.627	0.443 (0.078, 0.807)	0.018	-0.120 (-0.473, 0.233)	0.498	0.109 (-0.257, 0.475)	0.554
P18084	ITB5_HUMAN	Integrin beta-5	ITGB5	0.002 (-0.702, 0.707)	0.995	-1.241 (-1.966, -0.517)	0.001	0.006 (-0.695, 0.707)	0.986	-0.639 (-1.366, 0.087)	0.084
P18085	ARF4_HUMAN	ADP-ribosylation factor 4	ARF4 ARF2	-0.095 (-0.691, 0.501)	0.752	1.075 (0.468, 1.682)	0.001	-0.062 (-0.654, 0.531)	0.835	1.008 (0.401, 1.614)	0.002
P18124	RL7_HUMAN	60S ribosomal protein L7 (Large ribosomal subunit protein uL30)	RPL7	0.223 (-0.167, 0.613)	0.258	0.699 (0.298, 1.100)	0.001	-0.056 (-0.444, 0.331)	0.772	0.081 (-0.319, 0.480)	0.689
P18206	VINC_HUMAN	Vinculin (Metavinculin) (MV)	VCL	0.271 (-0.433, 0.975)	0.445	0.932 (0.209, 1.654)	0.012	-0.465 (-1.168, 0.239)	0.192	-0.281 (-1.005, 0.443)	0.441
P18428	LBP_HUMAN	Lipopolysaccharide-binding protein (LBP)	LBP	-0.532 (-1.515, 0.452)	0.282	-2.027 (-3.041, -1.013)	<0.001	-0.198 (-1.181, 0.784)	0.686	-0.940 (-1.956, 0.076)	0.069
P18621	RL17_HUMAN	60S ribosomal protein L17 (60S ribosomal protein L23) (Large ribosomal subunit protein uL22) (PD-1)	RPL17	0.153 (-0.313, 0.618)	0.515	0.386 (-0.078, 0.850)	0.101	-0.129 (-0.574, 0.315)	0.562	0.250 (-0.215, 0.714)	0.288
P18627	LAG3_HUMAN	Lymphocyte activation gene 3 protein (LAG-3) (CD antigen CD223) [Cleaved into: Secreted lymphocyte activation gene 3 protein (sLAG-3)]	LAG3 FDC	-0.997 (-2.562, 0.568)	0.208	-2.410 (-4.109, -0.712)	0.006	0.251 (-1.317, 1.818)	0.750	0.894 (-0.717, 2.506)	0.271
P18669	PGAM1_HUMAN	Phosphoglycerate mutase 1 (EC 5.4.2.11) (EC 5.4.2.4) (BPG-dependent PGAM 1) (Phosphoglycerate mutase isozyme B) (PGAM-B)	PGAM1 PGAMA CDABP0006	0.013 (-0.344, 0.369)	0.944	-0.400 (-0.766, -0.035)	0.032	0.251 (-0.104, 0.606)	0.162	0.465 (0.097, 0.832)	0.014
P19338	NUCL_HUMAN	Nucleolin (Protein C23)	NCL	0.027 (-0.510, 0.563)	0.921	-0.163 (-0.715, 0.389)	0.557	-0.351 (-0.888, 0.186)	0.195	-0.457 (-1.021, 0.106)	0.110
P19367	HXK1_HUMAN	Hexokinase-1 (EC 2.7.1.1) (Brain form hexokinase) (Hexokinase type I) (HK I) (Hexokinase-A)	HK1	-0.271 (-1.062, 0.520)	0.497	0.062 (-0.725, 0.849)	0.875	-0.075 (-0.839, 0.689)	0.846	-0.174 (-0.935, 0.588)	0.649
P19623	SPEE_HUMAN	Spermidine synthase (SPDSY) (EC 2.5.1.16) (Putrescine aminopropyltransferase)	SRM SPS1 SRML1	1.270 (0.306, 2.233)	0.011	1.329 (0.463, 2.196)	0.003	0.325 (-0.530, 1.179)	0.449	-0.098 (-0.909, 0.712)	0.808
P19652	A1AG2_HUMAN	Alpha-1-acid glycoprotein 2 (AGP 2) (Orosomucoid-2) (OMD 2)	ORM2 AGP2	0.215 (-0.496, 0.926)	0.546	-0.600 (-1.333, 0.133)	0.106	0.258 (-0.452, 0.969)	0.468	0.333 (-0.401, 1.068)	0.366
P19823	ITIH2_HUMAN	Inter-alpha-trypsin inhibitor heavy chain H2 (ITI heavy chain H2) (ITI-HC2) (Inter-alpha-inhibitor heavy chain 2) (Inter-alpha-trypsin inhibitor complex component II) (Serum-derived hyaluronan-associated protein) (SHAP)	ITIH2 IGHEP2	-0.173 (-0.894, 0.548)	0.633	-0.997 (-1.738, -0.255)	0.009	-0.125 (-0.845, 0.596)	0.730	0.310 (-0.434, 1.054)	0.407
P19827	ITIH1_HUMAN	Inter-alpha-trypsin inhibitor heavy chain H1 (ITI heavy chain H1) (ITI-HC1) (Inter-alpha-inhibitor heavy chain 1) (Inter-alpha-trypsin inhibitor complex component III) (Serum-derived hyaluronan-associated protein) (SHAP)	ITIH1 IGHEP1	0.198 (-0.367, 0.764)	0.485	-0.634 (-1.217, -0.051)	0.034	0.019 (-0.546, 0.585)	0.946	-0.374 (-0.957, 0.209)	0.204
P20073	ANXA7_HUMAN	Annexin A7 (Annexin VII) (Annexin-7) (Synexin)	ANXA7 ANX7 SNX OK/SW-cl.95	-0.028 (-0.396, 0.340)	0.878	-0.079 (-0.458, 0.299)	0.675	0.021 (-0.346, 0.389)	0.908	-0.166 (-0.547, 0.215)	0.385
P20618	PSB1_HUMAN	Proteasome subunit beta type-1 (Macropain subunit C5) (Multicatalytic endopeptidase complex subunit C5) (Proteasome component C5) (Proteasome gamma chain)	PSMB1 PSC5	-0.048 (-0.368, 0.271)	0.763	0.136 (-0.189, 0.460)	0.406	-0.139 (-0.455, 0.178)	0.384	0.112 (-0.216, 0.440)	0.498
P20774	MIME_HUMAN	Mimecan (Osteoglycin) (Osteoinductive factor) (OIF)	OGN OIF SLRR3A	0.324 (-0.413, 1.061)	0.382	0.001 (-0.757, 0.760)	0.997	0.349 (-0.387, 1.086)	0.347	0.050 (-0.709, 0.809)	0.896
P20908	CO5A1_HUMAN	Collagen alpha-1(V) chain	COL5A1	0.049 (-0.697, 0.795)	0.897	0.974 (0.207, 1.740)	0.014	0.113 (-0.631, 0.857)	0.762	1.180 (0.415, 1.945)	0.003
P20962	PTMS_HUMAN	Parathymosin	PTMS	-0.073 (-0.507, 0.362)	0.739	-0.427 (-0.869, 0.015)	0.058	-0.140 (-0.568, 0.289)	0.517	-0.624 (-1.069, -0.180)	0.007
P21246	PTN_HUMAN	Pleiotrophin (PTN) (Heparin-binding brain mitogen) (HBBM) (Heparin-binding growth factor 8) (HBGF-8) (Heparin-binding growth-associated molecule) (HB-GAM) (Heparin-binding neurite outgrowth-promoting factor) (HBNF) (Heparin-binding neurite outgrowth-promoting factor 1) (HBNF-1) (Osteoblast-specific factor 1) (OSF-1)	PTN HBNF1 NEGF1	0.233 (-0.717, 1.183)	0.625	1.057 (0.095, 2.020)	0.032	-0.587 (-1.502, 0.329)	0.204	0.884 (-0.051, 1.819)	0.063
P21266	GSTM3_HUMAN	Glutathione S-transferase Mu 3 (EC 2.5.1.18) (GST class-mu 3) (GSTM3-3) (hGSTM3-3)	GSTM3 GST5	-0.479 (-1.128, 0.169)	0.145	-0.946 (-1.609, -0.282)	0.006	0.168 (-0.463, 0.799)	0.596	-0.389 (-1.044, 0.265)	0.239
P21291	CSRP1_HUMAN	Cysteine and glycine-rich protein 1 (Cysteine-rich protein 1) (CRP) (CRP1) (Epididymis luminal protein 141) (HEL-141)	CSRP1 CSRP CYRP	0.155 (-0.514, 0.824)	0.645	0.750 (0.073, 1.427)	0.031	-0.458 (-1.116, 0.201)	0.170	-0.415 (-1.091, 0.261)	0.224
P21333	FLNA_HUMAN	Filamin-A (FLN-A) (Actin-binding protein 280) (ABP-280) (Alpha-filamin) (Endothelial actin-binding protein) (Filamin-1) (Non-muscle filamin)	FLNA FLN FLN1	0.384 (-0.648, 1.416)	0.46	1.440 (0.383, 2.497)	0.008	-0.527 (-1.557, 0.503)	0.311	-0.429 (-1.482, 0.624)	0.419
P21399	ACOHC_HUMAN	Cytoplasmic aconitate hydratase (Aconitase) (EC 4.2.1.3) (Citrate hydro-lyase) (Ferritin repressor protein) (Iron regulatory protein 1) (IRP1) (Iron-responsive element-binding protein 1) (IRE-BP 1)	ACO1 IREB1	-0.054 (-0.518, 0.410)	0.817	0.153 (-0.318, 0.623)	0.518	0.001 (-0.459, 0.461)	0.997	0.189 (-0.279, 0.657)	0.422
P21589	5NTD_HUMAN	5'-nucleotidase (5'-NT) (EC 3.1.3.35) (EC 3.1.3.5) (EC 3.1.3.89) (EC 3.1.3.91) (EC 3.1.3.99) (5'-deoxynucleotidase) (Ecto-5'-nucleotidase) (IMP-specific 5'-nucleotidase) (Thymidylate 5'-phosphatase) (CD antigen CD73)	NT5E NT5 NTE	-0.403 (-0.868, 0.062)	0.088	-0.733 (-1.206, -0.260)	0.003	0.149 (-0.327, 0.624)	0.535	-0.019 (-0.505, 0.467)	0.937
P21741	MK_HUMAN	Midkine (MK) (Amphiregulin-associated protein) (ARAP) (Midgestation and kidney protein) (Neurite outgrowth-promoting factor 2) (Neurite outgrowth-promoting protein)	MDK MK1 NEGF2	0.527 (-0.552, 1.607)	0.33	0.826 (-0.288, 1.940)	0.142	-0.365 (-1.442, 0.712)	0.497	0.241 (-0.871, 1.354)	0.664
P21810	PGS1_HUMAN	Biglycan (Bone/cartilage proteoglycan I) (PG-S1)	BGN SLRR1A	-0.071 (-0.866, 0.724)	0.859	-0.967 (-1.778, -0.155)	0.020	0.005 (-0.785, 0.795)	0.990	-0.535 (-1.360, 0.289)	0.199
P21912	SDHB_HUMAN	Succinate dehydrogenase [ubiquinone] iron-sulfur subunit, mitochondrial (EC 1.3.5.1) (Iron-sulfur subunit of complex II) (Ip)	SDHB SDH SDH1	-0.684 (-1.707, 0.340)	0.186	0.273 (-0.789, 1.335)	0.608	-0.236 (-1.330, 0.858)	0.667	-2.000 (-3.091, -0.908)	0.001
P21926	CD9_HUMAN	CD9 antigen (5H9 antigen) (Cell growth-inhibiting gene 2 protein) (Leukocyte antigen MIC3) (Motility-related protein) (MRP-1) (Tetraspanin-29) (Tspan-29) (p24) (CD antigen CD9)	CD9 MIC3 TSPAN29 GIG2	-0.116 (-0.817, 0.584)	0.741	-0.606 (-1.321, 0.109)	0.095	0.018 (-0.677, 0.713)	0.959	-0.642 (-1.362, 0.077)	0.079
P21980	TGM2_HUMAN	Protein-glutamine gamma-glutamyltransferase 2 (EC 2.3.2.13) (Erythrocyte transglutaminase) (Heart G alpha(h)) (hhG alpha(h)) (Isopeptidase TGM2) (EC 3.4.-.-) (Protein G alpha(h)) (G(h)) (Protein-glutamine deamidase TGM2) (EC 3.5.1.44) (Protein-glutamine dopaminyltransferase TGM2) (EC 2.3.1.-) (Protein-glutamine histaminyltransferase TGM2) (EC 2.3.1.-) (Protein-glutamine noradrenalinyltransferase …	TGM2	-0.103 (-0.872, 0.665)	0.789	-0.939 (-1.712, -0.167)	0.018	0.302 (-0.468, 1.073)	0.436	1.358 (0.584, 2.132)	0.001
P22061	PIMT_HUMAN	Protein-L-isoaspartate(D-aspartate) O-methyltransferase (PIMT) (EC 2.1.1.77) (L-isoaspartyl protein carboxyl methyltransferase) (Protein L-isoaspartyl/D-aspartyl methyltransferase) (Protein-beta-aspartate methyltransferase)	PCMT1	-0.017 (-0.375, 0.342)	0.925	-0.247 (-0.612, 0.119)	0.182	-0.237 (-0.592, 0.118)	0.187	0.135 (-0.225, 0.495)	0.457
P22087	FBRL_HUMAN	rRNA 2'-O-methyltransferase fibrillarin (EC 2.1.1.-) (34 kDa nucleolar scleroderma antigen) (Histone-glutamine methyltransferase) (U6 snRNA 2'-O-methyltransferase fibrillarin)	FBL FIB1 FLRN	0.154 (-0.827, 1.136)	0.754	0.462 (-0.506, 1.431)	0.342	-0.459 (-1.333, 0.415)	0.296	-0.742 (-1.597, 0.114)	0.088
P22105	TENX_HUMAN	Tenascin-X (TN-X) (Hexabrachion-like protein)	TNXB HXBL TNX TNXB1 TNXB2 XB	0.219 (-0.416, 0.854)	0.492	0.707 (0.053, 1.362)	0.035	-0.085 (-0.720, 0.550)	0.789	-0.368 (-1.023, 0.287)	0.264
P22314	UBA1_HUMAN	Ubiquitin-like modifier-activating enzyme 1 (EC 6.2.1.45) (Protein A1S9) (Ubiquitin-activating enzyme E1)	UBA1 A1S9T UBE1	0.119 (-0.183, 0.420)	0.433	-0.034 (-0.342, 0.275)	0.827	-0.053 (-0.353, 0.248)	0.728	-0.155 (-0.468, 0.157)	0.324
P22352	GPX3_HUMAN	Glutathione peroxidase 3 (GPx-3) (GSHPx-3) (EC 1.11.1.9) (Extracellular glutathione peroxidase) (Plasma glutathione peroxidase) (GPx-P) (GSHPx-P)	GPX3 GPXP	-0.520 (-0.979, -0.062)	0.027	-0.540 (-1.012, -0.069)	0.026	-0.403 (-0.861, 0.055)	0.084	-1.359 (-1.832, -0.886)	<0.001
P22626	ROA2_HUMAN	Heterogeneous nuclear ribonucleoproteins A2/B1 (hnRNP A2/B1)	HNRNPA2B1 HNRPA2B1	0.156 (-0.222, 0.534)	0.413	0.350 (-0.039, 0.739)	0.077	-0.094 (-0.472, 0.284)	0.622	-0.107 (-0.497, 0.282)	0.584
P22692	IBP4_HUMAN	Insulin-like growth factor-binding protein 4 (IBP-4) (IGF-binding protein 4) (IGFBP-4)	IGFBP4 IBP4	-0.301 (-1.239, 0.637)	0.522	-1.711 (-2.664, -0.758)	0.001	-0.066 (-0.986, 0.854)	0.886	-0.292 (-1.221, 0.636)	0.530
P23083	HV102_HUMAN	Immunoglobulin heavy variable 1-2 (Ig heavy chain V-I region ND) (Ig heavy chain V-I region V35)	IGHV1-2	-0.445 (-1.346, 0.457)	0.327	-1.087 (-2.010, -0.164)	0.022	-0.304 (-1.200, 0.591)	0.499	-0.276 (-1.231, 0.680)	0.565
P23142	FBLN1_HUMAN	Fibulin-1 (FIBL-1)	FBLN1 PP213	-0.067 (-0.717, 0.583)	0.837	-1.544 (-2.213, -0.875)	<0.001	-0.150 (-0.799, 0.500)	0.646	-0.604 (-1.273, 0.066)	0.076
P23246	SFPQ_HUMAN	Splicing factor, proline- and glutamine-rich (100 kDa DNA-pairing protein) (hPOMp100) (DNA-binding p52/p100 complex, 100 kDa subunit) (Polypyrimidine tract-binding protein-associated-splicing factor) (PSF) (PTB-associated-splicing factor)	SFPQ PSF	0.256 (-0.230, 0.741)	0.297	0.449 (-0.043, 0.942)	0.073	-0.164 (-0.633, 0.304)	0.485	-0.436 (-0.920, 0.047)	0.076
P23284	PPIB_HUMAN	Peptidyl-prolyl cis-trans isomerase B (PPIase B) (EC 5.2.1.8) (CYP-S1) (Cyclophilin B) (Rotamase B) (S-cyclophilin) (SCYLP)	PPIB CYPB	0.092 (-0.252, 0.435)	0.596	0.671 (0.318, 1.024)	<0.001	-0.079 (-0.422, 0.264)	0.648	0.332 (-0.023, 0.687)	0.066
P23297	S10A1_HUMAN	Protein S100-A1 (S-100 protein alpha chain) (S-100 protein subunit alpha) (S100 calcium-binding protein A1)	S100A1 S100A	0.034 (-0.741, 0.808)	0.93	-1.284 (-2.152, -0.417)	0.004	0.758 (-0.037, 1.552)	0.061	-0.469 (-1.285, 0.347)	0.254
P23352	KALM_HUMAN	Anosmin-1 (Adhesion molecule-like X-linked) (Kallmann syndrome protein)	ANOS1 ADMLX KAL KAL1 KALIG1	-0.585 (-1.761, 0.592)	0.323	0.503 (-0.680, 1.686)	0.397	0.861 (-0.424, 2.146)	0.185	0.941 (-0.325, 2.206)	0.142
P23396	RS3_HUMAN	40S ribosomal protein S3 (EC 4.2.99.18) (Small ribosomal subunit protein uS3)	RPS3 OK/SW-cl.26	0.224 (-0.158, 0.605)	0.245	0.551 (0.159, 0.942)	0.007	0.021 (-0.361, 0.402)	0.915	-0.092 (-0.485, 0.302)	0.644
P23526	SAHH_HUMAN	Adenosylhomocysteinase (AdoHcyase) (EC 3.13.2.1) (S-adenosyl-L-homocysteine hydrolase)	AHCY SAHH	0.348 (-0.101, 0.798)	0.126	0.049 (-0.411, 0.509)	0.833	0.072 (-0.373, 0.517)	0.747	0.245 (-0.216, 0.705)	0.292
P23528	COF1_HUMAN	Cofilin-1 (18 kDa phosphoprotein) (p18) (Cofilin, non-muscle isoform)	CFL1 CFL	0.101 (-0.448, 0.649)	0.715	0.303 (-0.237, 0.844)	0.266	-0.238 (-0.785, 0.309)	0.388	0.473 (-0.086, 1.033)	0.096
P23588	IF4B_HUMAN	Eukaryotic translation initiation factor 4B (eIF-4B)	EIF4B	1.267 (0.381, 2.154)	0.006	1.200 (0.385, 2.015)	0.005	-0.337 (-1.104, 0.430)	0.382	0.211 (-0.529, 0.951)	0.569
P24534	EF1B_HUMAN	Elongation factor 1-beta (EF-1-beta)	EEF1B2 EEF1B EF1B	0.357 (-0.062, 0.776)	0.094	0.805 (0.378, 1.232)	<0.001	0.013 (-0.411, 0.437)	0.951	0.154 (-0.283, 0.591)	0.485
P24592	IBP6_HUMAN	Insulin-like growth factor-binding protein 6 (IBP-6) (IGF-binding protein 6) (IGFBP-6)	IGFBP6 IBP6	-0.327 (-1.035, 0.381)	0.357	-2.193 (-2.923, -1.463)	<0.001	-0.190 (-0.897, 0.516)	0.590	-1.701 (-2.433, -0.968)	<0.001
P24593	IBP5_HUMAN	Insulin-like growth factor-binding protein 5 (IBP-5) (IGF-binding protein 5) (IGFBP-5)	IGFBP5 IBP5	0.040 (-0.705, 0.785)	0.915	-1.407 (-2.175, -0.638)	0.001	-0.003 (-0.747, 0.741)	0.994	-0.786 (-1.554, -0.019)	0.045
P24666	PPAC_HUMAN	Low molecular weight phosphotyrosine protein phosphatase (LMW-PTP) (LMW-PTPase) (EC 3.1.3.48) (Adipocyte acid phosphatase) (Low molecular weight cytosolic acid phosphatase) (EC 3.1.3.2) (Red cell acid phosphatase 1)	ACP1	-0.122 (-0.858, 0.613)	0.741	0.347 (-0.337, 1.031)	0.314	-0.533 (-1.194, 0.127)	0.111	0.996 (0.339, 1.652)	0.004
P24752	THIL_HUMAN	Acetyl-CoA acetyltransferase, mitochondrial (EC 2.3.1.9) (Acetoacetyl-CoA thiolase) (T2)	ACAT1 ACAT MAT	0.343 (-0.780, 1.466)	0.543	0.660 (-0.426, 1.746)	0.228	-0.071 (-1.086, 0.944)	0.889	-0.931 (-1.956, 0.094)	0.074
P24821	TENA_HUMAN	Tenascin (TN) (Cytotactin) (GMEM) (GP 150-225) (Glioma-associated-extracellular matrix antigen) (Hexabrachion) (JI) (Myotendinous antigen) (Neuronectin) (Tenascin-C) (TN-C)	TNC HXB	0.946 (-0.281, 2.172)	0.128	2.527 (1.264, 3.790)	<0.001	0.545 (-0.662, 1.751)	0.369	1.958 (0.714, 3.202)	0.003
P25311	ZA2G_HUMAN	Zinc-alpha-2-glycoprotein (Zn-alpha-2-GP) (Zn-alpha-2-glycoprotein)	AZGP1 ZAG ZNGP1	-0.195 (-0.815, 0.425)	0.53	-1.088 (-1.728, -0.448)	0.001	-0.018 (-0.638, 0.602)	0.953	-0.300 (-0.940, 0.341)	0.351
P25398	RS12_HUMAN	40S ribosomal protein S12 (Small ribosomal subunit protein eS12)	RPS12	0.107 (-0.356, 0.571)	0.646	0.572 (0.108, 1.037)	0.017	-0.029 (-0.489, 0.430)	0.899	0.247 (-0.224, 0.718)	0.299
P25705	ATPA_HUMAN	ATP synthase subunit alpha, mitochondrial (ATP synthase F1 subunit alpha)	ATP5F1A ATP5A ATP5A1 ATP5AL2 ATPM	0.184 (-0.478, 0.846)	0.581	0.792 (0.112, 1.473)	0.023	-0.295 (-0.956, 0.367)	0.377	-0.627 (-1.308, 0.055)	0.071
P25786	PSA1_HUMAN	Proteasome subunit alpha type-1 (30 kDa prosomal protein) (PROS-30) (Macropain subunit C2) (Multicatalytic endopeptidase complex subunit C2) (Proteasome component C2) (Proteasome nu chain)	PSMA1 HC2 NU PROS30 PSC2	0.100 (-0.264, 0.464)	0.586	0.260 (-0.114, 0.633)	0.169	0.041 (-0.323, 0.405)	0.823	0.178 (-0.197, 0.554)	0.346
P25787	PSA2_HUMAN	Proteasome subunit alpha type-2 (Macropain subunit C3) (Multicatalytic endopeptidase complex subunit C3) (Proteasome component C3)	PSMA2 HC3 PSC3	0.014 (-0.392, 0.420)	0.947	0.199 (-0.205, 0.603)	0.328	-0.058 (-0.463, 0.346)	0.773	0.502 (0.090, 0.914)	0.018
P25788	PSA3_HUMAN	Proteasome subunit alpha type-3 (Macropain subunit C8) (Multicatalytic endopeptidase complex subunit C8) (Proteasome component C8)	PSMA3 HC8 PSC8	0.197 (-0.164, 0.558)	0.28	0.281 (-0.090, 0.652)	0.135	0.017 (-0.341, 0.375)	0.923	0.426 (0.055, 0.797)	0.025
P25789	PSA4_HUMAN	Proteasome subunit alpha type-4 (Macropain subunit C9) (Multicatalytic endopeptidase complex subunit C9) (Proteasome component C9) (Proteasome subunit L)	PSMA4 HC9 PSC9	-0.001 (-0.440, 0.438)	0.996	0.415 (-0.032, 0.862)	0.068	-0.038 (-0.475, 0.399)	0.862	0.451 (0.001, 0.901)	0.050
P26038	MOES_HUMAN	Moesin (Membrane-organizing extension spike protein)	MSN	0.105 (-0.188, 0.398)	0.475	0.013 (-0.287, 0.314)	0.929	-0.067 (-0.359, 0.225)	0.648	-0.200 (-0.503, 0.103)	0.192
P26368	U2AF2_HUMAN	Splicing factor U2AF 65 kDa subunit (U2 auxiliary factor 65 kDa subunit) (hU2AF(65)) (hU2AF65) (U2 snRNP auxiliary factor large subunit)	U2AF2 U2AF65	0.756 (-0.016, 1.529)	0.055	1.303 (0.561, 2.045)	0.001	-0.280 (-0.990, 0.430)	0.431	-0.223 (-0.919, 0.472)	0.521
P26373	RL13_HUMAN	60S ribosomal protein L13 (Breast basic conserved protein 1) (Large ribosomal subunit protein eL13)	RPL13 BBC1 OK/SW-cl.46	0.156 (-0.218, 0.531)	0.407	0.416 (0.033, 0.799)	0.034	-0.099 (-0.470, 0.271)	0.595	-0.049 (-0.432, 0.335)	0.801
P26447	S10A4_HUMAN	Protein S100-A4 (Calvasculin) (Metastasin) (Placental calcium-binding protein) (Protein Mts1) (S100 calcium-binding protein A4)	S100A4 CAPL MTS1	0.403 (-0.168, 0.974)	0.163	0.915 (0.329, 1.501)	0.003	0.070 (-0.499, 0.640)	0.806	0.359 (-0.229, 0.947)	0.227
P26572	MGAT1_HUMAN	Alpha-1,3-mannosyl-glycoprotein 2-beta-N-acetylglucosaminyltransferase (EC 2.4.1.101) (N-glycosyl-oligosaccharide-glycoprotein N-acetylglucosaminyltransferase I) (GNT-I) (GlcNAc-T I)	MGAT1 GGNT1 GLCT1 GLYT1 MGAT	-0.673 (-1.627, 0.280)	0.163	-1.756 (-2.723, -0.789)	0.001	-0.142 (-1.076, 0.792)	0.761	-0.594 (-1.565, 0.376)	0.225
P26583	HMGB2_HUMAN	High mobility group protein B2 (High mobility group protein 2) (HMG-2)	HMGB2 HMG2	0.072 (-0.721, 0.866)	0.854	-1.027 (-1.857, -0.198)	0.016	-0.117 (-0.911, 0.678)	0.768	-0.831 (-1.655, -0.007)	0.048
P26599	PTBP1_HUMAN	Polypyrimidine tract-binding protein 1 (PTB) (57 kDa RNA-binding protein PPTB-1) (Heterogeneous nuclear ribonucleoprotein I) (hnRNP I)	PTBP1 PTB	0.268 (-0.455, 0.990)	0.462	0.839 (0.135, 1.544)	0.021	-0.179 (-0.936, 0.578)	0.637	0.226 (-0.490, 0.943)	0.529
P26641	EF1G_HUMAN	Elongation factor 1-gamma (EF-1-gamma) (eEF-1B gamma)	EEF1G EF1G PRO1608	-0.164 (-0.877, 0.549)	0.648	0.357 (-0.355, 1.069)	0.319	-0.197 (-0.867, 0.473)	0.559	0.296 (-0.388, 0.981)	0.390
P26927	HGFL_HUMAN	Hepatocyte growth factor-like protein (Macrophage stimulatory protein) (Macrophage-stimulating protein) (MSP) [Cleaved into: Hepatocyte growth factor-like protein alpha chain; Hepatocyte growth factor-like protein beta chain]	MST1 D3F15S2 DNF15S2 HGFL	0.240 (-0.699, 1.179)	0.609	-0.436 (-1.403, 0.530)	0.368	0.399 (-0.532, 1.329)	0.393	0.216 (-0.745, 1.178)	0.652
P27169	PON1_HUMAN	Serum paraoxonase/arylesterase 1 (PON 1) (EC 3.1.1.2) (EC 3.1.1.81) (EC 3.1.8.1) (Aromatic esterase 1) (A-esterase 1) (K-45) (Serum aryldialkylphosphatase 1)	PON1 PON	-0.093 (-0.995, 0.808)	0.836	-0.962 (-1.892, -0.032)	0.043	-0.014 (-0.935, 0.908)	0.976	0.191 (-0.762, 1.143)	0.690
P27348	1433T_HUMAN	14-3-3 protein theta (14-3-3 protein T-cell) (14-3-3 protein tau) (Protein HS1)	YWHAQ	0.082 (-0.315, 0.480)	0.68	0.610 (0.201, 1.019)	0.004	-0.101 (-0.493, 0.290)	0.606	0.098 (-0.309, 0.504)	0.632
P27487	DPP4_HUMAN	Dipeptidyl peptidase 4 (EC 3.4.14.5) (ADABP) (Adenosine deaminase complexing protein 2) (ADCP-2) (Dipeptidyl peptidase IV) (DPP IV) (T-cell activation antigen CD26) (TP103) (CD antigen CD26) [Cleaved into: Dipeptidyl peptidase 4 membrane form (Dipeptidyl peptidase IV membrane form); Dipeptidyl peptidase 4 soluble form (Dipeptidyl peptidase IV soluble form)]	DPP4 ADCP2 CD26	-0.868 (-1.791, 0.054)	0.065	-1.285 (-2.145, -0.425)	0.004	-0.505 (-1.294, 0.284)	0.204	-1.008 (-1.880, -0.136)	0.024
P27658	CO8A1_HUMAN	Collagen alpha-1(VIII) chain (Endothelial collagen) [Cleaved into: Vastatin]	COL8A1 C3orf7	0.357 (-0.526, 1.240)	0.423	0.239 (-0.642, 1.120)	0.589	0.251 (-0.589, 1.091)	0.552	0.110 (-0.752, 0.973)	0.798
P27694	RFA1_HUMAN	Replication protein A 70 kDa DNA-binding subunit (RP-A p70) (Replication factor A protein 1) (RF-A protein 1) (Single-stranded DNA-binding protein) [Cleaved into: Replication protein A 70 kDa DNA-binding subunit, N-terminally processed]	RPA1 REPA1 RPA70	0.071 (-0.429, 0.571)	0.778	0.147 (-0.345, 0.639)	0.551	-0.090 (-0.558, 0.377)	0.699	-0.502 (-0.985, -0.020)	0.042
P27695	APEX1_HUMAN	DNA-(apurinic or apyrimidinic site) endonuclease (EC 3.1.11.2) (APEX nuclease) (APEN) (Apurinic-apyrimidinic endonuclease 1) (AP endonuclease 1) (APE-1) (REF-1) (Redox factor-1) [Cleaved into: DNA-(apurinic or apyrimidinic site) endonuclease, mitochondrial]	APEX1 APE APE1 APEX APX HAP1 REF1	0.033 (-0.517, 0.584)	0.904	0.235 (-0.328, 0.798)	0.407	-0.374 (-0.931, 0.183)	0.184	-0.555 (-1.132, 0.021)	0.059
P27797	CALR_HUMAN	Calreticulin (CRP55) (Calregulin) (Endoplasmic reticulum resident protein 60) (ERp60) (HACBP) (grp60)	CALR CRTC	0.197 (-0.153, 0.547)	0.265	0.838 (0.480, 1.196)	<0.001	-0.104 (-0.453, 0.245)	0.553	0.481 (0.121, 0.841)	0.010
P27816	MAP4_HUMAN	Microtubule-associated protein 4 (MAP-4)	MAP4	0.260 (-0.280, 0.800)	0.34	0.961 (0.406, 1.516)	0.001	-0.287 (-0.828, 0.253)	0.292	-0.416 (-0.973, 0.141)	0.141
P27918	PROP_HUMAN	Properdin (Complement factor P)	CFP PFC	0.061 (-0.854, 0.977)	0.893	-0.662 (-1.605, 0.281)	0.165	0.213 (-0.703, 1.129)	0.643	0.447 (-0.497, 1.391)	0.347
P28066	PSA5_HUMAN	Proteasome subunit alpha type-5 (Macropain zeta chain) (Multicatalytic endopeptidase complex zeta chain) (Proteasome zeta chain)	PSMA5	0.060 (-0.309, 0.429)	0.746	0.327 (-0.044, 0.698)	0.083	-0.069 (-0.437, 0.300)	0.711	0.114 (-0.259, 0.488)	0.542
P28070	PSB4_HUMAN	Proteasome subunit beta type-4 (26 kDa prosomal protein) (HsBPROS26) (PROS-26) (Macropain beta chain) (Multicatalytic endopeptidase complex beta chain) (Proteasome beta chain) (Proteasome chain 3) (HsN3)	PSMB4 PROS26	0.047 (-0.382, 0.477)	0.827	-0.072 (-0.491, 0.347)	0.733	0.033 (-0.377, 0.442)	0.873	0.160 (-0.254, 0.573)	0.443
P28072	PSB6_HUMAN	Proteasome subunit beta type-6 (EC 3.4.25.1) (Macropain delta chain) (Multicatalytic endopeptidase complex delta chain) (Proteasome delta chain) (Proteasome subunit Y)	PSMB6 LMPY Y	0.017 (-0.367, 0.401)	0.93	0.201 (-0.189, 0.590)	0.306	-0.100 (-0.475, 0.276)	0.597	0.408 (0.024, 0.793)	0.038
P28074	PSB5_HUMAN	Proteasome subunit beta type-5 (EC 3.4.25.1) (Macropain epsilon chain) (Multicatalytic endopeptidase complex epsilon chain) (Proteasome chain 6) (Proteasome epsilon chain) (Proteasome subunit MB1) (Proteasome subunit X)	PSMB5 LMPX MB1 X	-0.079 (-0.434, 0.276)	0.658	-0.050 (-0.416, 0.315)	0.783	-0.112 (-0.468, 0.245)	0.534	0.187 (-0.180, 0.555)	0.312
P28161	GSTM2_HUMAN	Glutathione S-transferase Mu 2 (EC 2.5.1.18) (GST class-mu 2) (GSTM2-2)	GSTM2 GST4	-0.080 (-0.874, 0.715)	0.842	-1.254 (-2.078, -0.430)	0.003	0.110 (-0.626, 0.846)	0.765	-0.732 (-1.510, 0.046)	0.065
P28300	LYOX_HUMAN	Protein-lysine 6-oxidase (EC 1.4.3.13) (Lysyl oxidase) [Cleaved into: Protein-lysine 6-oxidase, long form; Protein-lysine 6-oxidase, short form]	LOX	-0.394 (-1.205, 0.418)	0.335	-1.293 (-2.128, -0.459)	0.003	-0.028 (-0.838, 0.781)	0.944	-0.445 (-1.286, 0.397)	0.293
P28799	GRN_HUMAN	Progranulin (PGRN) (Acrogranin) (Epithelin precursor) (Glycoprotein of 88 Kda) (GP88) (Glycoprotein 88) (Granulin precursor) (PC cell-derived growth factor) (PCDGF) (Proepithelin) (PEPI) [Cleaved into: Paragranulin; Granulin-1 (Granulin G); Granulin-2 (Granulin F); Granulin-3 (Epithelin-2) (Granulin B); Granulin-4 (Epithelin-1) (Granulin A); Granulin-5 (Granulin C); Granulin-6 (Granulin D); Granu…	GRN	-0.365 (-1.179, 0.449)	0.374	-0.882 (-1.729, -0.034)	0.042	0.343 (-0.433, 1.119)	0.380	0.167 (-0.631, 0.965)	0.677
P28838	AMPL_HUMAN	Cytosol aminopeptidase (EC 3.4.11.1) (Cysteinylglycine-S-conjugate dipeptidase) (EC 3.4.13.23) (Leucine aminopeptidase 3) (LAP-3) (Leucyl aminopeptidase) (Peptidase S) (Proline aminopeptidase) (EC 3.4.11.5) (Prolyl aminopeptidase)	LAP3 LAPEP PEPS	0.393 (-0.366, 1.152)	0.305	0.506 (-0.244, 1.255)	0.182	0.065 (-0.704, 0.834)	0.866	-0.343 (-1.090, 0.405)	0.363
P29218	IMPA1_HUMAN	Inositol monophosphatase 1 (IMP 1) (IMPase 1) (EC 3.1.3.25) (D-galactose 1-phosphate phosphatase) (EC 3.1.3.94) (Inositol-1(or 4)-monophosphatase 1) (Lithium-sensitive myo-inositol monophosphatase A1)	IMPA1 IMPA	0.001 (-0.440, 0.441)	0.997	-0.133 (-0.564, 0.298)	0.538	0.090 (-0.377, 0.558)	0.700	0.246 (-0.221, 0.713)	0.296
P29279	CCN2_HUMAN	CCN family member 2 (Cellular communication network factor 2) (Connective tissue growth factor) (Hypertrophic chondrocyte-specific protein 24) (Insulin-like growth factor-binding protein 8) (IBP-8) (IGF-binding protein 8) (IGFBP-8)	CCN2 CTGF HCS24 IGFBP8	-0.604 (-1.410, 0.202)	0.139	-0.426 (-1.254, 0.403)	0.308	0.185 (-0.620, 0.989)	0.647	-0.172 (-1.001, 0.658)	0.680
P29401	TKT_HUMAN	Transketolase (TK) (EC 2.2.1.1)	TKT	0.006 (-0.352, 0.364)	0.974	-0.478 (-0.846, -0.111)	0.012	0.154 (-0.202, 0.510)	0.390	-0.092 (-0.462, 0.277)	0.618
P29622	KAIN_HUMAN	Kallistatin (Kallikrein inhibitor) (Peptidase inhibitor 4) (PI-4) (Serpin A4)	SERPINA4 KST PI4	-0.359 (-0.966, 0.248)	0.241	-0.451 (-1.076, 0.174)	0.154	-0.103 (-0.709, 0.503)	0.735	0.043 (-0.583, 0.669)	0.890
P29692	EF1D_HUMAN	Elongation factor 1-delta (EF-1-delta) (Antigen NY-CO-4)	EEF1D EF1D	0.268 (-0.198, 0.734)	0.254	0.854 (0.377, 1.332)	0.001	0.040 (-0.423, 0.504)	0.862	0.137 (-0.343, 0.618)	0.569
P29966	MARCS_HUMAN	Myristoylated alanine-rich C-kinase substrate (MARCKS) (Protein kinase C substrate, 80 kDa protein, light chain) (80K-L protein) (PKCSL)	MARCKS MACS PRKCSL	0.912 (-0.370, 2.194)	0.159	1.732 (0.536, 2.929)	0.005	-0.277 (-1.509, 0.955)	0.653	0.564 (-0.573, 1.702)	0.323
P30041	PRDX6_HUMAN	Peroxiredoxin-6 (EC 1.11.1.27) (1-Cys peroxiredoxin) (1-Cys PRX) (24 kDa protein) (Acidic calcium-independent phospholipase A2) (aiPLA2) (EC 3.1.1.4) (Antioxidant protein 2) (Glutathione-dependent peroxiredoxin) (Liver 2D page spot 40) (Lysophosphatidylcholine acyltransferase 5) (LPC acyltransferase 5) (LPCAT-5) (Lyso-PC acyltransferase 5) (EC 2.3.1.23) (Non-selenium glutathione peroxidase) (NSGP…	PRDX6 AOP2 KIAA0106	0.006 (-0.304, 0.317)	0.968	-0.117 (-0.436, 0.202)	0.466	-0.078 (-0.388, 0.232)	0.615	0.425 (0.104, 0.745)	0.010
P30043	BLVRB_HUMAN	Flavin reductase (NADPH) (FR) (EC 1.5.1.30) (Biliverdin reductase B) (BVR-B) (EC 1.3.1.24) (Biliverdin-IX beta-reductase) (Green heme-binding protein) (GHBP) (NADPH-dependent diaphorase) (NADPH-flavin reductase) (FLR)	BLVRB FLR	0.041 (-0.623, 0.705)	0.902	1.203 (0.523, 1.883)	0.001	0.230 (-0.434, 0.894)	0.491	2.244 (1.561, 2.926)	<0.001
P30044	PRDX5_HUMAN	Peroxiredoxin-5, mitochondrial (EC 1.11.1.24) (Alu corepressor 1) (Antioxidant enzyme B166) (AOEB166) (Liver tissue 2D-page spot 71B) (PLP) (Peroxiredoxin V) (Prx-V) (Peroxisomal antioxidant enzyme) (TPx type VI) (Thioredoxin peroxidase PMP20) (Thioredoxin-dependent peroxiredoxin 5)	PRDX5 ACR1 SBBI10	0.096 (-0.451, 0.643)	0.728	0.024 (-0.512, 0.559)	0.930	0.105 (-0.377, 0.588)	0.663	-0.151 (-0.652, 0.351)	0.550
P30048	PRDX3_HUMAN	Thioredoxin-dependent peroxide reductase, mitochondrial (EC 1.11.1.24) (Antioxidant protein 1) (AOP-1) (HBC189) (Peroxiredoxin III) (Prx-III) (Peroxiredoxin-3) (Protein MER5 homolog) (Thioredoxin-dependent peroxiredoxin 3)	PRDX3 AOP1	0.005 (-0.762, 0.773)	0.989	0.661 (-0.129, 1.451)	0.099	-0.492 (-1.255, 0.271)	0.202	-0.618 (-1.404, 0.168)	0.121
P30050	RL12_HUMAN	60S ribosomal protein L12 (Large ribosomal subunit protein uL11)	RPL12	0.123 (-0.262, 0.509)	0.525	0.417 (0.026, 0.808)	0.037	0.076 (-0.314, 0.467)	0.696	0.175 (-0.218, 0.568)	0.377
P30084	ECHM_HUMAN	Enoyl-CoA hydratase, mitochondrial (mECH) (mECH1) (EC 4.2.1.17) (EC 5.3.3.8) (Enoyl-CoA hydratase 1) (ECHS1) (Short-chain enoyl-CoA hydratase) (SCEH)	ECHS1	0.212 (-0.969, 1.393)	0.722	-0.496 (-1.651, 0.658)	0.394	-0.455 (-1.390, 0.479)	0.332	0.132 (-0.858, 1.121)	0.790
P30085	KCY_HUMAN	UMP-CMP kinase (EC 2.7.4.14) (Deoxycytidylate kinase) (CK) (dCMP kinase) (Nucleoside-diphosphate kinase) (EC 2.7.4.6) (Uridine monophosphate/cytidine monophosphate kinase) (UMP/CMP kinase) (UMP/CMPK)	CMPK1 CMK CMPK UCK UMK UMPK	-0.234 (-0.856, 0.387)	0.455	-0.156 (-0.773, 0.461)	0.614	-0.064 (-0.663, 0.535)	0.831	-0.068 (-0.690, 0.555)	0.829
P30086	PEBP1_HUMAN	Phosphatidylethanolamine-binding protein 1 (PEBP-1) (HCNPpp) (Neuropolypeptide h3) (Prostatic-binding protein) (Raf kinase inhibitor protein) (RKIP) [Cleaved into: Hippocampal cholinergic neurostimulating peptide (HCNP)]	PEBP1 PBP PEBP	0.205 (-0.111, 0.522)	0.198	-0.530 (-0.855, -0.204)	0.002	-0.080 (-0.394, 0.234)	0.612	-0.298 (-0.624, 0.028)	0.073
P30101	PDIA3_HUMAN	Protein disulfide-isomerase A3 (EC 5.3.4.1) (58 kDa glucose-regulated protein) (58 kDa microsomal protein) (p58) (Disulfide isomerase ER-60) (Endoplasmic reticulum resident protein 57) (ER protein 57) (ERp57) (Endoplasmic reticulum resident protein 60) (ER protein 60) (ERp60)	PDIA3 ERP57 ERP60 GRP58	0.156 (-0.163, 0.475)	0.333	0.642 (0.314, 0.970)	<0.001	-0.065 (-0.384, 0.254)	0.686	0.250 (-0.079, 0.579)	0.133
P30153	2AAA_HUMAN	Serine/threonine-protein phosphatase 2A 65 kDa regulatory subunit A alpha isoform (Medium tumor antigen-associated 61 kDa protein) (PP2A subunit A isoform PR65-alpha) (PP2A subunit A isoform R1-alpha)	PPP2R1A	0.180 (-0.802, 1.162)	0.714	0.913 (-0.029, 1.854)	0.057	-0.097 (-0.936, 0.742)	0.817	0.088 (-0.712, 0.888)	0.826
P30740	ILEU_HUMAN	Leukocyte elastase inhibitor (LEI) (Monocyte/neutrophil elastase inhibitor) (EI) (M/NEI) (Peptidase inhibitor 2) (PI-2) (Serpin B1)	SERPINB1 ELANH2 MNEI PI2	0.338 (-0.096, 0.772)	0.125	0.440 (-0.001, 0.881)	0.051	0.089 (-0.338, 0.517)	0.677	0.250 (-0.191, 0.692)	0.262
P31040	SDHA_HUMAN	Succinate dehydrogenase [ubiquinone] flavoprotein subunit, mitochondrial (EC 1.3.5.1) (Flavoprotein subunit of complex II) (Fp)	SDHA SDH2 SDHF	-0.227 (-1.456, 1.002)	0.713	0.184 (-1.033, 1.401)	0.762	0.632 (-0.452, 1.717)	0.245	0.324 (-0.827, 1.476)	0.573
P31150	GDIA_HUMAN	Rab GDP dissociation inhibitor alpha (Rab GDI alpha) (Guanosine diphosphate dissociation inhibitor 1) (GDI-1) (Oligophrenin-2) (Protein XAP-4)	GDI1 GDIL OPHN2 RABGDIA XAP4	0.135 (-0.247, 0.518)	0.481	-0.122 (-0.518, 0.274)	0.539	-0.066 (-0.455, 0.322)	0.735	0.069 (-0.332, 0.470)	0.733
P31153	METK2_HUMAN	S-adenosylmethionine synthase isoform type-2 (AdoMet synthase 2) (EC 2.5.1.6) (Methionine adenosyltransferase 2) (MAT 2) (Methionine adenosyltransferase II) (MAT-II)	MAT2A AMS2 MATA2	-0.273 (-1.074, 0.529)	0.5	0.408 (-0.398, 1.213)	0.315	-0.467 (-1.192, 0.258)	0.202	-0.441 (-1.147, 0.266)	0.216
P31431	SDC4_HUMAN	Syndecan-4 (SYND4) (Amphiglycan) (Ryudocan core protein)	SDC4	0.115 (-0.573, 0.803)	0.738	-0.022 (-0.679, 0.635)	0.946	0.334 (-0.356, 1.023)	0.336	0.545 (-0.128, 1.217)	0.110
P31939	PUR9_HUMAN	Bifunctional purine biosynthesis protein ATIC (AICAR transformylase/inosine monophosphate cyclohydrolase) (ATIC) [Cleaved into: Bifunctional purine biosynthesis protein ATIC, N-terminally processed] [Includes: Phosphoribosylaminoimidazolecarboxamide formyltransferase (EC 2.1.2.3) (5-aminoimidazole-4-carboxamide ribonucleotide formyltransferase) (AICAR formyltransferase) (AICAR transformylase); In…	ATIC PURH OK/SW-cl.86	-0.369 (-0.862, 0.124)	0.139	-0.351 (-0.850, 0.147)	0.163	-0.436 (-0.927, 0.054)	0.080	-0.054 (-0.551, 0.443)	0.829
P31942	HNRH3_HUMAN	Heterogeneous nuclear ribonucleoprotein H3 (hnRNP H3) (Heterogeneous nuclear ribonucleoprotein 2H9) (hnRNP 2H9)	HNRNPH3 HNRPH3	0.231 (-0.264, 0.726)	0.355	0.385 (-0.119, 0.890)	0.132	-0.013 (-0.488, 0.462)	0.955	-0.144 (-0.638, 0.349)	0.561
P31946	1433B_HUMAN	14-3-3 protein beta/alpha (Protein 1054) (Protein kinase C inhibitor protein 1) (KCIP-1) [Cleaved into: 14-3-3 protein beta/alpha, N-terminally processed]	YWHAB	0.252 (-0.253, 0.756)	0.323	0.692 (0.174, 1.210)	0.010	-0.210 (-0.713, 0.293)	0.408	0.017 (-0.501, 0.536)	0.948
P31948	STIP1_HUMAN	Stress-induced-phosphoprotein 1 (STI1) (Hsc70/Hsp90-organizing protein) (Hop) (Renal carcinoma antigen NY-REN-11) (Transformation-sensitive protein IEF SSP 3521)	STIP1	0.280 (-0.115, 0.676)	0.161	0.153 (-0.247, 0.554)	0.446	-0.271 (-0.660, 0.117)	0.167	0.104 (-0.304, 0.513)	0.611
P31949	S10AB_HUMAN	Protein S100-A11 (Calgizzarin) (Metastatic lymph node gene 70 protein) (MLN 70) (Protein S100-C) (S100 calcium-binding protein A11) [Cleaved into: Protein S100-A11, N-terminally processed]	S100A11 MLN70 S100C	0.108 (-0.300, 0.516)	0.6	-0.203 (-0.612, 0.206)	0.326	-0.164 (-0.553, 0.226)	0.404	-0.042 (-0.447, 0.363)	0.835
P32119	PRDX2_HUMAN	Peroxiredoxin-2 (EC 1.11.1.24) (Natural killer cell-enhancing factor B) (NKEF-B) (PRP) (Thiol-specific antioxidant protein) (TSA) (Thioredoxin peroxidase 1) (Thioredoxin-dependent peroxide reductase 1) (Thioredoxin-dependent peroxiredoxin 2)	PRDX2 NKEFB TDPX1	0.093 (-0.451, 0.637)	0.734	1.404 (0.846, 1.962)	<0.001	0.202 (-0.340, 0.744)	0.459	2.327 (1.771, 2.884)	<0.001
P32969	RL9_HUMAN	60S ribosomal protein L9 (Large ribosomal subunit protein uL6)	RPL9 OK/SW-cl.103; RPL9P7; RPL9P8; RPL9P9	0.344 (-0.210, 0.898)	0.221	0.621 (0.084, 1.157)	0.024	0.108 (-0.402, 0.619)	0.673	-0.072 (-0.588, 0.444)	0.781
P34096	RNAS4_HUMAN	Ribonuclease 4 (RNase 4) (EC 3.1.27.-)	RNASE4 RNS4	-0.352 (-1.357, 0.654)	0.486	-1.684 (-2.722, -0.646)	0.002	-0.110 (-1.114, 0.894)	0.826	-1.223 (-2.261, -0.185)	0.022
P34931	HS71L_HUMAN	Heat shock 70 kDa protein 1-like (Heat shock 70 kDa protein 1L) (Heat shock 70 kDa protein 1-Hom) (HSP70-Hom)	HSPA1L	0.166 (-0.204, 0.536)	0.374	-0.090 (-0.471, 0.291)	0.638	-0.118 (-0.488, 0.251)	0.525	-0.463 (-0.844, -0.082)	0.018
P34932	HSP74_HUMAN	Heat shock 70 kDa protein 4 (HSP70RY) (Heat shock 70-related protein APG-2)	HSPA4 APG2	-0.007 (-0.707, 0.693)	0.985	0.665 (0.004, 1.326)	0.049	-0.489 (-1.152, 0.175)	0.146	0.214 (-0.404, 0.833)	0.490
P35237	SPB6_HUMAN	Serpin B6 (Cytoplasmic antiproteinase) (CAP) (Peptidase inhibitor 6) (PI-6) (Placental thrombin inhibitor)	SERPINB6 PI6 PTI	0.442 (-0.067, 0.951)	0.088	0.490 (-0.025, 1.005)	0.062	-0.098 (-0.583, 0.387)	0.688	-0.233 (-0.731, 0.264)	0.352
P35268	RL22_HUMAN	60S ribosomal protein L22 (EBER-associated protein) (EAP) (Epstein-Barr virus small RNA-associated protein) (Heparin-binding protein HBp15) (Large ribosomal subunit protein eL22)	RPL22	0.173 (-0.188, 0.534)	0.343	0.609 (0.240, 0.979)	0.002	0.136 (-0.223, 0.496)	0.452	0.236 (-0.135, 0.608)	0.208
P35442	TSP2_HUMAN	Thrombospondin-2	THBS2 TSP2	-0.043 (-0.857, 0.772)	0.917	0.291 (-0.549, 1.131)	0.489	0.154 (-0.661, 0.968)	0.706	-0.271 (-1.111, 0.570)	0.520
P35443	TSP4_HUMAN	Thrombospondin-4	THBS4 TSP4	0.454 (-0.158, 1.066)	0.142	0.277 (-0.353, 0.906)	0.382	-0.243 (-0.854, 0.369)	0.430	-0.224 (-0.855, 0.408)	0.480
P35527	K1C9_HUMAN	Keratin, type I cytoskeletal 9 (Cytokeratin-9) (CK-9) (Keratin-9) (K9)	KRT9	-0.325 (-1.285, 0.634)	0.501	-1.609 (-2.595, -0.623)	0.002	0.025 (-0.935, 0.984)	0.959	-0.939 (-1.926, 0.048)	0.062
P35542	SAA4_HUMAN	Serum amyloid A-4 protein (Constitutively expressed serum amyloid A protein) (C-SAA)	SAA4 CSAA	-0.140 (-1.294, 1.014)	0.809	-1.488 (-2.676, -0.300)	0.015	-0.230 (-1.382, 0.922)	0.690	0.046 (-1.143, 1.235)	0.939
P35555	FBN1_HUMAN	Fibrillin-1 [Cleaved into: Asprosin]	FBN1 FBN	-0.146 (-0.597, 0.305)	0.521	-0.085 (-0.545, 0.375)	0.713	-0.194 (-0.650, 0.262)	0.399	-0.225 (-0.695, 0.245)	0.343
P35579	MYH9_HUMAN	Myosin-9 (Cellular myosin heavy chain, type A) (Myosin heavy chain 9) (Myosin heavy chain, non-muscle IIa) (Non-muscle myosin heavy chain A) (NMMHC-A) (Non-muscle myosin heavy chain IIa) (NMMHC II-a) (NMMHC-IIA)	MYH9	-0.018 (-1.048, 1.012)	0.972	1.540 (0.481, 2.599)	0.005	-0.891 (-1.943, 0.162)	0.096	-0.273 (-1.355, 0.809)	0.616
P35606	COPB2_HUMAN	Coatomer subunit beta' (Beta'-coat protein) (Beta'-COP) (p102)	COPB2	0.048 (-0.843, 0.940)	0.914	1.050 (0.226, 1.874)	0.014	-0.553 (-1.319, 0.214)	0.153	-0.070 (-0.809, 0.669)	0.850
P35613	BASI_HUMAN	Basigin (5F7) (Collagenase stimulatory factor) (Extracellular matrix metalloproteinase inducer) (EMMPRIN) (Hepatoma-associated antigen) (HAb18G) (Leukocyte activation antigen M6) (OK blood group antigen) (Tumor cell-derived collagenase stimulatory factor) (TCSF) (CD antigen CD147)	BSG UNQ6505/PRO21383	-0.295 (-0.912, 0.323)	0.343	-0.939 (-1.554, -0.325)	0.003	-0.080 (-0.671, 0.511)	0.787	-0.010 (-0.596, 0.575)	0.972
P35625	TIMP3_HUMAN	Metalloproteinase inhibitor 3 (Protein MIG-5) (Tissue inhibitor of metalloproteinases 3) (TIMP-3)	TIMP3	-0.223 (-1.302, 0.856)	0.68	-1.221 (-2.333, -0.109)	0.032	-0.440 (-1.518, 0.638)	0.417	-0.873 (-1.986, 0.239)	0.121
P35637	FUS_HUMAN	RNA-binding protein FUS (75 kDa DNA-pairing protein) (Oncogene FUS) (Oncogene TLS) (POMp75) (Translocated in liposarcoma protein)	FUS TLS	0.230 (-0.351, 0.811)	0.433	0.544 (-0.037, 1.126)	0.066	-0.099 (-0.631, 0.433)	0.711	-0.328 (-0.886, 0.230)	0.244
P35659	DEK_HUMAN	Protein DEK	DEK	-0.030 (-0.619, 0.559)	0.919	0.106 (-0.491, 0.704)	0.722	-0.309 (-0.843, 0.225)	0.251	-0.465 (-1.021, 0.091)	0.099
P35749	MYH11_HUMAN	Myosin-11 (Myosin heavy chain 11) (Myosin heavy chain, smooth muscle isoform) (SMMHC)	MYH11 KIAA0866	0.827 (-0.580, 2.234)	0.245	0.865 (-0.459, 2.188)	0.196	-0.220 (-1.425, 0.984)	0.714	0.300 (-0.886, 1.487)	0.613
P35858	ALS_HUMAN	Insulin-like growth factor-binding protein complex acid labile subunit (ALS)	IGFALS ALS	-0.721 (-1.474, 0.032)	0.06	-1.705 (-2.479, -0.931)	<0.001	0.250 (-0.504, 1.004)	0.510	-0.400 (-1.178, 0.377)	0.307
P35908	K22E_HUMAN	Keratin, type II cytoskeletal 2 epidermal (Cytokeratin-2e) (CK-2e) (Epithelial keratin-2e) (Keratin-2 epidermis) (Keratin-2e) (K2e) (Type-II keratin Kb2)	KRT2 KRT2A KRT2E	-0.833 (-1.961, 0.296)	0.146	-1.586 (-2.746, -0.426)	0.008	0.357 (-0.772, 1.486)	0.530	-0.284 (-1.447, 0.879)	0.627
P35998	PRS7_HUMAN	26S proteasome regulatory subunit 7 (26S proteasome AAA-ATPase subunit RPT1) (Proteasome 26S subunit ATPase 2)	PSMC2 MSS1	0.077 (-0.331, 0.484)	0.709	0.254 (-0.148, 0.656)	0.211	-0.007 (-0.391, 0.378)	0.972	0.127 (-0.248, 0.502)	0.500
P36222	CH3L1_HUMAN	Chitinase-3-like protein 1 (39 kDa synovial protein) (Cartilage glycoprotein 39) (CGP-39) (GP-39) (hCGP-39) (YKL-40)	CHI3L1	0.303 (-0.679, 1.286)	0.538	-0.587 (-1.600, 0.426)	0.250	0.514 (-0.469, 1.497)	0.299	0.234 (-0.780, 1.247)	0.646
P36542	ATPG_HUMAN	ATP synthase subunit gamma, mitochondrial (ATP synthase F1 subunit gamma) (F-ATPase gamma subunit)	ATP5F1C ATP5C ATP5C1 ATP5CL1	0.406 (-0.360, 1.172)	0.294	0.877 (0.091, 1.664)	0.029	-0.062 (-0.839, 0.714)	0.873	-0.643 (-1.430, 0.145)	0.108
P36578	RL4_HUMAN	60S ribosomal protein L4 (60S ribosomal protein L1) (Large ribosomal subunit protein uL4)	RPL4 RPL1	0.225 (-0.189, 0.639)	0.282	0.694 (0.269, 1.119)	0.002	-0.004 (-0.417, 0.408)	0.984	-0.018 (-0.445, 0.408)	0.931
P36871	PGM1_HUMAN	Phosphoglucomutase-1 (PGM 1) (EC 5.4.2.2) (Glucose phosphomutase 1)	PGM1	-0.059 (-0.401, 0.282)	0.729	-0.026 (-0.375, 0.323)	0.883	-0.088 (-0.427, 0.252)	0.608	-0.015 (-0.368, 0.338)	0.932
P36955	PEDF_HUMAN	Pigment epithelium-derived factor (PEDF) (Cell proliferation-inducing gene 35 protein) (EPC-1) (Serpin F1)	SERPINF1 PEDF PIG35	0.250 (-0.253, 0.754)	0.324	-0.075 (-0.593, 0.443)	0.773	0.317 (-0.187, 0.820)	0.213	0.246 (-0.273, 0.765)	0.346
P36957	ODO2_HUMAN	Dihydrolipoyllysine-residue succinyltransferase component of 2-oxoglutarate dehydrogenase complex, mitochondrial (EC 2.3.1.61) (2-oxoglutarate dehydrogenase complex component E2) (OGDC-E2) (Dihydrolipoamide succinyltransferase component of 2-oxoglutarate dehydrogenase complex) (E2K)	DLST DLTS	0.110 (-0.864, 1.084)	0.822	1.134 (0.137, 2.130)	0.026	-0.743 (-1.741, 0.254)	0.141	-1.037 (-2.066, -0.008)	0.048
P36980	FHR2_HUMAN	Complement factor H-related protein 2 (FHR-2) (DDESK59) (H factor-like 3) (H factor-like protein 2)	CFHR2 CFHL2 FHR2 HFL3	-0.308 (-0.969, 0.353)	0.355	-1.163 (-1.837, -0.489)	0.001	-0.061 (-0.714, 0.593)	0.853	-0.507 (-1.189, 0.176)	0.143
P37802	TAGL2_HUMAN	Transgelin-2 (Epididymis tissue protein Li 7e) (SM22-alpha homolog)	TAGLN2 KIAA0120 CDABP0035	0.579 (-0.162, 1.319)	0.123	1.939 (1.179, 2.700)	<0.001	-0.184 (-0.924, 0.557)	0.622	0.595 (-0.167, 1.358)	0.124
P37837	TALDO_HUMAN	Transaldolase (EC 2.2.1.2)	TALDO1 TAL TALDO TALDOR	0.010 (-0.522, 0.542)	0.97	-1.069 (-1.617, -0.520)	<0.001	-0.040 (-0.572, 0.491)	0.879	-0.704 (-1.254, -0.154)	0.013
P38159	RBMX_HUMAN	RNA-binding motif protein, X chromosome (Glycoprotein p43) (Heterogeneous nuclear ribonucleoprotein G) (hnRNP G) [Cleaved into: RNA-binding motif protein, X chromosome, N-terminally processed]	RBMX HNRPG RBMXP1	0.090 (-0.406, 0.585)	0.719	0.177 (-0.332, 0.686)	0.489	-0.083 (-0.561, 0.396)	0.730	0.029 (-0.475, 0.532)	0.909
P38646	GRP75_HUMAN	Stress-70 protein, mitochondrial (75 kDa glucose-regulated protein) (GRP-75) (Heat shock 70 kDa protein 9) (Mortalin) (MOT) (Peptide-binding protein 74) (PBP74)	HSPA9 GRP75 HSPA9B mt-HSP70	0.108 (-0.524, 0.739)	0.734	0.398 (-0.249, 1.046)	0.223	-0.144 (-0.773, 0.485)	0.648	-0.401 (-1.042, 0.241)	0.216
P38919	IF4A3_HUMAN	Eukaryotic initiation factor 4A-III (eIF-4A-III) (eIF4A-III) (EC 3.6.4.13) (ATP-dependent RNA helicase DDX48) (ATP-dependent RNA helicase eIF4A-3) (DEAD box protein 48) (Eukaryotic initiation factor 4A-like NUK-34) (Eukaryotic translation initiation factor 4A isoform 3) (Nuclear matrix protein 265) (NMP 265) (hNMP 265) [Cleaved into: Eukaryotic initiation factor 4A-III, N-terminally processed]	EIF4A3 DDX48 KIAA0111	-0.016 (-0.665, 0.632)	0.96	0.682 (0.015, 1.349)	0.045	-0.006 (-0.648, 0.635)	0.985	-0.215 (-0.848, 0.418)	0.499
P39019	RS19_HUMAN	40S ribosomal protein S19 (Small ribosomal subunit protein eS19)	RPS19	0.293 (-0.166, 0.753)	0.207	0.644 (0.175, 1.114)	0.008	-0.106 (-0.562, 0.350)	0.644	-0.037 (-0.508, 0.435)	0.877
P39023	RL3_HUMAN	60S ribosomal protein L3 (HIV-1 TAR RNA-binding protein B) (TARBP-B) (Large ribosomal subunit protein uL3)	RPL3 OK/SW-cl.32	-0.024 (-0.369, 0.320)	0.888	0.384 (0.033, 0.736)	0.033	-0.185 (-0.528, 0.157)	0.284	-0.168 (-0.521, 0.185)	0.346
P39059	COFA1_HUMAN	Collagen alpha-1(XV) chain [Cleaved into: Restin (Endostatin-XV) (Related to endostatin) (Restin-I); Restin-2 (Restin-II); Restin-3 (Restin-III); Restin-4 (Restin-IV)]	COL15A1	-0.135 (-0.887, 0.617)	0.719	0.348 (-0.427, 1.124)	0.371	-0.031 (-0.783, 0.721)	0.934	0.496 (-0.281, 1.272)	0.205
P39060	COIA1_HUMAN	Collagen alpha-1(XVIII) chain [Cleaved into: Endostatin; Non-collagenous domain 1 (NC1)]	COL18A1	-0.047 (-0.501, 0.408)	0.837	-0.272 (-0.740, 0.196)	0.248	0.026 (-0.428, 0.480)	0.909	-0.454 (-0.924, 0.015)	0.057
P39687	AN32A_HUMAN	Acidic leucine-rich nuclear phosphoprotein 32 family member A (Acidic nuclear phosphoprotein pp32) (pp32) (Leucine-rich acidic nuclear protein) (LANP) (Mapmodulin) (Potent heat-stable protein phosphatase 2A inhibitor I1PP2A) (Putative HLA-DR-associated protein I) (PHAPI)	ANP32A C15orf1 LANP MAPM PHAP1	-0.002 (-0.555, 0.551)	0.994	0.003 (-0.555, 0.561)	0.991	-0.065 (-0.593, 0.463)	0.806	-0.582 (-1.127, -0.038)	0.036
P40121	CAPG_HUMAN	Macrophage-capping protein (Actin regulatory protein CAP-G)	CAPG AFCP MCP	-0.039 (-0.447, 0.369)	0.848	0.197 (-0.221, 0.615)	0.351	-0.042 (-0.446, 0.361)	0.834	-0.325 (-0.742, 0.093)	0.125
P40227	TCPZ_HUMAN	T-complex protein 1 subunit zeta (TCP-1-zeta) (Acute morphine dependence-related protein 2) (CCT-zeta-1) (HTR3) (Tcp20)	CCT6A CCT6 CCTZ	1.085 (0.179, 1.992)	0.02	1.041 (0.127, 1.955)	0.026	-0.023 (-0.942, 0.897)	0.960	0.446 (-0.484, 1.376)	0.341
P40261	NNMT_HUMAN	Nicotinamide N-methyltransferase (EC 2.1.1.1)	NNMT	-0.249 (-0.657, 0.160)	0.228	-0.371 (-0.789, 0.047)	0.081	-0.068 (-0.474, 0.339)	0.740	-0.328 (-0.751, 0.094)	0.125
P40925	MDHC_HUMAN	Malate dehydrogenase, cytoplasmic (EC 1.1.1.37) (Aromatic alpha-keto acid reductase) (KAR) (EC 1.1.1.96) (Cytosolic malate dehydrogenase)	MDH1 MDHA	0.078 (-0.257, 0.412)	0.644	-0.080 (-0.424, 0.263)	0.640	-0.086 (-0.419, 0.248)	0.609	0.255 (-0.090, 0.600)	0.144
P40926	MDHM_HUMAN	Malate dehydrogenase, mitochondrial (EC 1.1.1.37)	MDH2	0.169 (-0.610, 0.948)	0.666	1.021 (0.232, 1.810)	0.012	-0.442 (-1.189, 0.305)	0.242	-0.472 (-1.242, 0.299)	0.226
P40939	ECHA_HUMAN	Trifunctional enzyme subunit alpha, mitochondrial (78 kDa gastrin-binding protein) (Monolysocardiolipin acyltransferase) (EC 2.3.1.-) (TP-alpha) [Includes: Long-chain enoyl-CoA hydratase (EC 4.2.1.17); Long chain 3-hydroxyacyl-CoA dehydrogenase (EC 1.1.1.211)]	HADHA HADH	0.194 (-0.783, 1.171)	0.693	0.871 (-0.120, 1.862)	0.084	-0.833 (-1.814, 0.149)	0.095	-1.016 (-2.017, -0.015)	0.047
P41222	PTGDS_HUMAN	Prostaglandin-H2 D-isomerase (EC 5.3.99.2) (Beta-trace protein) (Cerebrin-28) (Glutathione-independent PGD synthase) (Lipocalin-type prostaglandin-D synthase) (L-PGDS) (Prostaglandin-D2 synthase) (PGD2 synthase) (PGDS) (PGDS2)	PTGDS PDS	-0.100 (-0.858, 0.659)	0.794	-0.980 (-1.760, -0.200)	0.015	0.272 (-0.485, 1.029)	0.475	0.044 (-0.736, 0.824)	0.910
P41250	GARS_HUMAN	Glycine--tRNA ligase (EC 6.1.1.14) (Diadenosine tetraphosphate synthetase) (Ap4A synthetase) (EC 2.7.7.-) (Glycyl-tRNA synthetase) (GlyRS) (Glycyl-tRNA synthetase 1)	GARS1 GARS	-0.038 (-0.622, 0.547)	0.898	0.709 (0.130, 1.288)	0.017	-0.120 (-0.722, 0.481)	0.690	0.067 (-0.523, 0.657)	0.822
P42766	RL35_HUMAN	60S ribosomal protein L35 (Large ribosomal subunit protein uL29)	RPL35	0.329 (-0.140, 0.797)	0.166	0.691 (0.216, 1.167)	0.005	-0.112 (-0.568, 0.344)	0.625	0.050 (-0.421, 0.521)	0.832
P43026	GDF5_HUMAN	Growth/differentiation factor 5 (GDF-5) (Bone morphogenetic protein 14) (BMP-14) (Cartilage-derived morphogenetic protein 1) (CDMP-1) (Lipopolysaccharide-associated protein 4) (LAP-4) (LPS-associated protein 4) (Radotermin)	GDF5 BMP14 CDMP1	0.089 (-1.477, 1.654)	0.909	0.306 (-1.263, 1.875)	0.694	-0.333 (-1.851, 1.185)	0.657	0.584 (-0.945, 2.113)	0.441
P43034	LIS1_HUMAN	Platelet-activating factor acetylhydrolase IB subunit beta (Lissencephaly-1 protein) (LIS-1) (PAF acetylhydrolase 45 kDa subunit) (PAF-AH 45 kDa subunit) (PAF-AH alpha) (PAFAH alpha)	PAFAH1B1 LIS1 MDCR MDS PAFAHA	-0.032 (-0.780, 0.716)	0.932	0.879 (0.177, 1.580)	0.015	-0.260 (-0.943, 0.423)	0.449	0.606 (-0.109, 1.320)	0.095
P43243	MATR3_HUMAN	Matrin-3	MATR3 KIAA0723	0.006 (-0.514, 0.526)	0.981	0.292 (-0.241, 0.825)	0.277	-0.236 (-0.764, 0.292)	0.376	-0.668 (-1.204, -0.131)	0.015
P43487	RANG_HUMAN	Ran-specific GTPase-activating protein (Ran-binding protein 1) (RanBP1)	RANBP1	0.018 (-0.580, 0.616)	0.953	0.451 (-0.146, 1.048)	0.136	0.032 (-0.540, 0.604)	0.911	0.506 (-0.057, 1.068)	0.077
P43490	NAMPT_HUMAN	Nicotinamide phosphoribosyltransferase (NAmPRTase) (Nampt) (EC 2.4.2.12) (Pre-B-cell colony-enhancing factor 1) (Pre-B cell-enhancing factor) (Visfatin)	NAMPT PBEF PBEF1	0.438 (-0.662, 1.538)	0.427	0.432 (-0.692, 1.556)	0.443	0.082 (-1.045, 1.209)	0.885	0.019 (-1.145, 1.183)	0.974
P43652	AFAM_HUMAN	Afamin (Alpha-albumin) (Alpha-Alb)	AFM ALB2 ALBA	0.016 (-0.915, 0.948)	0.972	0.163 (-0.801, 1.126)	0.736	0.042 (-0.905, 0.990)	0.929	0.678 (-0.305, 1.661)	0.172
P43686	PRS6B_HUMAN	26S proteasome regulatory subunit 6B (26S proteasome AAA-ATPase subunit RPT3) (MB67-interacting protein) (MIP224) (Proteasome 26S subunit ATPase 4) (Tat-binding protein 7) (TBP-7)	PSMC4 MIP224 TBP7	0.378 (-0.627, 1.383)	0.454	0.294 (-0.614, 1.202)	0.518	-0.524 (-1.470, 0.421)	0.270	-0.253 (-1.220, 0.714)	0.599
P45877	PPIC_HUMAN	Peptidyl-prolyl cis-trans isomerase C (PPIase C) (EC 5.2.1.8) (Cyclophilin C) (Rotamase C)	PPIC CYPC	-0.522 (-1.534, 0.490)	0.306	-0.632 (-1.646, 0.381)	0.216	-0.040 (-1.043, 0.962)	0.936	0.892 (-0.134, 1.918)	0.087
P45974	UBP5_HUMAN	Ubiquitin carboxyl-terminal hydrolase 5 (EC 3.4.19.12) (Deubiquitinating enzyme 5) (Isopeptidase T) (Ubiquitin thioesterase 5) (Ubiquitin-specific-processing protease 5)	USP5 ISOT	0.071 (-0.368, 0.510)	0.749	0.354 (-0.081, 0.788)	0.109	0.012 (-0.424, 0.449)	0.956	0.418 (-0.023, 0.859)	0.063
P46063	RECQ1_HUMAN	ATP-dependent DNA helicase Q1 (EC 3.6.4.12) (DNA helicase, RecQ-like type 1) (RecQ1) (DNA-dependent ATPase Q1) (RecQ protein-like 1)	RECQL RECQ1 RECQL1	0.544 (-0.079, 1.168)	0.086	0.776 (0.133, 1.419)	0.019	-0.112 (-0.710, 0.485)	0.708	-0.649 (-1.250, -0.049)	0.035
P46093	GPR4_HUMAN	G-protein coupled receptor 4 (G-protein coupled receptor 6C.l) (GPR6C.l)	GPR4	0.271 (-1.843, 2.385)	0.797	-1.500 (-3.569, 0.568)	0.151	-0.466 (-2.501, 1.570)	0.647	-2.340 (-4.454, -0.226)	0.031
P46459	NSF_HUMAN	Vesicle-fusing ATPase (EC 3.6.4.6) (N-ethylmaleimide-sensitive fusion protein) (NEM-sensitive fusion protein) (Vesicular-fusion protein NSF)	NSF	0.218 (-0.485, 0.921)	0.538	0.432 (-0.222, 1.086)	0.192	-0.225 (-0.852, 0.402)	0.473	0.332 (-0.286, 0.950)	0.286
P46776	RL27A_HUMAN	60S ribosomal protein L27a (Large ribosomal subunit protein uL15)	RPL27A	0.126 (-0.324, 0.576)	0.577	0.689 (0.231, 1.148)	0.004	0.112 (-0.357, 0.581)	0.636	-0.036 (-0.515, 0.443)	0.882
P46777	RL5_HUMAN	60S ribosomal protein L5 (Large ribosomal subunit protein uL18)	RPL5 MSTP030	0.406 (-0.045, 0.856)	0.077	1.078 (0.619, 1.536)	<0.001	-0.234 (-0.671, 0.203)	0.288	0.016 (-0.441, 0.474)	0.943
P46778	RL21_HUMAN	60S ribosomal protein L21 (Large ribosomal subunit protein eL21)	RPL21	-0.034 (-0.640, 0.572)	0.91	0.474 (-0.146, 1.093)	0.131	0.314 (-0.293, 0.921)	0.304	0.664 (0.020, 1.307)	0.044
P46779	RL28_HUMAN	60S ribosomal protein L28 (Large ribosomal subunit protein eL28)	RPL28	0.086 (-0.301, 0.473)	0.659	0.421 (0.028, 0.814)	0.036	-0.017 (-0.402, 0.368)	0.931	-0.232 (-0.628, 0.164)	0.247
P46781	RS9_HUMAN	40S ribosomal protein S9 (Small ribosomal subunit protein uS4)	RPS9	0.169 (-0.236, 0.575)	0.407	0.584 (0.167, 1.000)	0.007	-0.042 (-0.446, 0.362)	0.836	-0.165 (-0.584, 0.253)	0.433
P46783	RS10_HUMAN	40S ribosomal protein S10 (Small ribosomal subunit protein eS10)	RPS10	0.033 (-0.759, 0.826)	0.933	0.558 (-0.198, 1.315)	0.145	-0.172 (-0.860, 0.517)	0.619	0.467 (-0.225, 1.159)	0.182
P46926	GNPI1_HUMAN	Glucosamine-6-phosphate isomerase 1 (EC 3.5.99.6) (Glucosamine-6-phosphate deaminase 1) (GNPDA 1) (GlcN6P deaminase 1) (Oscillin)	GNPDA1 GNPI HLN KIAA0060	-0.033 (-0.603, 0.537)	0.908	-0.181 (-0.768, 0.406)	0.538	0.002 (-0.552, 0.556)	0.994	0.591 (0.017, 1.165)	0.044
P46940	IQGA1_HUMAN	Ras GTPase-activating-like protein IQGAP1 (p195)	IQGAP1 KIAA0051	0.055 (-0.344, 0.454)	0.784	0.294 (-0.115, 0.704)	0.156	-0.128 (-0.526, 0.270)	0.524	-0.394 (-0.805, 0.016)	0.060
P46976	GLYG_HUMAN	Glycogenin-1 (GN-1) (GN1) (EC 2.4.1.186)	GYG1 GYG	0.349 (-0.301, 0.999)	0.287	-1.007 (-1.679, -0.336)	0.004	-0.015 (-0.641, 0.612)	0.963	-1.188 (-1.856, -0.521)	0.001
P47755	CAZA2_HUMAN	F-actin-capping protein subunit alpha-2 (CapZ alpha-2)	CAPZA2	0.267 (-0.291, 0.824)	0.343	0.616 (0.052, 1.181)	0.033	-0.085 (-0.616, 0.445)	0.749	-0.115 (-0.660, 0.431)	0.675
P47756	CAPZB_HUMAN	F-actin-capping protein subunit beta (CapZ beta)	CAPZB	0.277 (-0.298, 0.852)	0.34	0.998 (0.409, 1.587)	0.001	-0.175 (-0.748, 0.399)	0.545	0.216 (-0.371, 0.804)	0.465
P47914	RL29_HUMAN	60S ribosomal protein L29 (Cell surface heparin-binding protein HIP) (Large ribosomal subunit protein eL29)	RPL29	0.100 (-0.262, 0.461)	0.584	0.330 (-0.038, 0.698)	0.078	-0.021 (-0.380, 0.338)	0.907	-0.124 (-0.491, 0.242)	0.501
P48444	COPD_HUMAN	Coatomer subunit delta (Archain) (Delta-coat protein) (Delta-COP)	ARCN1 COPD	0.086 (-0.352, 0.524)	0.697	0.985 (0.547, 1.422)	<0.001	0.011 (-0.409, 0.430)	0.959	0.450 (0.022, 0.878)	0.040
P48637	GSHB_HUMAN	Glutathione synthetase (GSH synthetase) (GSH-S) (EC 6.3.2.3) (Glutathione synthase)	GSS	-0.327 (-1.058, 0.405)	0.375	-0.442 (-1.150, 0.267)	0.217	0.152 (-0.579, 0.883)	0.677	0.297 (-0.361, 0.955)	0.368
P48643	TCPE_HUMAN	T-complex protein 1 subunit epsilon (TCP-1-epsilon) (CCT-epsilon)	CCT5 CCTE KIAA0098	-0.054 (-0.585, 0.476)	0.838	0.290 (-0.242, 0.822)	0.279	-0.031 (-0.573, 0.511)	0.909	0.152 (-0.378, 0.683)	0.568
P48681	NEST_HUMAN	Nestin	NES Nbla00170	1.037 (-0.053, 2.127)	0.062	1.455 (0.340, 2.570)	0.011	-0.478 (-1.570, 0.613)	0.385	0.772 (-0.375, 1.919)	0.184
P48960	AGRE5_HUMAN	Adhesion G protein-coupled receptor E5 (Leukocyte antigen CD97) (CD antigen CD97) [Cleaved into: Adhesion G protein-coupled receptor E5 subunit alpha; Adhesion G protein-coupled receptor E5 subunit beta]	ADGRE5 CD97	-0.217 (-1.217, 0.782)	0.662	-1.075 (-2.007, -0.143)	0.025	-0.332 (-1.271, 0.607)	0.479	-0.535 (-1.495, 0.424)	0.266
P49189	AL9A1_HUMAN	4-trimethylaminobutyraldehyde dehydrogenase (TMABA-DH) (TMABALDH) (EC 1.2.1.47) (Aldehyde dehydrogenase E3 isozyme) (Aldehyde dehydrogenase family 9 member A1) (EC 1.2.1.3) (Gamma-aminobutyraldehyde dehydrogenase) (EC 1.2.1.19) (R-aminobutyraldehyde dehydrogenase) [Cleaved into: 4-trimethylaminobutyraldehyde dehydrogenase, N-terminally processed]	ALDH9A1 ALDH4 ALDH7 ALDH9	0.116 (-0.441, 0.672)	0.68	-0.005 (-0.572, 0.562)	0.986	-0.191 (-0.746, 0.365)	0.495	0.013 (-0.562, 0.588)	0.964
P49207	RL34_HUMAN	60S ribosomal protein L34 (Large ribosomal subunit protein eL34)	RPL34	0.294 (-0.297, 0.885)	0.324	0.517 (-0.073, 1.108)	0.085	-0.047 (-0.639, 0.544)	0.873	-0.083 (-0.690, 0.524)	0.786
P49368	TCPG_HUMAN	T-complex protein 1 subunit gamma (TCP-1-gamma) (CCT-gamma) (hTRiC5)	CCT3 CCTG TRIC5	0.168 (-0.436, 0.772)	0.58	0.722 (0.106, 1.337)	0.022	-0.057 (-0.645, 0.530)	0.846	0.549 (-0.051, 1.149)	0.072
P49411	EFTU_HUMAN	Elongation factor Tu, mitochondrial (EF-Tu) (P43)	TUFM	0.031 (-0.884, 0.946)	0.946	0.897 (-0.029, 1.822)	0.057	-0.395 (-1.279, 0.489)	0.374	-0.987 (-1.904, -0.070)	0.035
P49419	AL7A1_HUMAN	Alpha-aminoadipic semialdehyde dehydrogenase (Alpha-AASA dehydrogenase) (EC 1.2.1.31) (Aldehyde dehydrogenase family 7 member A1) (EC 1.2.1.3) (Antiquitin-1) (Betaine aldehyde dehydrogenase) (EC 1.2.1.8) (Delta1-piperideine-6-carboxylate dehydrogenase) (P6c dehydrogenase)	ALDH7A1 ATQ1	-0.217 (-1.136, 0.701)	0.639	-0.773 (-1.693, 0.147)	0.098	0.334 (-0.532, 1.200)	0.441	-0.083 (-1.020, 0.855)	0.860
P49591	SYSC_HUMAN	Serine--tRNA ligase, cytoplasmic (EC 6.1.1.11) (Seryl-tRNA synthetase) (SerRS) (Seryl-tRNA(Ser/Sec) synthetase)	SARS1 SARS SERS	0.016 (-0.522, 0.554)	0.953	0.379 (-0.167, 0.925)	0.169	-0.096 (-0.632, 0.439)	0.720	0.136 (-0.405, 0.677)	0.616
P49720	PSB3_HUMAN	Proteasome subunit beta type-3 (Proteasome chain 13) (Proteasome component C10-II) (Proteasome theta chain)	PSMB3	0.464 (0.019, 0.908)	0.041	0.882 (0.441, 1.323)	<0.001	0.045 (-0.414, 0.504)	0.846	0.501 (0.050, 0.953)	0.030
P49721	PSB2_HUMAN	Proteasome subunit beta type-2 (Macropain subunit C7-I) (Multicatalytic endopeptidase complex subunit C7-I) (Proteasome component C7-I)	PSMB2	-0.699 (-1.536, 0.138)	0.1	-0.845 (-1.673, -0.017)	0.046	0.558 (-0.174, 1.291)	0.132	0.411 (-0.364, 1.185)	0.292
P49746	TSP3_HUMAN	Thrombospondin-3	THBS3 TSP3	0.245 (-0.386, 0.876)	0.441	1.022 (0.373, 1.670)	0.003	0.232 (-0.388, 0.853)	0.457	0.657 (0.007, 1.306)	0.048
P49747	COMP_HUMAN	Cartilage oligomeric matrix protein (COMP) (Thrombospondin-5) (TSP5)	COMP	-0.322 (-1.134, 0.490)	0.431	-0.886 (-1.716, -0.056)	0.037	-0.196 (-1.003, 0.611)	0.629	-1.169 (-2.011, -0.326)	0.007
P49754	VPS41_HUMAN	Vacuolar protein sorting-associated protein 41 homolog (S53)	VPS41	0.493 (-1.099, 2.086)	0.538	-0.794 (-2.426, 0.839)	0.334	-0.563 (-2.128, 1.003)	0.475	-0.637 (-2.303, 1.030)	0.448
P49773	HINT1_HUMAN	Adenosine 5'-monophosphoramidase HINT1 (EC 3.9.1.-) (Desumoylating isopeptidase HINT1) (EC 3.4.22.-) (Histidine triad nucleotide-binding protein 1) (Protein kinase C inhibitor 1) (Protein kinase C-interacting protein 1) (PKCI-1)	HINT1 HINT PKCI1 PRKCNH1	-0.001 (-0.385, 0.383)	0.995	-0.224 (-0.614, 0.166)	0.255	-0.199 (-0.580, 0.182)	0.300	-0.155 (-0.548, 0.238)	0.433
P49908	SEPP1_HUMAN	Selenoprotein P (SeP)	SELENOP SELP SEPP1	-0.759 (-1.451, -0.067)	0.032	-1.714 (-2.426, -1.002)	<0.001	-0.213 (-0.906, 0.481)	0.541	-0.516 (-1.230, 0.198)	0.153
P50238	CRIP1_HUMAN	Cysteine-rich protein 1 (CRP-1) (Cysteine-rich heart protein) (CRHP) (hCRHP) (Cysteine-rich intestinal protein) (CRIP)	CRIP1 CRIP CRP1	0.508 (-0.365, 1.381)	0.248	0.639 (-0.241, 1.519)	0.151	0.309 (-0.546, 1.164)	0.472	0.571 (-0.328, 1.469)	0.209
P50395	GDIB_HUMAN	Rab GDP dissociation inhibitor beta (Rab GDI beta) (Guanosine diphosphate dissociation inhibitor 2) (GDI-2)	GDI2 RABGDIB	0.074 (-0.273, 0.422)	0.67	0.533 (0.176, 0.890)	0.004	-0.014 (-0.361, 0.332)	0.935	0.341 (-0.018, 0.700)	0.062
P50453	SPB9_HUMAN	Serpin B9 (Cytoplasmic antiproteinase 3) (CAP-3) (CAP3) (Peptidase inhibitor 9) (PI-9)	SERPINB9 PI9	0.315 (-0.330, 0.961)	0.333	0.390 (-0.247, 1.027)	0.225	0.014 (-0.594, 0.622)	0.963	-0.003 (-0.611, 0.606)	0.993
P50454	SERPH_HUMAN	Serpin H1 (47 kDa heat shock protein) (Arsenic-transactivated protein 3) (AsTP3) (Cell proliferation-inducing gene 14 protein) (Collagen-binding protein) (Colligin) (Rheumatoid arthritis-related antigen RA-A47)	SERPINH1 CBP1 CBP2 HSP47 SERPINH2 PIG14	0.530 (-0.602, 1.661)	0.354	2.196 (1.120, 3.271)	<0.001	0.291 (-0.569, 1.152)	0.500	0.938 (0.108, 1.768)	0.028
P50897	PPT1_HUMAN	Palmitoyl-protein thioesterase 1 (PPT-1) (EC 3.1.2.22) (Palmitoyl-protein hydrolase 1)	PPT1 CLN1 PPT	0.023 (-1.061, 1.107)	0.966	-0.158 (-1.199, 0.882)	0.761	-0.393 (-1.424, 0.638)	0.448	0.123 (-0.936, 1.181)	0.817
P50914	RL14_HUMAN	60S ribosomal protein L14 (CAG-ISL 7) (Large ribosomal subunit protein eL14)	RPL14	0.270 (-0.412, 0.952)	0.432	1.044 (0.378, 1.710)	0.003	0.148 (-0.469, 0.765)	0.632	0.202 (-0.409, 0.813)	0.511
P50990	TCPQ_HUMAN	T-complex protein 1 subunit theta (TCP-1-theta) (CCT-theta) (Chaperonin containing T-complex polypeptide 1 subunit 8) (Renal carcinoma antigen NY-REN-15)	CCT8 C21orf112 CCTQ KIAA0002	0.203 (-0.287, 0.694)	0.411	0.856 (0.372, 1.341)	0.001	-0.346 (-0.866, 0.173)	0.188	0.548 (0.031, 1.064)	0.038
P50991	TCPD_HUMAN	T-complex protein 1 subunit delta (TCP-1-delta) (CCT-delta) (Stimulator of TAR RNA-binding)	CCT4 CCTD SRB	0.136 (-0.339, 0.612)	0.569	0.533 (0.047, 1.019)	0.032	-0.022 (-0.485, 0.442)	0.925	0.357 (-0.104, 0.819)	0.127
P50995	ANX11_HUMAN	Annexin A11 (56 kDa autoantigen) (Annexin XI) (Annexin-11) (Calcyclin-associated annexin 50) (CAP-50)	ANXA11 ANX11	0.293 (-0.286, 0.872)	0.315	0.733 (0.139, 1.327)	0.016	-0.153 (-0.732, 0.426)	0.599	-0.213 (-0.810, 0.384)	0.478
P51149	RAB7A_HUMAN	Ras-related protein Rab-7a (EC 3.6.5.2)	RAB7A RAB7	-0.120 (-0.854, 0.615)	0.745	0.298 (-0.435, 1.030)	0.418	-0.299 (-1.000, 0.401)	0.395	0.269 (-0.392, 0.931)	0.417
P51570	GALK1_HUMAN	Galactokinase (EC 2.7.1.6) (Galactose kinase)	GALK1 GALK	0.250 (-0.590, 1.090)	0.556	0.415 (-0.387, 1.216)	0.306	<0.001 (-0.654, 0.655)	0.999	0.689 (0.038, 1.340)	0.039
P51608	MECP2_HUMAN	Methyl-CpG-binding protein 2 (MeCp-2 protein) (MeCp2)	MECP2	0.447 (-0.134, 1.028)	0.129	-0.338 (-0.932, 0.257)	0.260	-0.130 (-0.695, 0.435)	0.646	-0.949 (-1.548, -0.351)	0.002
P51659	DHB4_HUMAN	Peroxisomal multifunctional enzyme type 2 (MFE-2) (17-beta-hydroxysteroid dehydrogenase 4) (17-beta-HSD 4) (D-bifunctional protein) (DBP) (Multifunctional protein 2) (MFP-2) (Short chain dehydrogenase/reductase family 8C member 1) [Cleaved into: (3R)-hydroxyacyl-CoA dehydrogenase (EC 1.1.1.n12); Enoyl-CoA hydratase 2 (EC 4.2.1.107) (EC 4.2.1.119) (3-alpha,7-alpha,12-alpha-trihydroxy-5-beta-choles…	HSD17B4 EDH17B4 SDR8C1	0.397 (-0.584, 1.378)	0.423	0.502 (-0.466, 1.469)	0.303	0.023 (-0.903, 0.949)	0.961	0.129 (-0.866, 1.125)	0.797
P51858	HDGF_HUMAN	Hepatoma-derived growth factor (HDGF) (High mobility group protein 1-like 2) (HMG-1L2)	HDGF HMG1L2	0.194 (-0.285, 0.674)	0.421	0.050 (-0.448, 0.547)	0.842	-0.150 (-0.634, 0.333)	0.537	-0.258 (-0.759, 0.243)	0.308
P51884	LUM_HUMAN	Lumican (Keratan sulfate proteoglycan lumican) (KSPG lumican)	LUM LDC SLRR2D	-0.108 (-0.617, 0.401)	0.673	-0.814 (-1.337, -0.291)	0.003	0.283 (-0.226, 0.792)	0.270	-0.286 (-0.811, 0.238)	0.280
P51888	PRELP_HUMAN	Prolargin (Proline-arginine-rich end leucine-rich repeat protein)	PRELP SLRR2A	-0.542 (-1.401, 0.317)	0.212	-1.896 (-2.777, -1.016)	<0.001	0.001 (-0.854, 0.857)	0.998	-1.499 (-2.387, -0.610)	0.001
P51991	ROA3_HUMAN	Heterogeneous nuclear ribonucleoprotein A3 (hnRNP A3)	HNRNPA3 HNRPA3	0.058 (-0.461, 0.577)	0.823	0.319 (-0.214, 0.851)	0.236	-0.161 (-0.678, 0.356)	0.536	-0.405 (-0.938, 0.128)	0.134
P52209	6PGD_HUMAN	6-phosphogluconate dehydrogenase, decarboxylating (EC 1.1.1.44)	PGD PGDH	0.359 (-0.566, 1.283)	0.44	0.772 (-0.105, 1.649)	0.083	-0.077 (-1.050, 0.896)	0.875	1.303 (0.427, 2.179)	0.004
P52272	HNRPM_HUMAN	Heterogeneous nuclear ribonucleoprotein M (hnRNP M)	HNRNPM HNRPM NAGR1	0.011 (-0.505, 0.528)	0.965	0.540 (0.013, 1.066)	0.045	-0.144 (-0.656, 0.368)	0.576	-0.290 (-0.823, 0.243)	0.282
P52565	GDIR1_HUMAN	Rho GDP-dissociation inhibitor 1 (Rho GDI 1) (Rho-GDI alpha)	ARHGDIA GDIA1	-0.063 (-0.340, 0.213)	0.648	-0.285 (-0.568, -0.001)	0.049	-0.157 (-0.429, 0.115)	0.251	-0.347 (-0.629, -0.066)	0.017
P52895	AK1C2_HUMAN	Aldo-keto reductase family 1 member C2 (EC 1.-.-.-) (EC 1.1.1.112) (EC 1.1.1.209) (EC 1.1.1.53) (EC 1.1.1.62) (EC 1.3.1.20) (3-alpha-HSD3) (Chlordecone reductase homolog HAKRD) (Dihydrodiol dehydrogenase 2) (DD-2) (DD2) (Dihydrodiol dehydrogenase/bile acid-binding protein) (DD/BABP) (Type III 3-alpha-hydroxysteroid dehydrogenase) (EC 1.1.1.357)	AKR1C2 DDH2	0.547 (-0.442, 1.536)	0.273	1.481 (0.464, 2.498)	0.005	0.015 (-0.935, 0.966)	0.974	0.127 (-0.873, 1.127)	0.801
P52907	CAZA1_HUMAN	F-actin-capping protein subunit alpha-1 (CapZ alpha-1)	CAPZA1	0.120 (-0.373, 0.614)	0.629	0.798 (0.312, 1.283)	0.002	0.272 (-0.207, 0.751)	0.260	0.871 (0.400, 1.341)	<0.001
P52943	CRIP2_HUMAN	Cysteine-rich protein 2 (CRP-2) (Protein ESP1)	CRIP2 CRP2	0.146 (-0.400, 0.692)	0.596	0.856 (0.297, 1.414)	0.003	-0.090 (-0.628, 0.448)	0.740	-0.011 (-0.569, 0.547)	0.969
P53004	BIEA_HUMAN	Biliverdin reductase A (BVR A) (EC 1.3.1.24) (Biliverdin-IX alpha-reductase)	BLVRA BLVR BVR	0.033 (-0.471, 0.536)	0.897	0.186 (-0.314, 0.686)	0.460	-0.192 (-0.694, 0.310)	0.447	0.408 (-0.104, 0.921)	0.116
P53396	ACLY_HUMAN	ATP-citrate synthase (EC 2.3.3.8) (ATP-citrate (pro-S-)-lyase) (ACL) (Citrate cleavage enzyme)	ACLY	-0.428 (-1.074, 0.219)	0.191	-0.157 (-0.806, 0.491)	0.629	0.141 (-0.512, 0.793)	0.668	0.620 (-0.038, 1.277)	0.064
P53618	COPB_HUMAN	Coatomer subunit beta (Beta-coat protein) (Beta-COP)	COPB1 COPB MSTP026	-0.331 (-2.240, 1.579)	0.73	-0.591 (-2.365, 1.182)	0.504	-0.285 (-1.879, 1.309)	0.721	0.276 (-1.417, 1.968)	0.744
P53621	COPA_HUMAN	Coatomer subunit alpha (Alpha-coat protein) (Alpha-COP) (HEP-COP) (HEPCOP) [Cleaved into: Xenin (Xenopsin-related peptide); Proxenin]	COPA	-0.088 (-0.634, 0.458)	0.749	0.716 (0.168, 1.264)	0.011	-0.005 (-0.524, 0.514)	0.986	0.406 (-0.125, 0.936)	0.132
P53999	TCP4_HUMAN	Activated RNA polymerase II transcriptional coactivator p15 (Positive cofactor 4) (PC4) (SUB1 homolog) (p14)	SUB1 PC4 RPO2TC1	0.713 (-0.011, 1.438)	0.054	0.890 (0.182, 1.599)	0.015	-0.166 (-0.860, 0.529)	0.633	0.564 (-0.164, 1.292)	0.126
P54578	UBP14_HUMAN	Ubiquitin carboxyl-terminal hydrolase 14 (EC 3.4.19.12) (Deubiquitinating enzyme 14) (Ubiquitin thioesterase 14) (Ubiquitin-specific-processing protease 14)	USP14 TGT	0.054 (-0.512, 0.621)	0.848	0.569 (-0.004, 1.141)	0.051	-0.304 (-0.868, 0.260)	0.285	0.778 (0.208, 1.349)	0.008
P54652	HSP72_HUMAN	Heat shock-related 70 kDa protein 2 (Heat shock 70 kDa protein 2)	HSPA2	0.140 (-0.242, 0.522)	0.466	-0.441 (-0.831, -0.051)	0.028	0.149 (-0.230, 0.528)	0.434	-0.627 (-1.022, -0.232)	0.002
P54687	BCAT1_HUMAN	Branched-chain-amino-acid aminotransferase, cytosolic (BCAT(c)) (EC 2.6.1.42) (Protein ECA39)	BCAT1 BCT1 ECA39	-0.331 (-0.801, 0.140)	0.165	-1.546 (-2.031, -1.061)	<0.001	-0.460 (-0.930, 0.010)	0.055	-1.246 (-1.734, -0.758)	<0.001
P54727	RD23B_HUMAN	UV excision repair protein RAD23 homolog B (HR23B) (hHR23B) (XP-C repair-complementing complex 58 kDa protein) (p58)	RAD23B	0.096 (-0.350, 0.542)	0.669	0.219 (-0.240, 0.678)	0.344	-0.097 (-0.542, 0.349)	0.666	-0.265 (-0.725, 0.194)	0.253
P55001	MFAP2_HUMAN	Microfibrillar-associated protein 2 (MFAP-2) (Microfibril-associated glycoprotein 1) (MAGP) (MAGP-1)	MFAP2 MAGP1	0.206 (-0.604, 1.016)	0.614	-0.172 (-0.869, 0.525)	0.623	-0.352 (-0.974, 0.271)	0.262	-0.336 (-0.976, 0.304)	0.297
P55058	PLTP_HUMAN	Phospholipid transfer protein (Lipid transfer protein II)	PLTP	-0.347 (-1.455, 0.761)	0.532	-2.510 (-3.651, -1.369)	<0.001	-0.133 (-1.242, 0.975)	0.810	-0.962 (-2.104, 0.180)	0.097
P55060	XPO2_HUMAN	Exportin-2 (Exp2) (Cellular apoptosis susceptibility protein) (Chromosome segregation 1-like protein) (Importin-alpha re-exporter)	CSE1L CAS XPO2	0.366 (-0.107, 0.838)	0.127	-0.014 (-0.494, 0.467)	0.955	-0.163 (-0.631, 0.305)	0.490	-0.478 (-0.967, 0.011)	0.055
P55072	TERA_HUMAN	Transitional endoplasmic reticulum ATPase (TER ATPase) (EC 3.6.4.6) (15S Mg(2+)-ATPase p97 subunit) (Valosin-containing protein) (VCP)	VCP	0.185 (-0.169, 0.538)	0.301	0.258 (-0.104, 0.619)	0.160	-0.126 (-0.476, 0.224)	0.475	0.141 (-0.222, 0.503)	0.441
P55083	MFAP4_HUMAN	Microfibril-associated glycoprotein 4	MFAP4	-0.082 (-0.871, 0.708)	0.837	-1.265 (-2.081, -0.450)	0.003	-0.462 (-1.219, 0.294)	0.226	-1.466 (-2.270, -0.662)	0.001
P55084	ECHB_HUMAN	Trifunctional enzyme subunit beta, mitochondrial (TP-beta) [Includes: 3-ketoacyl-CoA thiolase (EC 2.3.1.155) (EC 2.3.1.16) (Acetyl-CoA acyltransferase) (Beta-ketothiolase)]	HADHB MSTP029	0.198 (-0.578, 0.973)	0.612	0.725 (-0.073, 1.523)	0.074	-0.240 (-1.015, 0.535)	0.538	-0.722 (-1.520, 0.077)	0.076
P55107	GDF10_HUMAN	Growth/differentiation factor 10 (GDF-10) (Bone morphogenetic protein 3B) (BMP-3B) (Bone-inducing protein) (BIP)	GDF10 BMP3B	-0.115 (-1.179, 0.949)	0.829	-1.345 (-2.434, -0.255)	0.017	-0.123 (-1.170, 0.925)	0.815	-0.921 (-1.999, 0.157)	0.092
P55263	ADK_HUMAN	Adenosine kinase (AK) (EC 2.7.1.20) (Adenosine 5'-phosphotransferase)	ADK	0.096 (-0.841, 1.033)	0.838	-0.603 (-1.478, 0.271)	0.172	-0.137 (-1.019, 0.746)	0.758	-0.070 (-0.922, 0.782)	0.870
P55268	LAMB2_HUMAN	Laminin subunit beta-2 (Laminin B1s chain) (Laminin-11 subunit beta) (Laminin-14 subunit beta) (Laminin-15 subunit beta) (Laminin-3 subunit beta) (Laminin-4 subunit beta) (Laminin-7 subunit beta) (Laminin-9 subunit beta) (S-laminin subunit beta) (S-LAM beta)	LAMB2 LAMS	-0.213 (-0.887, 0.462)	0.531	0.700 (-0.002, 1.401)	0.050	-0.282 (-0.936, 0.372)	0.392	0.222 (-0.454, 0.898)	0.514
P55290	CAD13_HUMAN	Cadherin-13 (Heart cadherin) (H-cadherin) (P105) (Truncated cadherin) (T-cad) (T-cadherin)	CDH13 CDHH	-0.068 (-0.731, 0.596)	0.84	-0.142 (-0.815, 0.532)	0.676	-0.643 (-1.290, 0.004)	0.051	-1.241 (-1.920, -0.563)	0.001
P55327	TPD52_HUMAN	Tumor protein D52 (Protein N8)	TPD52	-0.370 (-1.213, 0.472)	0.382	-0.580 (-1.496, 0.336)	0.210	-0.281 (-1.091, 0.530)	0.490	0.270 (-0.586, 1.127)	0.529
P55774	CCL18_HUMAN	C-C motif chemokine 18 (Alternative macrophage activation-associated CC chemokine 1) (AMAC-1) (CC chemokine PARC) (Dendritic cell chemokine 1) (DC-CK1) (Macrophage inflammatory protein 4) (MIP-4) (Pulmonary and activation-regulated chemokine) (Small-inducible cytokine A18) [Cleaved into: CCL18(1-68); CCL18(3-69); CCL18(4-69)]	CCL18 AMAC1 DCCK1 MIP4 PARC SCYA18	0.319 (-0.790, 1.429)	0.566	-0.814 (-1.959, 0.332)	0.160	0.048 (-1.068, 1.164)	0.932	-0.489 (-1.657, 0.679)	0.405
P56537	IF6_HUMAN	Eukaryotic translation initiation factor 6 (eIF-6) (B(2)GCN homolog) (B4 integrin interactor) (CAB) (p27(BBP))	EIF6 EIF3A ITGB4BP OK/SW-cl.27	0.138 (-0.388, 0.664)	0.602	0.356 (-0.151, 0.863)	0.165	-0.135 (-0.619, 0.350)	0.580	0.024 (-0.457, 0.505)	0.920
P58215	LOXL3_HUMAN	Lysyl oxidase homolog 3 (EC 1.4.3.-) (EC 1.4.3.13) (Lysyl oxidase-like protein 3)	LOXL3 LOXL	-0.706 (-2.173, 0.761)	0.339	-0.767 (-2.242, 0.709)	0.302	-0.768 (-2.316, 0.779)	0.324	0.252 (-1.266, 1.769)	0.741
P59998	ARPC4_HUMAN	Actin-related protein 2/3 complex subunit 4 (Arp2/3 complex 20 kDa subunit) (p20-ARC)	ARPC4 ARC20	-0.115 (-0.752, 0.521)	0.719	0.733 (0.084, 1.382)	0.027	-0.272 (-0.905, 0.360)	0.393	0.257 (-0.391, 0.904)	0.431
P60022	DEFB1_HUMAN	Beta-defensin 1 (BD-1) (hBD-1) (Defensin, beta 1)	DEFB1 BD1 HBD1	-0.744 (-1.616, 0.128)	0.093	-1.765 (-2.683, -0.848)	<0.001	-0.043 (-0.918, 0.831)	0.921	-0.623 (-1.542, 0.296)	0.180
P60033	CD81_HUMAN	CD81 antigen (26 kDa cell surface protein TAPA-1) (Target of the antiproliferative antibody 1) (Tetraspanin-28) (Tspan-28) (CD antigen CD81)	CD81 TAPA1 TSPAN28	-0.289 (-1.019, 0.441)	0.431	-0.053 (-0.755, 0.649)	0.880	0.026 (-0.591, 0.643)	0.933	0.312 (-0.324, 0.947)	0.328
P60174	TPIS_HUMAN	Triosephosphate isomerase (TIM) (EC 5.3.1.1) (Methylglyoxal synthase) (EC 4.2.3.3) (Triose-phosphate isomerase)	TPI1 TPI	0.008 (-0.255, 0.270)	0.954	-0.159 (-0.428, 0.111)	0.242	0.104 (-0.158, 0.366)	0.428	0.183 (-0.088, 0.454)	0.180
P60660	MYL6_HUMAN	Myosin light polypeptide 6 (17 kDa myosin light chain) (LC17) (Myosin light chain 3) (MLC-3) (Myosin light chain alkali 3) (Myosin light chain A3) (Smooth muscle and nonmuscle myosin light chain alkali 6)	MYL6	0.331 (-0.322, 0.983)	0.315	1.080 (0.411, 1.750)	0.002	-0.475 (-1.127, 0.177)	0.150	-0.299 (-0.970, 0.373)	0.378
P60827	C1QT8_HUMAN	Complement C1q tumor necrosis factor-related protein 8 (C1q/TNF-related protein 8) (CTRP8)	C1QTNF8 UNQ5829/PRO19648	-0.277 (-1.307, 0.754)	0.591	-0.236 (-1.362, 0.889)	0.674	1.054 (0.008, 2.101)	0.048	0.114 (-0.999, 1.228)	0.837
P60842	IF4A1_HUMAN	Eukaryotic initiation factor 4A-I (eIF-4A-I) (eIF4A-I) (EC 3.6.4.13) (ATP-dependent RNA helicase eIF4A-1)	EIF4A1 DDX2A EIF4A	-0.337 (-0.992, 0.319)	0.31	0.428 (-0.178, 1.034)	0.163	0.068 (-0.513, 0.648)	0.816	-0.021 (-0.591, 0.549)	0.940
P60866	RS20_HUMAN	40S ribosomal protein S20 (Small ribosomal subunit protein uS10)	RPS20	0.435 (-0.044, 0.913)	0.074	0.815 (0.331, 1.298)	0.001	-0.286 (-0.768, 0.196)	0.240	-0.117 (-0.615, 0.382)	0.642
P60891	PRPS1_HUMAN	Ribose-phosphate pyrophosphokinase 1 (EC 2.7.6.1) (PPRibP) (Phosphoribosyl pyrophosphate synthase I) (PRS-I)	PRPS1	0.281 (-0.629, 1.191)	0.539	-0.328 (-1.224, 0.569)	0.467	-0.077 (-0.952, 0.797)	0.860	0.457 (-0.381, 1.296)	0.280
P60900	PSA6_HUMAN	Proteasome subunit alpha type-6 (27 kDa prosomal protein) (PROS-27) (p27K) (Macropain iota chain) (Multicatalytic endopeptidase complex iota chain) (Proteasome iota chain)	PSMA6 PROS27	0.118 (-0.242, 0.477)	0.515	0.382 (0.015, 0.749)	0.042	-0.189 (-0.551, 0.173)	0.300	0.167 (-0.202, 0.536)	0.370
P60903	S10AA_HUMAN	Protein S100-A10 (Calpactin I light chain) (Calpactin-1 light chain) (Cellular ligand of annexin II) (S100 calcium-binding protein A10) (p10 protein) (p11)	S100A10 ANX2LG CAL1L CLP11	-0.030 (-0.743, 0.683)	0.934	0.102 (-0.594, 0.799)	0.770	0.061 (-0.659, 0.782)	0.865	0.519 (-0.195, 1.233)	0.151
P60953	CDC42_HUMAN	Cell division control protein 42 homolog (EC 3.6.5.2) (G25K GTP-binding protein)	CDC42	-0.450 (-1.043, 0.142)	0.133	-0.019 (-0.609, 0.571)	0.949	-0.440 (-1.016, 0.135)	0.131	0.175 (-0.391, 0.741)	0.537
P60981	DEST_HUMAN	Destrin (Actin-depolymerizing factor) (ADF)	DSTN ACTDP DSN	0.237 (-0.147, 0.620)	0.222	0.471 (0.090, 0.852)	0.016	0.018 (-0.355, 0.391)	0.923	0.044 (-0.344, 0.433)	0.820
P61106	RAB14_HUMAN	Ras-related protein Rab-14	RAB14	-0.255 (-1.882, 1.371)	0.755	-0.446 (-1.926, 1.034)	0.548	-0.453 (-1.844, 0.938)	0.511	-0.088 (-1.594, 1.418)	0.906
P61158	ARP3_HUMAN	Actin-related protein 3 (Actin-like protein 3)	ACTR3 ARP3	0.189 (-0.313, 0.691)	0.454	0.709 (0.197, 1.220)	0.007	0.250 (-0.236, 0.736)	0.308	0.343 (-0.158, 0.844)	0.176
P61160	ARP2_HUMAN	Actin-related protein 2 (Actin-like protein 2)	ACTR2 ARP2	0.152 (-0.361, 0.664)	0.557	0.485 (-0.039, 1.010)	0.069	0.274 (-0.243, 0.792)	0.294	0.283 (-0.244, 0.810)	0.287
P61163	ACTZ_HUMAN	Alpha-centractin (Centractin) (ARP1) (Actin-RPV) (Centrosome-associated actin homolog)	ACTR1A CTRN1	-0.176 (-1.017, 0.664)	0.677	0.479 (-0.278, 1.237)	0.210	-0.125 (-0.886, 0.637)	0.743	-0.168 (-0.897, 0.562)	0.646
P61247	RS3A_HUMAN	40S ribosomal protein S3a (Small ribosomal subunit protein eS1) (v-fos transformation effector protein) (Fte-1)	RPS3A FTE1 MFTL	0.295 (-0.090, 0.680)	0.13	0.662 (0.267, 1.057)	0.001	-0.140 (-0.524, 0.243)	0.467	-0.117 (-0.513, 0.279)	0.556
P61254	RL26_HUMAN	60S ribosomal protein L26 (Large ribosomal subunit protein uL24)	RPL26	0.347 (-0.268, 0.963)	0.262	0.286 (-0.300, 0.871)	0.330	-0.103 (-0.699, 0.493)	0.729	-0.457 (-1.038, 0.124)	0.120
P61313	RL15_HUMAN	60S ribosomal protein L15 (Large ribosomal subunit protein eL15)	RPL15 EC45 TCBAP0781	0.371 (-0.037, 0.779)	0.074	0.749 (0.333, 1.166)	0.001	-0.217 (-0.626, 0.191)	0.292	-0.025 (-0.442, 0.393)	0.907
P61353	RL27_HUMAN	60S ribosomal protein L27 (Large ribosomal subunit protein eL27)	RPL27	0.257 (-0.148, 0.661)	0.209	0.607 (0.194, 1.020)	0.005	-0.135 (-0.539, 0.268)	0.505	-0.036 (-0.453, 0.381)	0.862
P61586	RHOA_HUMAN	Transforming protein RhoA (EC 3.6.5.2) (Rho cDNA clone 12) (h12)	RHOA ARH12 ARHA RHO12	0.013 (-0.659, 0.684)	0.97	0.083 (-0.557, 0.723)	0.795	-0.196 (-0.912, 0.520)	0.583	-0.527 (-1.267, 0.214)	0.159
P61604	CH10_HUMAN	10 kDa heat shock protein, mitochondrial (Hsp10) (10 kDa chaperonin) (Chaperonin 10) (CPN10) (Early-pregnancy factor) (EPF)	HSPE1	0.296 (-0.529, 1.120)	0.477	1.097 (0.251, 1.944)	0.012	0.418 (-0.372, 1.208)	0.294	0.166 (-0.638, 0.970)	0.681
P61626	LYSC_HUMAN	Lysozyme C (EC 3.2.1.17) (1,4-beta-N-acetylmuramidase C)	LYZ LZM	-0.191 (-1.269, 0.888)	0.724	-1.602 (-2.714, -0.491)	0.006	-0.078 (-1.156, 1.000)	0.885	-0.993 (-2.106, 0.119)	0.079
P61769	B2MG_HUMAN	Beta-2-microglobulin [Cleaved into: Beta-2-microglobulin form pI 5.3]	B2M CDABP0092 HDCMA22P	-0.341 (-1.202, 0.520)	0.427	-1.704 (-2.593, -0.814)	<0.001	-0.091 (-0.953, 0.770)	0.831	-1.027 (-1.918, -0.136)	0.025
P61916	NPC2_HUMAN	NPC intracellular cholesterol transporter 2 (Epididymal secretory protein E1) (Human epididymis-specific protein 1) (He1) (Niemann-Pick disease type C2 protein)	NPC2 HE1	0.095 (-0.428, 0.617)	0.718	-0.279 (-0.799, 0.241)	0.287	-0.106 (-0.622, 0.409)	0.680	-0.398 (-0.916, 0.119)	0.128
P61978	HNRPK_HUMAN	Heterogeneous nuclear ribonucleoprotein K (hnRNP K) (Transformation up-regulated nuclear protein) (TUNP)	HNRNPK HNRPK	0.234 (-0.251, 0.719)	0.338	0.629 (0.131, 1.126)	0.014	-0.270 (-0.754, 0.214)	0.269	-0.391 (-0.891, 0.108)	0.123
P61981	1433G_HUMAN	14-3-3 protein gamma (Protein kinase C inhibitor protein 1) (KCIP-1) [Cleaved into: 14-3-3 protein gamma, N-terminally processed]	YWHAG	0.095 (-0.215, 0.404)	0.542	0.234 (-0.081, 0.549)	0.143	0.072 (-0.240, 0.385)	0.644	-0.059 (-0.380, 0.262)	0.714
P62081	RS7_HUMAN	40S ribosomal protein S7 (Small ribosomal subunit protein eS7)	RPS7	0.221 (-0.172, 0.613)	0.266	0.624 (0.225, 1.024)	0.003	-0.026 (-0.414, 0.363)	0.895	0.144 (-0.259, 0.546)	0.477
P62191	PRS4_HUMAN	26S proteasome regulatory subunit 4 (P26s4) (26S proteasome AAA-ATPase subunit RPT2) (Proteasome 26S subunit ATPase 1)	PSMC1	0.201 (-0.257, 0.659)	0.384	0.577 (0.115, 1.039)	0.015	0.010 (-0.456, 0.475)	0.966	0.513 (0.020, 1.006)	0.042
P62195	PRS8_HUMAN	26S proteasome regulatory subunit 8 (26S proteasome AAA-ATPase subunit RPT6) (Proteasome 26S subunit ATPase 5) (Proteasome subunit p45) (Thyroid hormone receptor-interacting protein 1) (TRIP1) (p45/SUG)	PSMC5 SUG1	0.042 (-0.288, 0.373)	0.8	0.090 (-0.244, 0.423)	0.593	-0.270 (-0.590, 0.050)	0.096	0.029 (-0.295, 0.353)	0.860
P62241	RS8_HUMAN	40S ribosomal protein S8 (Small ribosomal subunit protein eS8)	RPS8 OK/SW-cl.83	0.260 (-0.202, 0.721)	0.266	0.809 (0.337, 1.282)	0.001	0.003 (-0.456, 0.462)	0.990	-0.073 (-0.546, 0.400)	0.758
P62244	RS15A_HUMAN	40S ribosomal protein S15a (Small ribosomal subunit protein uS8)	RPS15A OK/SW-cl.82	0.332 (-0.132, 0.797)	0.158	0.900 (0.425, 1.374)	<0.001	0.041 (-0.435, 0.517)	0.863	0.138 (-0.349, 0.626)	0.572
P62249	RS16_HUMAN	40S ribosomal protein S16 (Small ribosomal subunit protein uS9)	RPS16	0.073 (-0.311, 0.457)	0.705	0.547 (0.153, 0.940)	0.007	-0.085 (-0.467, 0.297)	0.659	0.009 (-0.386, 0.404)	0.963
P62258	1433E_HUMAN	14-3-3 protein epsilon (14-3-3E)	YWHAE	0.038 (-0.255, 0.331)	0.798	-0.170 (-0.470, 0.131)	0.262	-0.110 (-0.402, 0.181)	0.450	0.076 (-0.226, 0.379)	0.616
P62263	RS14_HUMAN	40S ribosomal protein S14 (Small ribosomal subunit protein uS11)	RPS14 PRO2640	0.350 (-0.100, 0.799)	0.125	0.707 (0.249, 1.165)	0.003	-0.003 (-0.448, 0.443)	0.990	-0.021 (-0.479, 0.438)	0.928
P62266	RS23_HUMAN	40S ribosomal protein S23 (Small ribosomal subunit protein uS12)	RPS23	0.279 (-0.133, 0.690)	0.181	0.595 (0.183, 1.007)	0.005	-0.156 (-0.553, 0.241)	0.433	0.014 (-0.399, 0.427)	0.946
P62269	RS18_HUMAN	40S ribosomal protein S18 (Ke-3) (Ke3) (Small ribosomal subunit protein uS13)	RPS18 D6S218E	0.217 (-0.154, 0.589)	0.246	0.584 (0.203, 0.965)	0.003	0.025 (-0.345, 0.395)	0.892	0.166 (-0.216, 0.548)	0.389
P62273	RS29_HUMAN	40S ribosomal protein S29 (Small ribosomal subunit protein uS14)	RPS29	0.513 (-0.177, 1.203)	0.142	1.140 (0.491, 1.789)	0.001	0.182 (-0.580, 0.945)	0.634	0.718 (-0.035, 1.471)	0.061
P62277	RS13_HUMAN	40S ribosomal protein S13 (Small ribosomal subunit protein uS15)	RPS13	0.021 (-0.540, 0.582)	0.941	0.563 (0.013, 1.113)	0.045	0.003 (-0.533, 0.538)	0.992	0.383 (-0.163, 0.929)	0.165
P62280	RS11_HUMAN	40S ribosomal protein S11 (Small ribosomal subunit protein uS17)	RPS11	0.186 (-0.216, 0.588)	0.357	0.489 (0.077, 0.900)	0.021	-0.121 (-0.522, 0.279)	0.547	-0.147 (-0.563, 0.268)	0.481
P62316	SMD2_HUMAN	Small nuclear ribonucleoprotein Sm D2 (Sm-D2) (snRNP core protein D2)	SNRPD2 SNRPD1	0.680 (-0.287, 1.647)	0.163	0.394 (-0.540, 1.328)	0.398	-0.177 (-1.209, 0.855)	0.731	0.080 (-0.950, 1.110)	0.877
P62318	SMD3_HUMAN	Small nuclear ribonucleoprotein Sm D3 (Sm-D3) (snRNP core protein D3)	SNRPD3	0.100 (-0.391, 0.592)	0.684	0.528 (0.039, 1.018)	0.035	0.087 (-0.394, 0.568)	0.718	0.227 (-0.269, 0.722)	0.364
P62328	TYB4_HUMAN	Thymosin beta-4 (T beta-4) (Fx) [Cleaved into: Hemoregulatory peptide AcSDKP (Ac-Ser-Asp-Lys-Pro) (N-acetyl-SDKP) (AcSDKP) (Seraspenide)]	TMSB4X TB4X THYB4 TMSB4	0.879 (0.158, 1.601)	0.018	1.696 (0.958, 2.434)	<0.001	-0.069 (-0.753, 0.615)	0.841	0.885 (0.186, 1.584)	0.014
P62333	PRS10_HUMAN	26S proteasome regulatory subunit 10B (26S proteasome AAA-ATPase subunit RPT4) (Proteasome 26S subunit ATPase 6) (Proteasome subunit p42)	PSMC6 SUG2	0.199 (-0.165, 0.563)	0.279	-0.127 (-0.480, 0.225)	0.472	-0.078 (-0.431, 0.274)	0.659	-0.019 (-0.376, 0.338)	0.916
P62424	RL7A_HUMAN	60S ribosomal protein L7a (Large ribosomal subunit protein eL8) (PLA-X polypeptide) (Surfeit locus protein 3)	RPL7A SURF-3 SURF3	0.212 (-0.136, 0.559)	0.228	0.541 (0.185, 0.897)	0.004	-0.131 (-0.478, 0.215)	0.451	-0.069 (-0.427, 0.289)	0.700
P62495	ERF1_HUMAN	Eukaryotic peptide chain release factor subunit 1 (Eukaryotic release factor 1) (eRF1) (Protein Cl1) (TB3-1)	ETF1 ERF1 RF1 SUP45L1	-0.380 (-1.100, 0.340)	0.296	-0.592 (-1.276, 0.092)	0.088	-0.056 (-0.737, 0.626)	0.871	-0.098 (-0.742, 0.546)	0.762
P62701	RS4X_HUMAN	40S ribosomal protein S4, X isoform (SCR10) (Single copy abundant mRNA protein) (Small ribosomal subunit protein eS4)	RPS4X CCG2 RPS4 SCAR	0.777 (0.209, 1.346)	0.008	1.281 (0.704, 1.858)	<0.001	0.152 (-0.427, 0.730)	0.602	0.461 (-0.123, 1.046)	0.119
P62750	RL23A_HUMAN	60S ribosomal protein L23a (Large ribosomal subunit protein uL23)	RPL23A	0.191 (-0.211, 0.592)	0.347	0.821 (0.409, 1.232)	<0.001	-0.124 (-0.524, 0.277)	0.539	0.005 (-0.406, 0.417)	0.980
P62753	RS6_HUMAN	40S ribosomal protein S6 (Phosphoprotein NP33) (Small ribosomal subunit protein eS6)	RPS6 OK/SW-cl.2	0.223 (-0.164, 0.610)	0.253	0.448 (0.053, 0.843)	0.027	0.153 (-0.228, 0.534)	0.425	0.159 (-0.236, 0.554)	0.424
P62805	H4_HUMAN	Histone H4	H4C1 H4/A H4FA HIST1H4A; H4C2 H4/I H4FI HIST1H4B; H4C3 H4/G H4FG HIST1H4C; H4C4 H4/B H4FB HIST1H4D; H4C5 H4/J H4FJ HIST1H4E; H4C6 H4/C H4FC HIST1H4F; H4C8 H4/H H4FH HIST1H4H; H4C9 H4/M H4FM HIST1H4I; H4C11 H4/E H4FE HIST1H4J; H4C12 H4/D H4FD HIST1H4K; H4C13 H4/K H4FK HIST1H4L; H4C14 H4/N H4F2 H4FN HIST2H4 HIST2H4A; H4C15 H4/O H4FO HIST2H4B; H4C16 H4-16 HIST4H4	0.055 (-0.426, 0.536)	0.82	-0.102 (-0.596, 0.393)	0.682	0.024 (-0.456, 0.505)	0.920	-0.224 (-0.719, 0.271)	0.369
P62820	RAB1A_HUMAN	Ras-related protein Rab-1A (EC 3.6.5.2) (YPT1-related protein)	RAB1A RAB1	-0.276 (-0.985, 0.434)	0.441	0.232 (-0.423, 0.888)	0.479	-<0.001 (-0.708, 0.708)	1.000	0.248 (-0.462, 0.958)	0.487
P62826	RAN_HUMAN	GTP-binding nuclear protein Ran (EC 3.6.5.-) (Androgen receptor-associated protein 24) (GTPase Ran) (Ras-like protein TC4) (Ras-related nuclear protein)	RAN ARA24 OK/SW-cl.81	0.037 (-0.303, 0.377)	0.829	0.325 (-0.024, 0.675)	0.067	-0.203 (-0.542, 0.136)	0.235	0.412 (0.062, 0.763)	0.022
P62829	RL23_HUMAN	60S ribosomal protein L23 (60S ribosomal protein L17) (Large ribosomal subunit protein uL14)	RPL23	0.347 (-0.057, 0.750)	0.091	0.721 (0.310, 1.132)	0.001	-0.015 (-0.413, 0.384)	0.941	-0.064 (-0.476, 0.348)	0.759
P62847	RS24_HUMAN	40S ribosomal protein S24 (Small ribosomal subunit protein eS24)	RPS24	0.078 (-0.779, 0.935)	0.855	1.101 (0.308, 1.894)	0.007	0.157 (-0.577, 0.890)	0.670	0.202 (-0.520, 0.925)	0.576
P62851	RS25_HUMAN	40S ribosomal protein S25 (Small ribosomal subunit protein eS25)	RPS25	0.214 (-0.165, 0.593)	0.263	0.608 (0.219, 0.997)	0.003	-0.074 (-0.453, 0.304)	0.696	0.015 (-0.377, 0.407)	0.940
P62854	RS26_HUMAN	40S ribosomal protein S26 (Small ribosomal subunit protein eS26)	RPS26	0.168 (-0.224, 0.559)	0.395	0.592 (0.218, 0.966)	0.003	0.286 (-0.097, 0.669)	0.140	0.496 (0.110, 0.881)	0.013
P62857	RS28_HUMAN	40S ribosomal protein S28 (Small ribosomal subunit protein eS28)	RPS28	0.073 (-0.417, 0.563)	0.767	0.777 (0.289, 1.266)	0.002	-0.096 (-0.569, 0.378)	0.688	0.154 (-0.324, 0.633)	0.522
P62861	RS30_HUMAN	FAU ubiquitin-like and ribosomal protein S30 [Cleaved into: Ubiquitin-like protein FUBI; 40S ribosomal protein S30 (Small ribosomal subunit protein eS30)]	FAU	0.266 (-0.155, 0.686)	0.211	0.605 (0.174, 1.036)	0.007	-0.159 (-0.587, 0.268)	0.459	-0.236 (-0.670, 0.197)	0.280
P62873	GBB1_HUMAN	Guanine nucleotide-binding protein G(I)/G(S)/G(T) subunit beta-1 (Transducin beta chain 1)	GNB1	-0.088 (-0.945, 0.769)	0.837	-0.619 (-1.389, 0.152)	0.113	-0.162 (-0.922, 0.598)	0.668	-0.274 (-1.092, 0.544)	0.503
P62888	RL30_HUMAN	60S ribosomal protein L30 (Large ribosomal subunit protein eL30)	RPL30	0.606 (-0.427, 1.638)	0.246	1.144 (0.164, 2.124)	0.023	0.073 (-0.949, 1.095)	0.887	0.577 (-0.470, 1.623)	0.274
P62899	RL31_HUMAN	60S ribosomal protein L31 (Large ribosomal subunit protein eL31)	RPL31	0.399 (0.005, 0.793)	0.047	0.741 (0.340, 1.143)	<0.001	-0.019 (-0.406, 0.367)	0.921	0.217 (-0.185, 0.619)	0.284
P62906	RL10A_HUMAN	60S ribosomal protein L10a (CSA-19) (Large ribosomal subunit protein uL1) (Neural precursor cell expressed developmentally down-regulated protein 6) (NEDD-6)	RPL10A NEDD6	0.134 (-0.325, 0.593)	0.561	0.629 (0.160, 1.098)	0.009	-0.048 (-0.494, 0.399)	0.832	0.387 (-0.070, 0.843)	0.095
P62910	RL32_HUMAN	60S ribosomal protein L32 (Large ribosomal subunit protein eL32)	RPL32 PP9932	0.265 (-0.278, 0.807)	0.334	0.903 (0.358, 1.449)	0.002	-0.117 (-0.636, 0.403)	0.654	0.037 (-0.495, 0.570)	0.888
P62913	RL11_HUMAN	60S ribosomal protein L11 (CLL-associated antigen KW-12) (Large ribosomal subunit protein uL5)	RPL11	0.280 (-0.086, 0.646)	0.132	0.681 (0.304, 1.059)	0.001	-0.158 (-0.522, 0.207)	0.390	0.006 (-0.371, 0.383)	0.975
P62917	RL8_HUMAN	60S ribosomal protein L8 (Large ribosomal subunit protein uL2)	RPL8	0.171 (-0.188, 0.529)	0.345	0.395 (0.026, 0.763)	0.036	-0.019 (-0.376, 0.339)	0.918	-0.144 (-0.514, 0.225)	0.438
P62937	PPIA_HUMAN	Peptidyl-prolyl cis-trans isomerase A (PPIase A) (EC 5.2.1.8) (Cyclophilin A) (Cyclosporin A-binding protein) (Rotamase A) [Cleaved into: Peptidyl-prolyl cis-trans isomerase A, N-terminally processed]	PPIA CYPA	0.176 (-0.203, 0.554)	0.357	0.128 (-0.258, 0.514)	0.509	0.063 (-0.310, 0.436)	0.737	-0.034 (-0.422, 0.354)	0.863
P62942	FKB1A_HUMAN	Peptidyl-prolyl cis-trans isomerase FKBP1A (PPIase FKBP1A) (EC 5.2.1.8) (12 kDa FK506-binding protein) (12 kDa FKBP) (FKBP-12) (Calstabin-1) (FK506-binding protein 1A) (FKBP-1A) (Immunophilin FKBP12) (Rotamase)	FKBP1A FKBP1 FKBP12	0.565 (-0.119, 1.249)	0.104	0.856 (0.175, 1.537)	0.015	-0.017 (-0.671, 0.636)	0.957	0.536 (-0.147, 1.219)	0.121
P62993	GRB2_HUMAN	Growth factor receptor-bound protein 2 (Adapter protein GRB2) (Protein Ash) (SH2/SH3 adapter GRB2)	GRB2 ASH	-0.167 (-0.862, 0.529)	0.633	0.311 (-0.372, 0.994)	0.364	-0.035 (-0.739, 0.669)	0.921	-0.110 (-0.794, 0.573)	0.747
P63104	1433Z_HUMAN	14-3-3 protein zeta/delta (Protein kinase C inhibitor protein 1) (KCIP-1)	YWHAZ	0.020 (-0.312, 0.353)	0.903	0.093 (-0.243, 0.429)	0.583	-0.023 (-0.351, 0.306)	0.891	-0.041 (-0.382, 0.301)	0.812
P63208	SKP1_HUMAN	S-phase kinase-associated protein 1 (Cyclin-A/CDK2-associated protein p19) (p19A) (Organ of Corti protein 2) (OCP-2) (Organ of Corti protein II) (OCP-II) (RNA polymerase II elongation factor-like protein) (SIII) (Transcription elongation factor B polypeptide 1-like) (p19skp1)	SKP1 EMC19 OCP2 SKP1A TCEB1L	0.071 (-0.389, 0.531)	0.758	-0.408 (-0.878, 0.062)	0.088	0.098 (-0.359, 0.555)	0.669	0.218 (-0.256, 0.691)	0.362
P63244	RACK1_HUMAN	Receptor of activated protein C kinase 1 (Cell proliferation-inducing gene 21 protein) (Guanine nucleotide-binding protein subunit beta-2-like 1) (Guanine nucleotide-binding protein subunit beta-like protein 12.3) (Human lung cancer oncogene 7 protein) (HLC-7) (Receptor for activated C kinase) (Small ribosomal subunit protein RACK1) [Cleaved into: Receptor of activated protein C kinase 1, N-termi…	RACK1 GNB2L1 HLC7 PIG21	0.122 (-0.268, 0.512)	0.534	0.569 (0.172, 0.966)	0.006	-0.230 (-0.612, 0.153)	0.235	-0.326 (-0.723, 0.071)	0.106
P67809	YBOX1_HUMAN	Y-box-binding protein 1 (YB-1) (CCAAT-binding transcription factor I subunit A) (CBF-A) (DNA-binding protein B) (DBPB) (Enhancer factor I subunit A) (EFI-A) (Nuclease-sensitive element-binding protein 1) (Y-box transcription factor)	YBX1 NSEP1 YB1	0.715 (0.120, 1.310)	0.019	1.708 (1.112, 2.304)	<0.001	-0.080 (-0.649, 0.488)	0.778	0.480 (-0.093, 1.054)	0.099
P67936	TPM4_HUMAN	Tropomyosin alpha-4 chain (TM30p1) (Tropomyosin-4)	TPM4	0.548 (-0.344, 1.439)	0.224	1.911 (0.996, 2.827)	<0.001	-0.309 (-1.203, 0.584)	0.491	0.495 (-0.420, 1.410)	0.284
P68366	TBA4A_HUMAN	Tubulin alpha-4A chain (EC 3.6.5.-) (Alpha-tubulin 1) (Testis-specific alpha-tubulin) (Tubulin H2-alpha) (Tubulin alpha-1 chain)	TUBA4A TUBA1	0.429 (-0.026, 0.884)	0.064	-0.092 (-0.536, 0.351)	0.679	0.007 (-0.429, 0.443)	0.974	-0.248 (-0.691, 0.194)	0.266
P68371	TBB4B_HUMAN	Tubulin beta-4B chain (Tubulin beta-2 chain) (Tubulin beta-2C chain)	TUBB4B TUBB2C	0.055 (-0.294, 0.405)	0.753	0.103 (-0.255, 0.462)	0.567	-0.205 (-0.554, 0.144)	0.244	-0.417 (-0.778, -0.057)	0.024
P68402	PA1B2_HUMAN	Platelet-activating factor acetylhydrolase IB subunit alpha2 (EC 3.1.1.47) (PAF acetylhydrolase 30 kDa subunit) (PAF-AH 30 kDa subunit) (PAF-AH subunit beta) (PAFAH subunit beta)	PAFAH1B2 PAFAHB	-0.141 (-0.665, 0.382)	0.591	0.451 (-0.060, 0.962)	0.082	0.132 (-0.383, 0.647)	0.611	0.463 (-0.039, 0.965)	0.070
P68871	HBB_HUMAN	Hemoglobin subunit beta (Beta-globin) (Hemoglobin beta chain) [Cleaved into: LVV-hemorphin-7; Spinorphin]	HBB	1.541 (0.289, 2.793)	0.017	5.319 (4.032, 6.607)	<0.001	1.444 (0.196, 2.693)	0.024	5.747 (4.460, 7.034)	<0.001
P69905	HBA_HUMAN	Hemoglobin subunit alpha (Alpha-globin) (Hemoglobin alpha chain) [Cleaved into: Hemopressin]	HBA1; HBA2	1.586 (0.341, 2.831)	0.014	5.925 (4.640, 7.209)	<0.001	1.402 (0.159, 2.645)	0.028	6.185 (4.903, 7.467)	<0.001
P78371	TCPB_HUMAN	T-complex protein 1 subunit beta (TCP-1-beta) (CCT-beta)	CCT2 99D8.1 CCTB	-0.031 (-0.529, 0.466)	0.9	-0.359 (-0.858, 0.140)	0.156	-0.106 (-0.582, 0.370)	0.657	-0.105 (-0.609, 0.399)	0.679
P78417	GSTO1_HUMAN	Glutathione S-transferase omega-1 (GSTO-1) (EC 2.5.1.18) (Glutathione S-transferase omega 1-1) (GSTO 1-1) (Glutathione-dependent dehydroascorbate reductase) (EC 1.8.5.1) (Monomethylarsonic acid reductase) (MMA(V) reductase) (EC 1.20.4.2) (S-(Phenacyl)glutathione reductase) (SPG-R)	GSTO1 GSTTLP28	-0.053 (-0.499, 0.392)	0.811	-0.328 (-0.786, 0.130)	0.157	0.004 (-0.440, 0.449)	0.985	0.129 (-0.331, 0.590)	0.575
P78539	SRPX_HUMAN	Sushi repeat-containing protein SRPX	SRPX ETX1	-0.680 (-1.579, 0.219)	0.135	-1.288 (-2.203, -0.374)	0.007	-0.154 (-1.035, 0.727)	0.726	-0.448 (-1.359, 0.463)	0.328
P80303	NUCB2_HUMAN	Nucleobindin-2 (DNA-binding protein NEFA) (Epididymis secretory protein Li 109) (Gastric cancer antigen Zg4) (Prepronesfatin) [Cleaved into: Nesfatin-1]	NUCB2 NEFA	-0.530 (-1.363, 0.304)	0.209	0.001 (-0.699, 0.700)	0.999	-0.081 (-0.804, 0.643)	0.824	0.114 (-0.604, 0.832)	0.750
P81605	DCD_HUMAN	Dermcidin (EC 3.4.-.-) (Preproteolysin) [Cleaved into: Survival-promoting peptide; DCD-1]	DCD AIDD DSEP	0.331 (-0.483, 1.145)	0.419	-1.459 (-2.282, -0.637)	0.001	-0.265 (-1.052, 0.522)	0.504	-1.417 (-2.233, -0.601)	0.001
P82979	SARNP_HUMAN	SAP domain-containing ribonucleoprotein (Cytokine-induced protein of 29 kDa) (Nuclear protein Hcc-1) (Proliferation-associated cytokine-inducible protein CIP29)	SARNP HCC1 HSPC316	0.348 (-0.266, 0.963)	0.261	0.564 (-0.039, 1.166)	0.066	-0.093 (-0.693, 0.506)	0.756	-0.053 (-0.671, 0.565)	0.864
P82987	ATL3_HUMAN	ADAMTS-like protein 3 (ADAMTSL-3) (Punctin-2)	ADAMTSL3 KIAA1233	-0.196 (-1.174, 0.781)	0.689	0.057 (-0.948, 1.063)	0.910	0.099 (-0.860, 1.058)	0.836	0.122 (-0.866, 1.111)	0.805
P83110	HTRA3_HUMAN	Serine protease HTRA3 (EC 3.4.21.-) (High-temperature requirement factor A3) (Pregnancy-related serine protease)	HTRA3 PRSP	-0.382 (-2.350, 1.586)	0.698	-1.644 (-3.695, 0.407)	0.113	0.096 (-1.876, 2.068)	0.922	-2.252 (-4.269, -0.234)	0.030
P83731	RL24_HUMAN	60S ribosomal protein L24 (60S ribosomal protein L30) (Large ribosomal subunit protein eL24)	RPL24	0.297 (-0.160, 0.755)	0.199	0.807 (0.347, 1.266)	0.001	0.018 (-0.421, 0.457)	0.935	0.395 (-0.064, 0.854)	0.091
P84098	RL19_HUMAN	60S ribosomal protein L19 (Large ribosomal subunit protein eL19)	RPL19	0.193 (-0.386, 0.773)	0.508	0.654 (0.075, 1.232)	0.028	0.038 (-0.500, 0.577)	0.887	0.277 (-0.275, 0.829)	0.319
P84103	SRSF3_HUMAN	Serine/arginine-rich splicing factor 3 (Pre-mRNA-splicing factor SRP20) (Splicing factor, arginine/serine-rich 3)	SRSF3 SFRS3 SRP20	0.143 (-0.451, 0.737)	0.633	0.470 (-0.108, 1.048)	0.109	0.131 (-0.456, 0.719)	0.657	0.146 (-0.446, 0.739)	0.624
P98066	TSG6_HUMAN	Tumor necrosis factor-inducible gene 6 protein (EC 3.1.1.-) (Hyaluronate-binding protein) (TNF-stimulated gene 6 protein) (TSG-6) (Tumor necrosis factor alpha-induced protein 6) (TNF alpha-induced protein 6)	TNFAIP6 TSG6	-0.195 (-1.550, 1.160)	0.774	-1.087 (-2.461, 0.287)	0.118	0.195 (-1.159, 1.548)	0.774	-0.310 (-1.620, 1.001)	0.638
P98095	FBLN2_HUMAN	Fibulin-2 (FIBL-2)	FBLN2	-0.126 (-1.221, 0.970)	0.819	-1.008 (-2.139, 0.123)	0.080	-0.024 (-1.101, 1.053)	0.965	-1.468 (-2.579, -0.358)	0.010
P98160	PGBM_HUMAN	Basement membrane-specific heparan sulfate proteoglycan core protein (HSPG) (Perlecan) (PLC) [Cleaved into: Endorepellin; LG3 peptide]	HSPG2	-0.191 (-0.652, 0.271)	0.412	-0.129 (-0.605, 0.347)	0.588	-0.040 (-0.501, 0.422)	0.864	0.137 (-0.340, 0.614)	0.566
P98179	RBM3_HUMAN	RNA-binding protein 3 (RNA-binding motif protein 3) (RNPL)	RBM3 RNPL	-0.077 (-0.971, 0.817)	0.863	0.045 (-0.855, 0.946)	0.920	-0.177 (-1.024, 0.670)	0.677	-0.479 (-1.400, 0.441)	0.301
Q00341	VIGLN_HUMAN	Vigilin (High density lipoprotein-binding protein) (HDL-binding protein)	HDLBP HBP VGL	0.124 (-0.402, 0.651)	0.638	0.724 (0.196, 1.252)	0.008	-0.005 (-0.522, 0.512)	0.985	0.096 (-0.430, 0.621)	0.717
Q00577	PURA_HUMAN	Transcriptional activator protein Pur-alpha (Purine-rich single-stranded DNA-binding protein alpha)	PURA PUR1	0.282 (-0.117, 0.680)	0.163	0.558 (0.147, 0.969)	0.009	0.015 (-0.378, 0.409)	0.939	-0.082 (-0.489, 0.324)	0.687
Q00610	CLH1_HUMAN	Clathrin heavy chain 1 (Clathrin heavy chain on chromosome 17) (CLH-17)	CLTC CLH17 CLTCL2 KIAA0034	0.050 (-0.653, 0.753)	0.887	0.684 (-0.029, 1.397)	0.060	-0.498 (-1.207, 0.210)	0.165	-0.161 (-0.897, 0.575)	0.664
Q00688	FKBP3_HUMAN	Peptidyl-prolyl cis-trans isomerase FKBP3 (PPIase FKBP3) (EC 5.2.1.8) (25 kDa FK506-binding protein) (25 kDa FKBP) (FKBP-25) (FK506-binding protein 3) (FKBP-3) (Immunophilin FKBP25) (Rapamycin-selective 25 kDa immunophilin) (Rotamase)	FKBP3 FKBP25	0.333 (-0.288, 0.954)	0.289	0.565 (-0.048, 1.178)	0.070	-0.195 (-0.783, 0.393)	0.509	0.015 (-0.595, 0.625)	0.960
Q00839	HNRPU_HUMAN	Heterogeneous nuclear ribonucleoprotein U (hnRNP U) (GRIP120) (Nuclear p120 ribonucleoprotein) (Scaffold-attachment factor A) (SAF-A) (p120) (pp120)	HNRNPU C1orf199 HNRPU SAFA U21.1	0.190 (-0.237, 0.617)	0.376	0.124 (-0.314, 0.563)	0.573	-0.094 (-0.521, 0.333)	0.660	-0.463 (-0.903, -0.023)	0.040
Q01082	SPTB2_HUMAN	Spectrin beta chain, non-erythrocytic 1 (Beta-II spectrin) (Fodrin beta chain) (Spectrin, non-erythroid beta chain 1)	SPTBN1 SPTB2	-0.508 (-1.421, 0.406)	0.272	-0.749 (-1.634, 0.136)	0.096	-0.448 (-1.246, 0.350)	0.265	-0.715 (-1.519, 0.089)	0.080
Q01130	SRSF2_HUMAN	Serine/arginine-rich splicing factor 2 (Protein PR264) (Splicing component, 35 kDa) (Splicing factor SC35) (SC-35) (Splicing factor, arginine/serine-rich 2)	SRSF2 SFRS2	-0.161 (-0.764, 0.442)	0.596	0.149 (-0.452, 0.750)	0.621	-0.507 (-1.086, 0.071)	0.085	-0.549 (-1.139, 0.041)	0.068
Q01469	FABP5_HUMAN	Fatty acid-binding protein 5 (Epidermal-type fatty acid-binding protein) (E-FABP) (Fatty acid-binding protein, epidermal) (Psoriasis-associated fatty acid-binding protein homolog) (PA-FABP)	FABP5	0.051 (-0.815, 0.916)	0.907	0.680 (-0.176, 1.536)	0.117	0.095 (-0.701, 0.890)	0.812	0.702 (-0.116, 1.519)	0.091
Q01518	CAP1_HUMAN	Adenylyl cyclase-associated protein 1 (CAP 1)	CAP1 CAP	0.247 (-0.412, 0.907)	0.457	1.127 (0.454, 1.801)	0.001	0.205 (-0.442, 0.853)	0.528	0.358 (-0.312, 1.027)	0.290
Q01523	DEF5_HUMAN	Defensin alpha 5 (Defensin-5) (HD5(20-94)) [Cleaved into: HD5(23-94); HD5(29-94); HD5(56-94); HD5(63-94)]	DEFA5 DEF5	-0.592 (-1.758, 0.574)	0.311	-1.932 (-3.148, -0.715)	0.003	0.019 (-1.193, 1.230)	0.976	-0.204 (-1.435, 1.028)	0.740
Q01813	PFKAP_HUMAN	ATP-dependent 6-phosphofructokinase, platelet type (ATP-PFK) (PFK-P) (EC 2.7.1.11) (6-phosphofructokinase type C) (Phosphofructo-1-kinase isozyme C) (PFK-C) (Phosphohexokinase)	PFKP PFKF	-0.151 (-0.457, 0.155)	0.326	-0.451 (-0.766, -0.137)	0.006	-0.162 (-0.468, 0.144)	0.293	-0.266 (-0.582, 0.051)	0.098
Q01844	EWS_HUMAN	RNA-binding protein EWS (EWS oncogene) (Ewing sarcoma breakpoint region 1 protein)	EWSR1 EWS	0.204 (-0.360, 0.769)	0.473	0.700 (0.127, 1.273)	0.017	-0.149 (-0.691, 0.393)	0.585	-0.085 (-0.641, 0.472)	0.762
Q01995	TAGL_HUMAN	Transgelin (22 kDa actin-binding protein) (Protein WS3-10) (Smooth muscle protein 22-alpha) (SM22-alpha)	TAGLN SM22 WS3-10	-0.460 (-1.669, 0.748)	0.452	-0.752 (-1.927, 0.422)	0.206	0.067 (-0.977, 1.110)	0.898	-0.141 (-1.144, 0.862)	0.778
Q02410	APBA1_HUMAN	Amyloid-beta A4 precursor protein-binding family A member 1 (Adapter protein X11alpha) (Neuron-specific X11 protein) (Neuronal Munc18-1-interacting protein 1) (Mint-1)	APBA1 MINT1 X11	0.093 (-0.315, 0.500)	0.65	0.222 (-0.193, 0.637)	0.289	-0.245 (-0.654, 0.164)	0.236	-0.367 (-0.789, 0.056)	0.088
Q02543	RL18A_HUMAN	60S ribosomal protein L18a (Large ribosomal subunit protein eL20)	RPL18A	0.325 (-0.262, 0.912)	0.273	0.737 (0.155, 1.319)	0.014	-0.054 (-0.630, 0.522)	0.852	-0.137 (-0.712, 0.437)	0.634
Q02809	PLOD1_HUMAN	Procollagen-lysine,2-oxoglutarate 5-dioxygenase 1 (EC 1.14.11.4) (Lysyl hydroxylase 1) (LH1)	PLOD1 LLH PLOD	-0.387 (-1.300, 0.525)	0.399	-0.587 (-1.444, 0.271)	0.176	0.457 (-0.496, 1.411)	0.341	0.594 (-0.303, 1.491)	0.190
Q02818	NUCB1_HUMAN	Nucleobindin-1 (CALNUC)	NUCB1 NUC	0.061 (-0.386, 0.508)	0.787	0.342 (-0.107, 0.791)	0.133	0.178 (-0.256, 0.612)	0.414	0.393 (-0.047, 0.833)	0.079
Q02833	RASF7_HUMAN	Ras association domain-containing protein 7 (HRAS1-related cluster protein 1)	RASSF7 C11orf13 HRC1	-0.578 (-1.472, 0.317)	0.2	-1.456 (-2.378, -0.534)	0.003	-0.338 (-1.228, 0.551)	0.448	-2.075 (-3.018, -1.132)	<0.001
Q02878	RL6_HUMAN	60S ribosomal protein L6 (Large ribosomal subunit protein eL6) (Neoplasm-related protein C140) (Tax-responsive enhancer element-binding protein 107) (TaxREB107)	RPL6 TXREB1	0.198 (-0.175, 0.572)	0.294	0.599 (0.216, 0.981)	0.003	-0.154 (-0.527, 0.219)	0.413	-0.081 (-0.465, 0.304)	0.677
Q03252	LMNB2_HUMAN	Lamin-B2	LMNB2 LMN2	0.296 (-0.350, 0.942)	0.363	-0.078 (-0.742, 0.587)	0.815	-0.148 (-0.794, 0.498)	0.648	-0.714 (-1.380, -0.048)	0.036
Q03591	FHR1_HUMAN	Complement factor H-related protein 1 (FHR-1) (H factor-like protein 1) (FHL-1) (H-factor-like 1) (H36)	CFHR1 CFHL CFHL1 CFHL1P CFHR1P FHR1 HFL1 HFL2	-0.377 (-1.218, 0.465)	0.373	-0.958 (-1.811, -0.104)	0.029	<0.001 (-0.840, 0.840)	0.999	-0.047 (-0.903, 0.808)	0.912
Q03692	COAA1_HUMAN	Collagen alpha-1(X) chain	COL10A1	-0.662 (-1.569, 0.244)	0.149	-1.636 (-2.567, -0.704)	0.001	0.056 (-0.849, 0.961)	0.902	-0.398 (-1.330, 0.535)	0.397
Q04446	GLGB_HUMAN	1,4-alpha-glucan-branching enzyme (EC 2.4.1.18) (Brancher enzyme) (Glycogen-branching enzyme)	GBE1	-0.405 (-0.949, 0.138)	0.141	-0.696 (-1.251, -0.141)	0.015	0.207 (-0.342, 0.757)	0.454	-0.044 (-0.605, 0.517)	0.875
Q04760	LGUL_HUMAN	Lactoylglutathione lyase (EC 4.4.1.5) (Aldoketomutase) (Glyoxalase I) (Glx I) (Ketone-aldehyde mutase) (Methylglyoxalase) (S-D-lactoylglutathione methylglyoxal lyase)	GLO1	0.003 (-0.339, 0.344)	0.987	-0.399 (-0.750, -0.047)	0.027	-0.095 (-0.435, 0.246)	0.579	0.003 (-0.350, 0.356)	0.988
Q04837	SSBP_HUMAN	Single-stranded DNA-binding protein, mitochondrial (Mt-SSB) (MtSSB) (PWP1-interacting protein 17)	SSBP1 SSBP	0.561 (-0.423, 1.546)	0.258	0.953 (-0.012, 1.917)	0.053	-0.037 (-0.926, 0.853)	0.933	-0.681 (-1.539, 0.177)	0.117
Q04917	1433F_HUMAN	14-3-3 protein eta (Protein AS1)	YWHAH YWHA1	0.164 (-0.335, 0.664)	0.513	0.298 (-0.214, 0.811)	0.249	-0.430 (-0.925, 0.065)	0.088	-0.379 (-0.889, 0.130)	0.142
Q05519	SRS11_HUMAN	Serine/arginine-rich splicing factor 11 (Arginine-rich 54 kDa nuclear protein) (p54) (Splicing factor, arginine/serine-rich 11)	SRSF11 SFRS11	0.357 (-0.448, 1.161)	0.38	0.097 (-0.675, 0.869)	0.803	0.197 (-0.535, 0.928)	0.593	-0.337 (-1.102, 0.429)	0.383
Q05707	COEA1_HUMAN	Collagen alpha-1(XIV) chain (Undulin)	COL14A1 UND	0.230 (-1.019, 1.478)	0.715	-0.041 (-1.304, 1.222)	0.948	0.218 (-0.944, 1.379)	0.709	0.982 (-0.188, 2.152)	0.099
Q06033	ITIH3_HUMAN	Inter-alpha-trypsin inhibitor heavy chain H3 (ITI heavy chain H3) (ITI-HC3) (Inter-alpha-inhibitor heavy chain 3) (Serum-derived hyaluronan-associated protein) (SHAP)	ITIH3	-0.224 (-1.195, 0.746)	0.643	-1.131 (-2.126, -0.135)	0.027	0.145 (-0.815, 1.105)	0.762	-0.572 (-1.562, 0.418)	0.250
Q06141	REG3A_HUMAN	Regenerating islet-derived protein 3-alpha (REG-3-alpha) (Hepatointestinal pancreatic protein) (HIP/PAP) (Human proislet peptide) (Pancreatitis-associated protein 1) (Regenerating islet-derived protein III-alpha) (Reg III-alpha) [Cleaved into: Regenerating islet-derived protein 3-alpha 16.5 kDa form; Regenerating islet-derived protein 3-alpha 15 kDa form]	REG3A HIP PAP PAP1	-0.515 (-1.549, 0.520)	0.321	-0.864 (-1.969, 0.241)	0.122	-0.358 (-1.386, 0.670)	0.486	-0.411 (-1.493, 0.670)	0.447
Q06210	GFPT1_HUMAN	Glutamine--fructose-6-phosphate aminotransferase [isomerizing] 1 (EC 2.6.1.16) (D-fructose-6-phosphate amidotransferase 1) (Glutamine:fructose-6-phosphate amidotransferase 1) (GFAT 1) (GFAT1) (Hexosephosphate aminotransferase 1)	GFPT1 GFAT GFPT	-0.518 (-1.219, 0.183)	0.144	-0.826 (-1.498, -0.153)	0.017	0.058 (-0.613, 0.729)	0.862	0.031 (-0.621, 0.683)	0.925
Q06323	PSME1_HUMAN	Proteasome activator complex subunit 1 (11S regulator complex subunit alpha) (REG-alpha) (Activator of multicatalytic protease subunit 1) (Interferon gamma up-regulated I-5111 protein) (IGUP I-5111) (Proteasome activator 28 subunit alpha) (PA28a) (PA28alpha)	PSME1 IFI5111	0.130 (-0.591, 0.852)	0.719	0.557 (-0.175, 1.290)	0.133	-0.235 (-0.959, 0.490)	0.520	0.319 (-0.409, 1.047)	0.385
Q06828	FMOD_HUMAN	Fibromodulin (FM) (Collagen-binding 59 kDa protein) (Keratan sulfate proteoglycan fibromodulin) (KSPG fibromodulin)	FMOD FM SLRR2E	-0.049 (-0.897, 0.799)	0.908	-0.235 (-1.107, 0.638)	0.592	-0.125 (-0.972, 0.723)	0.769	-0.653 (-1.526, 0.220)	0.140
Q06830	PRDX1_HUMAN	Peroxiredoxin-1 (EC 1.11.1.24) (Natural killer cell-enhancing factor A) (NKEF-A) (Proliferation-associated gene protein) (PAG) (Thioredoxin peroxidase 2) (Thioredoxin-dependent peroxide reductase 2) (Thioredoxin-dependent peroxiredoxin 1)	PRDX1 PAGA PAGB TDPX2	0.061 (-0.203, 0.325)	0.646	-0.171 (-0.442, 0.101)	0.213	-0.037 (-0.300, 0.227)	0.782	-0.237 (-0.509, 0.036)	0.087
Q07020	RL18_HUMAN	60S ribosomal protein L18 (Large ribosomal subunit protein eL18)	RPL18	0.347 (-0.060, 0.754)	0.093	0.959 (0.543, 1.374)	<0.001	0.065 (-0.342, 0.472)	0.750	0.201 (-0.219, 0.622)	0.342
Q07092	COGA1_HUMAN	Collagen alpha-1(XVI) chain	COL16A1 FP1572	-0.077 (-0.635, 0.482)	0.784	-0.054 (-0.627, 0.520)	0.852	-0.192 (-0.747, 0.362)	0.489	-0.393 (-0.968, 0.183)	0.176
Q07507	DERM_HUMAN	Dermatopontin (Tyrosine-rich acidic matrix protein) (TRAMP)	DPT	-0.043 (-0.641, 0.555)	0.886	-0.911 (-1.524, -0.298)	0.004	0.088 (-0.509, 0.685)	0.770	-0.377 (-0.994, 0.240)	0.227
Q07954	LRP1_HUMAN	Prolow-density lipoprotein receptor-related protein 1 (LRP-1) (Alpha-2-macroglobulin receptor) (A2MR) (Apolipoprotein E receptor) (APOER) (CD antigen CD91) [Cleaved into: Low-density lipoprotein receptor-related protein 1 85 kDa subunit (LRP-85); Low-density lipoprotein receptor-related protein 1 515 kDa subunit (LRP-515); Low-density lipoprotein receptor-related protein 1 intracellular domain (L…	LRP1 A2MR APR	-0.346 (-0.814, 0.122)	0.144	-0.899 (-1.381, -0.418)	<0.001	-0.012 (-0.479, 0.455)	0.961	-0.536 (-1.019, -0.054)	0.030
Q07955	SRSF1_HUMAN	Serine/arginine-rich splicing factor 1 (Alternative-splicing factor 1) (ASF-1) (Splicing factor, arginine/serine-rich 1) (pre-mRNA-splicing factor SF2, P33 subunit)	SRSF1 ASF SF2 SF2P33 SFRS1 OK/SW-cl.3	0.150 (-0.406, 0.707)	0.592	0.419 (-0.147, 0.985)	0.144	-0.169 (-0.701, 0.362)	0.526	-0.343 (-0.884, 0.198)	0.210
Q07960	RHG01_HUMAN	Rho GTPase-activating protein 1 (CDC42 GTPase-activating protein) (GTPase-activating protein rhoGAP) (Rho-related small GTPase protein activator) (Rho-type GTPase-activating protein 1) (p50-RhoGAP)	ARHGAP1 CDC42GAP RHOGAP1	0.790 (-0.246, 1.827)	0.132	2.116 (1.104, 3.127)	<0.001	-0.297 (-1.222, 0.627)	0.522	-0.015 (-0.927, 0.897)	0.974
Q08209	PP2BA_HUMAN	Protein phosphatase 3 catalytic subunit alpha (EC 3.1.3.16) (CAM-PRP catalytic subunit) (Calcineurin A alpha) (Calmodulin-dependent calcineurin A subunit alpha isoform) (CNA alpha) (Serine/threonine-protein phosphatase 2B catalytic subunit alpha isoform)	PPP3CA CALNA CNA	0.375 (-0.306, 1.056)	0.276	0.573 (-0.064, 1.210)	0.077	-0.061 (-0.594, 0.472)	0.820	0.134 (-0.403, 0.672)	0.619
Q08211	DHX9_HUMAN	ATP-dependent RNA helicase A (EC 3.6.4.13) (DEAH box protein 9) (DExH-box helicase 9) (Leukophysin) (LKP) (Nuclear DNA helicase II) (NDH II) (RNA helicase A)	DHX9 DDX9 LKP NDH2	0.158 (-0.819, 1.135)	0.748	-0.518 (-1.469, 0.433)	0.281	0.210 (-0.682, 1.102)	0.638	-0.891 (-1.800, 0.019)	0.055
Q08257	QOR_HUMAN	Quinone oxidoreductase (EC 1.6.5.5) (NADPH:quinone reductase) (Zeta-crystallin)	CRYZ	0.008 (-0.368, 0.384)	0.967	-0.240 (-0.626, 0.146)	0.218	-0.119 (-0.493, 0.255)	0.526	-0.390 (-0.780, -<0.001)	0.050
Q08431	MFGM_HUMAN	Lactadherin (Breast epithelial antigen BA46) (HMFG) (MFGM) (Milk fat globule-EGF factor 8) (MFG-E8) (SED1) [Cleaved into: Lactadherin short form; Medin]	MFGE8	-0.270 (-1.126, 0.587)	0.531	-1.398 (-2.279, -0.518)	0.002	-0.125 (-0.981, 0.731)	0.771	-0.881 (-1.762, <0.001)	0.050
Q08722	CD47_HUMAN	Leukocyte surface antigen CD47 (Antigenic surface determinant protein OA3) (Integrin-associated protein) (IAP) (Protein MER6) (CD antigen CD47)	CD47 MER6	0.041 (-1.012, 1.094)	0.938	-0.066 (-1.141, 1.009)	0.903	-0.327 (-1.295, 0.640)	0.500	-0.779 (-1.820, 0.262)	0.139
Q08AG5	ZN844_HUMAN	Zinc finger protein 844	ZNF844	0.016 (-0.630, 0.662)	0.96	-0.687 (-1.354, -0.021)	0.044	0.112 (-0.541, 0.765)	0.733	0.109 (-0.564, 0.782)	0.746
Q09666	AHNK_HUMAN	Neuroblast differentiation-associated protein AHNAK (Desmoyokin)	AHNAK PM227	0.066 (-0.321, 0.453)	0.734	0.460 (0.068, 0.852)	0.022	-0.021 (-0.402, 0.360)	0.912	-0.203 (-0.605, 0.198)	0.316
Q12805	FBLN3_HUMAN	EGF-containing fibulin-like extracellular matrix protein 1 (Extracellular protein S1-5) (Fibrillin-like protein) (Fibulin-3) (FIBL-3)	EFEMP1 FBLN3 FBNL	0.851 (-0.722, 2.424)	0.283	-2.285 (-3.906, -0.664)	0.007	0.090 (-1.483, 1.663)	0.909	-0.019 (-1.641, 1.603)	0.982
Q12874	SF3A3_HUMAN	Splicing factor 3A subunit 3 (SF3a60) (Spliceosome-associated protein 61) (SAP 61)	SF3A3 SAP61	-0.284 (-2.379, 1.810)	0.787	-2.021 (-4.105, 0.063)	0.057	0.544 (-1.425, 2.513)	0.578	0.329 (-1.751, 2.409)	0.750
Q12882	DPYD_HUMAN	Dihydropyrimidine dehydrogenase [NADP(+)] (DHPDHase) (DPD) (EC 1.3.1.2) (Dihydrothymine dehydrogenase) (Dihydrouracil dehydrogenase)	DPYD	-0.048 (-0.812, 0.716)	0.9	-0.990 (-1.773, -0.208)	0.014	0.029 (-0.709, 0.768)	0.937	-1.246 (-2.019, -0.473)	0.002
Q12906	ILF3_HUMAN	Interleukin enhancer-binding factor 3 (Double-stranded RNA-binding protein 76) (DRBP76) (M-phase phosphoprotein 4) (MPP4) (Nuclear factor associated with dsRNA) (NFAR) (Nuclear factor of activated T-cells 90 kDa) (NF-AT-90) (Translational control protein 80) (TCP80)	ILF3 DRBF MPHOSPH4 NF90	0.042 (-0.427, 0.510)	0.859	0.580 (0.100, 1.059)	0.019	-0.156 (-0.622, 0.310)	0.505	-0.187 (-0.659, 0.285)	0.431
Q13103	SPP24_HUMAN	Secreted phosphoprotein 24 (Spp-24) (Secreted phosphoprotein 2)	SPP2 SPP24	-0.111 (-0.880, 0.658)	0.774	-1.826 (-2.620, -1.032)	<0.001	-0.046 (-0.814, 0.722)	0.905	-1.644 (-2.454, -0.834)	<0.001
Q13126	MTAP_HUMAN	S-methyl-5'-thioadenosine phosphorylase (EC 2.4.2.28) (5'-methylthioadenosine phosphorylase) (MTA phosphorylase) (MTAP) (MTAPase)	MTAP MSAP	-0.058 (-0.591, 0.476)	0.829	-0.527 (-1.071, 0.017)	0.057	-0.321 (-0.852, 0.210)	0.231	-0.248 (-0.786, 0.290)	0.359
Q13148	TADBP_HUMAN	TAR DNA-binding protein 43 (TDP-43)	TARDBP TDP43	0.439 (-0.153, 1.032)	0.143	0.692 (0.086, 1.299)	0.026	-0.361 (-0.942, 0.220)	0.218	-0.276 (-0.877, 0.325)	0.362
Q13151	ROA0_HUMAN	Heterogeneous nuclear ribonucleoprotein A0 (hnRNP A0)	HNRNPA0 HNRPA0	0.094 (-0.426, 0.614)	0.72	0.316 (-0.203, 0.834)	0.228	-0.296 (-0.792, 0.201)	0.238	-0.634 (-1.149, -0.119)	0.017
Q13162	PRDX4_HUMAN	Peroxiredoxin-4 (EC 1.11.1.24) (Antioxidant enzyme AOE372) (AOE37-2) (Peroxiredoxin IV) (Prx-IV) (Thioredoxin peroxidase AO372) (Thioredoxin-dependent peroxide reductase A0372) (Thioredoxin-dependent peroxiredoxin 4)	PRDX4	0.393 (-0.402, 1.188)	0.328	1.159 (0.385, 1.933)	0.004	-0.465 (-1.262, 0.331)	0.246	0.194 (-0.569, 0.956)	0.612
Q13214	SEM3B_HUMAN	Semaphorin-3B (Sema A(V)) (Semaphorin-V) (Sema V)	SEMA3B SEMA5 SEMAA	-0.531 (-1.591, 0.529)	0.319	-1.101 (-2.183, -0.019)	0.046	0.087 (-0.981, 1.155)	0.871	-1.288 (-2.399, -0.176)	0.024
Q13217	DNJC3_HUMAN	DnaJ homolog subfamily C member 3 (Endoplasmic reticulum DNA J domain-containing protein 6) (ER-resident protein ERdj6) (ERdj6) (Interferon-induced, double-stranded RNA-activated protein kinase inhibitor) (Protein kinase inhibitor of 58 kDa) (Protein kinase inhibitor p58)	DNAJC3 P58IPK PRKRI	-0.786 (-1.864, 0.293)	0.15	-1.989 (-3.030, -0.948)	<0.001	0.050 (-0.983, 1.083)	0.923	0.009 (-1.042, 1.059)	0.987
Q13228	SBP1_HUMAN	Methanethiol oxidase (MTO) (EC 1.8.3.4) (56 kDa selenium-binding protein) (SBP56) (SP56) (Selenium-binding protein 1)	SELENBP1 SBP	0.520 (-0.095, 1.135)	0.096	1.368 (0.737, 2.000)	<0.001	0.003 (-0.607, 0.613)	0.992	1.585 (0.955, 2.215)	<0.001
Q13263	TIF1B_HUMAN	Transcription intermediary factor 1-beta (TIF1-beta) (E3 SUMO-protein ligase TRIM28) (EC 2.3.2.27) (KRAB-associated protein 1) (KAP-1) (KRAB-interacting protein 1) (KRIP-1) (Nuclear corepressor KAP-1) (RING finger protein 96) (RING-type E3 ubiquitin transferase TIF1-beta) (Tripartite motif-containing protein 28)	TRIM28 KAP1 RNF96 TIF1B	0.379 (-1.030, 1.788)	0.592	0.665 (-0.593, 1.923)	0.293	0.547 (-0.755, 1.849)	0.401	-0.556 (-1.758, 0.646)	0.356
Q13332	PTPRS_HUMAN	Receptor-type tyrosine-protein phosphatase S (R-PTP-S) (EC 3.1.3.48) (Receptor-type tyrosine-protein phosphatase sigma) (R-PTP-sigma)	PTPRS	-0.740 (-1.499, 0.018)	0.055	-2.394 (-3.222, -1.567)	<0.001	-0.008 (-0.772, 0.756)	0.983	-1.117 (-1.985, -0.248)	0.013
Q13347	EIF3I_HUMAN	Eukaryotic translation initiation factor 3 subunit I (eIF3i) (Eukaryotic translation initiation factor 3 subunit 2) (TGF-beta receptor-interacting protein 1) (TRIP-1) (eIF-3-beta) (eIF3 p36)	EIF3I EIF3S2 TRIP1	0.356 (-0.203, 0.914)	0.207	0.588 (0.027, 1.148)	0.040	-0.236 (-0.734, 0.262)	0.346	-0.240 (-0.745, 0.266)	0.346
Q13361	MFAP5_HUMAN	Microfibrillar-associated protein 5 (MFAP-5) (MP25) (Microfibril-associated glycoprotein 2) (MAGP-2)	MFAP5 MAGP2	-0.454 (-1.335, 0.427)	0.305	-2.372 (-3.290, -1.453)	<0.001	-0.103 (-0.962, 0.755)	0.810	-1.637 (-2.598, -0.676)	0.001
Q13409	DC1I2_HUMAN	Cytoplasmic dynein 1 intermediate chain 2 (Cytoplasmic dynein intermediate chain 2) (Dynein intermediate chain 2, cytosolic) (DH IC-2)	DYNC1I2 DNCI2 DNCIC2	0.590 (-0.097, 1.277)	0.091	1.230 (0.557, 1.903)	0.001	-0.307 (-0.969, 0.355)	0.356	-0.176 (-0.846, 0.494)	0.600
Q13418	ILK_HUMAN	Integrin-linked protein kinase (EC 2.7.11.1) (59 kDa serine/threonine-protein kinase) (Beta-integrin-linked kinase) (ILK-1) (ILK-2) (p59ILK)	ILK ILK1 ILK2	0.275 (-0.367, 0.917)	0.394	0.920 (0.252, 1.589)	0.008	-0.457 (-1.093, 0.179)	0.156	-0.326 (-0.981, 0.328)	0.323
Q13435	SF3B2_HUMAN	Splicing factor 3B subunit 2 (Pre-mRNA-splicing factor SF3b 145 kDa subunit) (SF3b145) (Spliceosome-associated protein 145) (SAP 145)	SF3B2 SAP145	0.057 (-0.689, 0.803)	0.879	-0.441 (-1.170, 0.288)	0.230	0.382 (-0.334, 1.097)	0.288	0.274 (-0.534, 1.082)	0.497
Q13557	KCC2D_HUMAN	Calcium/calmodulin-dependent protein kinase type II subunit delta (CaM kinase II subunit delta) (CaMK-II subunit delta) (EC 2.7.11.17)	CAMK2D CAMKD	0.441 (-0.478, 1.361)	0.342	0.863 (-0.042, 1.767)	0.061	-0.001 (-0.864, 0.862)	0.998	0.346 (-0.546, 1.238)	0.440
Q13561	DCTN2_HUMAN	Dynactin subunit 2 (50 kDa dynein-associated polypeptide) (Dynactin complex 50 kDa subunit) (DCTN-50) (p50 dynamitin)	DCTN2 DCTN50	0.065 (-0.437, 0.567)	0.796	0.597 (0.086, 1.109)	0.023	-0.161 (-0.658, 0.335)	0.519	-0.254 (-0.766, 0.257)	0.324
Q13642	FHL1_HUMAN	Four and a half LIM domains protein 1 (FHL-1) (Skeletal muscle LIM-protein 1) (SLIM) (SLIM-1)	FHL1 SLIM1	0.308 (-0.166, 0.781)	0.199	0.240 (-0.242, 0.722)	0.324	0.043 (-0.432, 0.517)	0.858	-0.488 (-0.978, 0.003)	0.051
Q13813	SPTN1_HUMAN	Spectrin alpha chain, non-erythrocytic 1 (Alpha-II spectrin) (Fodrin alpha chain) (Spectrin, non-erythroid alpha subunit)	SPTAN1 NEAS SPTA2	0.557 (-0.684, 1.798)	0.373	1.002 (-0.207, 2.212)	0.103	-0.948 (-2.131, 0.234)	0.114	-1.571 (-2.723, -0.420)	0.008
Q13822	ENPP2_HUMAN	Ectonucleotide pyrophosphatase/phosphodiesterase family member 2 (E-NPP 2) (EC 3.1.4.39) (Autotaxin) (Extracellular lysophospholipase D) (LysoPLD)	ENPP2 ATX PDNP2	0.489 (-0.251, 1.228)	0.191	0.149 (-0.595, 0.894)	0.689	0.156 (-0.612, 0.924)	0.685	0.676 (-0.101, 1.453)	0.087
Q13938	CAYP1_HUMAN	Calcyphosin (Calcyphosine)	CAPS	-0.033 (-0.515, 0.450)	0.893	-0.105 (-0.601, 0.391)	0.674	0.006 (-0.476, 0.488)	0.979	-0.458 (-0.956, 0.040)	0.071
Q13951	PEBB_HUMAN	Core-binding factor subunit beta (CBF-beta) (Polyomavirus enhancer-binding protein 2 beta subunit) (PEA2-beta) (PEBP2-beta) (SL3-3 enhancer factor 1 subunit beta) (SL3/AKV core-binding factor beta subunit)	CBFB	-0.577 (-1.513, 0.360)	0.221	-0.774 (-1.760, 0.212)	0.120	-0.353 (-1.354, 0.647)	0.481	-0.637 (-1.638, 0.365)	0.208
Q14011	CIRBP_HUMAN	Cold-inducible RNA-binding protein (A18 hnRNP) (Glycine-rich RNA-binding protein CIRP)	CIRBP A18HNRNP CIRP	-0.548 (-1.332, 0.236)	0.167	-0.524 (-1.331, 0.283)	0.198	-0.695 (-1.479, 0.089)	0.081	-0.695 (-1.503, 0.113)	0.091
Q14019	COTL1_HUMAN	Coactosin-like protein	COTL1 CLP	0.107 (-0.498, 0.713)	0.724	0.289 (-0.330, 0.907)	0.353	0.040 (-0.546, 0.627)	0.891	-<0.001 (-0.603, 0.602)	0.999
Q14103	HNRPD_HUMAN	Heterogeneous nuclear ribonucleoprotein D0 (hnRNP D0) (AU-rich element RNA-binding protein 1)	HNRNPD AUF1 HNRPD	0.153 (-0.311, 0.618)	0.512	0.063 (-0.409, 0.535)	0.791	-0.147 (-0.608, 0.313)	0.525	-0.037 (-0.512, 0.438)	0.876
Q14112	NID2_HUMAN	Nidogen-2 (NID-2) (Osteonidogen)	NID2	-0.579 (-1.562, 0.405)	0.245	0.623 (-0.390, 1.636)	0.224	-0.639 (-1.570, 0.292)	0.175	0.259 (-0.704, 1.221)	0.593
Q14114	LRP8_HUMAN	Low-density lipoprotein receptor-related protein 8 (LRP-8) (Apolipoprotein E receptor 2)	LRP8 APOER2	-0.305 (-1.454, 0.844)	0.594	-0.824 (-2.073, 0.425)	0.190	0.140 (-1.002, 1.283)	0.805	0.623 (-0.560, 1.806)	0.294
Q14152	EIF3A_HUMAN	Eukaryotic translation initiation factor 3 subunit A (eIF3a) (Eukaryotic translation initiation factor 3 subunit 10) (eIF-3-theta) (eIF3 p167) (eIF3 p180) (eIF3 p185)	EIF3A EIF3S10 KIAA0139	-0.596 (-1.565, 0.372)	0.222	-0.008 (-0.908, 0.891)	0.985	-0.136 (-1.040, 0.767)	0.762	-0.393 (-1.273, 0.487)	0.372
Q14195	DPYL3_HUMAN	Dihydropyrimidinase-related protein 3 (DRP-3) (Collapsin response mediator protein 4) (CRMP-4) (Unc-33-like phosphoprotein 1) (ULIP-1)	DPYSL3 CRMP4 DRP3 ULIP ULIP1	0.465 (-0.077, 1.006)	0.091	1.039 (0.483, 1.596)	<0.001	-0.100 (-0.640, 0.441)	0.714	-0.201 (-0.758, 0.356)	0.474
Q14204	DYHC1_HUMAN	Cytoplasmic dynein 1 heavy chain 1 (Cytoplasmic dynein heavy chain 1) (Dynein heavy chain, cytosolic)	DYNC1H1 DHC1 DNCH1 DNCL DNECL DYHC KIAA0325	0.741 (-0.334, 1.816)	0.173	-0.560 (-1.664, 0.543)	0.313	-0.048 (-1.101, 1.006)	0.928	0.022 (-1.008, 1.051)	0.967
Q14247	SRC8_HUMAN	Src substrate cortactin (Amplaxin) (Oncogene EMS1)	CTTN EMS1	0.354 (-0.212, 0.921)	0.216	1.013 (0.434, 1.592)	0.001	-0.260 (-0.821, 0.301)	0.358	-0.110 (-0.684, 0.464)	0.703
Q14520	HABP2_HUMAN	Hyaluronan-binding protein 2 (EC 3.4.21.-) (Factor VII-activating protease) (Factor seven-activating protease) (FSAP) (Hepatocyte growth factor activator-like protein) (Plasma hyaluronan-binding protein) [Cleaved into: Hyaluronan-binding protein 2 50 kDa heavy chain; Hyaluronan-binding protein 2 50 kDa heavy chain alternate form; Hyaluronan-binding protein 2 27 kDa light chain; Hyaluronan-binding…	HABP2 HGFAL PHBP	-0.163 (-0.768, 0.443)	0.592	-0.837 (-1.457, -0.216)	0.009	0.079 (-0.527, 0.684)	0.796	0.257 (-0.370, 0.883)	0.416
Q14554	PDIA5_HUMAN	Protein disulfide-isomerase A5 (EC 5.3.4.1) (Protein disulfide isomerase-related protein)	PDIA5 PDIR	0.569 (-0.094, 1.231)	0.091	1.320 (0.696, 1.944)	<0.001	0.369 (-0.294, 1.031)	0.269	0.690 (0.077, 1.303)	0.028
Q14624	ITIH4_HUMAN	Inter-alpha-trypsin inhibitor heavy chain H4 (ITI heavy chain H4) (ITI-HC4) (Inter-alpha-inhibitor heavy chain 4) (Inter-alpha-trypsin inhibitor family heavy chain-related protein) (IHRP) (Plasma kallikrein sensitive glycoprotein 120) (Gp120) (PK-120) [Cleaved into: 70 kDa inter-alpha-trypsin inhibitor heavy chain H4; 35 kDa inter-alpha-trypsin inhibitor heavy chain H4]	ITIH4 IHRP ITIHL1 PK120 PRO1851	-0.039 (-0.714, 0.636)	0.908	-0.574 (-1.270, 0.122)	0.104	0.148 (-0.527, 0.823)	0.661	0.207 (-0.490, 0.903)	0.553
Q14697	GANAB_HUMAN	Neutral alpha-glucosidase AB (EC 3.2.1.207) (Alpha-glucosidase 2) (Glucosidase II subunit alpha)	GANAB G2AN KIAA0088	-0.507 (-0.979, -0.035)	0.036	-0.607 (-1.090, -0.123)	0.015	0.016 (-0.454, 0.486)	0.946	-0.540 (-1.027, -0.053)	0.030
Q14764	MVP_HUMAN	Major vault protein (MVP) (Lung resistance-related protein)	MVP LRP	0.011 (-0.762, 0.783)	0.978	1.705 (0.912, 2.498)	<0.001	-0.477 (-1.238, 0.283)	0.214	-0.028 (-0.807, 0.751)	0.943
Q14766	LTBP1_HUMAN	Latent-transforming growth factor beta-binding protein 1 (LTBP-1) (Transforming growth factor beta-1-binding protein 1) (TGF-beta1-BP-1)	LTBP1	1.177 (-0.682, 3.036)	0.209	-1.547 (-3.353, 0.258)	0.091	-0.548 (-2.486, 1.389)	0.572	-0.205 (-2.095, 1.684)	0.828
Q14767	LTBP2_HUMAN	Latent-transforming growth factor beta-binding protein 2 (LTBP-2)	LTBP2 C14orf141 LTBP3	-0.278 (-1.023, 0.466)	0.456	-0.057 (-0.824, 0.710)	0.882	-0.307 (-1.050, 0.437)	0.411	-1.148 (-1.917, -0.379)	0.004
Q14847	LASP1_HUMAN	LIM and SH3 domain protein 1 (LASP-1) (Metastatic lymph node gene 50 protein) (MLN 50)	LASP1 MLN50	0.771 (0.093, 1.448)	0.026	1.839 (1.146, 2.532)	<0.001	-0.347 (-1.032, 0.338)	0.316	-0.095 (-0.780, 0.590)	0.782
Q14914	PTGR1_HUMAN	Prostaglandin reductase 1 (PRG-1) (15-oxoprostaglandin 13-reductase) (EC 1.3.1.48) (Dithiolethione-inducible gene 1 protein) (D3T-inducible gene 1 protein) (DIG-1) (Leukotriene B4 12-hydroxydehydrogenase) (NAD(P)H-dependent alkenal/one oxidoreductase) (EC 1.3.1.74)	PTGR1 LTB4DH	-0.264 (-0.771, 0.242)	0.3	-0.336 (-0.843, 0.171)	0.190	0.011 (-0.440, 0.463)	0.960	0.029 (-0.428, 0.486)	0.900
Q14956	GPNMB_HUMAN	Transmembrane glycoprotein NMB (Hematopoietic growth factor inducible neurokinin-1 type)	GPNMB HGFIN NMB UNQ1725/PRO9925	-0.186 (-1.200, 0.829)	0.715	-0.095 (-1.110, 0.920)	0.852	-0.265 (-1.252, 0.721)	0.592	-0.349 (-1.307, 0.610)	0.469
Q14980	NUMA1_HUMAN	Nuclear mitotic apparatus protein 1 (Nuclear matrix protein-22) (NMP-22) (Nuclear mitotic apparatus protein) (NuMA protein) (SP-H antigen)	NUMA1 NMP22 NUMA	0.271 (-0.724, 1.266)	0.587	0.359 (-0.607, 1.325)	0.458	-0.702 (-1.636, 0.231)	0.136	0.167 (-0.802, 1.136)	0.730
Q15008	PSMD6_HUMAN	26S proteasome non-ATPase regulatory subunit 6 (26S proteasome regulatory subunit RPN7) (26S proteasome regulatory subunit S10) (Breast cancer-associated protein SGA-113M) (Phosphonoformate immuno-associated protein 4) (Proteasome regulatory particle subunit p44S10) (p42A)	PSMD6 KIAA0107 PFAAP4	-0.581 (-2.144, 0.981)	0.459	-0.522 (-2.059, 1.014)	0.497	0.550 (-1.007, 2.107)	0.481	-0.021 (-1.631, 1.588)	0.979
Q15019	SEPT2_HUMAN	Septin-2 (Neural precursor cell expressed developmentally down-regulated protein 5) (NEDD-5)	SEPTIN2 DIFF6 KIAA0158 NEDD5 SEPT2	0.146 (-0.391, 0.684)	0.588	0.132 (-0.399, 0.663)	0.620	-0.302 (-0.825, 0.221)	0.253	-0.400 (-0.946, 0.147)	0.149
Q15056	IF4H_HUMAN	Eukaryotic translation initiation factor 4H (eIF-4H) (Williams-Beuren syndrome chromosomal region 1 protein)	EIF4H KIAA0038 WBSCR1 WSCR1	0.122 (-0.361, 0.605)	0.617	0.471 (-0.022, 0.964)	0.061	-0.216 (-0.686, 0.254)	0.362	-0.245 (-0.729, 0.240)	0.316
Q15063	POSTN_HUMAN	Periostin (PN) (Osteoblast-specific factor 2) (OSF-2)	POSTN OSF2	-0.072 (-0.959, 0.815)	0.872	-0.576 (-1.425, 0.273)	0.179	-0.114 (-1.038, 0.810)	0.806	-0.097 (-0.996, 0.803)	0.830
Q15084	PDIA6_HUMAN	Protein disulfide-isomerase A6 (EC 5.3.4.1) (Endoplasmic reticulum protein 5) (ER protein 5) (ERp5) (Protein disulfide isomerase P5) (Thioredoxin domain-containing protein 7)	PDIA6 ERP5 P5 TXNDC7	0.180 (-0.314, 0.674)	0.468	1.170 (0.661, 1.679)	<0.001	-0.064 (-0.557, 0.428)	0.795	0.528 (0.018, 1.037)	0.043
Q15113	PCOC1_HUMAN	Procollagen C-endopeptidase enhancer 1 (Procollagen COOH-terminal proteinase enhancer 1) (PCPE-1) (Procollagen C-proteinase enhancer 1) (Type 1 procollagen C-proteinase enhancer protein) (Type I procollagen COOH-terminal proteinase enhancer)	PCOLCE PCPE1	0.085 (-0.484, 0.655)	0.765	0.195 (-0.391, 0.781)	0.507	0.175 (-0.394, 0.744)	0.540	0.501 (-0.085, 1.088)	0.093
Q15149	PLEC_HUMAN	Plectin (PCN) (PLTN) (Hemidesmosomal protein 1) (HD1) (Plectin-1)	PLEC PLEC1	0.821 (0.087, 1.556)	0.029	1.416 (0.663, 2.169)	<0.001	0.041 (-0.691, 0.773)	0.911	0.275 (-0.480, 1.031)	0.470
Q15181	IPYR_HUMAN	Inorganic pyrophosphatase (EC 3.6.1.1) (Pyrophosphate phospho-hydrolase) (PPase)	PPA1 IOPPP PP	0.404 (-0.953, 1.761)	0.555	1.050 (-0.258, 2.357)	0.114	-0.406 (-1.620, 0.807)	0.503	0.214 (-0.983, 1.410)	0.720
Q15198	PGFRL_HUMAN	Platelet-derived growth factor receptor-like protein (PDGFR-like protein) (PDGF receptor beta-like tumor suppressor)	PDGFRL PRLTS	-0.595 (-1.339, 0.150)	0.115	-0.968 (-1.734, -0.202)	0.014	-0.190 (-0.934, 0.554)	0.611	-0.294 (-1.062, 0.474)	0.447
Q15233	NONO_HUMAN	Non-POU domain-containing octamer-binding protein (NonO protein) (54 kDa nuclear RNA- and DNA-binding protein) (p54(nrb)) (p54nrb) (55 kDa nuclear protein) (NMT55) (DNA-binding p52/p100 complex, 52 kDa subunit)	NONO NRB54	0.160 (-0.514, 0.833)	0.638	0.688 (0.015, 1.362)	0.045	-0.371 (-0.970, 0.228)	0.220	-0.474 (-1.087, 0.139)	0.127
Q15293	RCN1_HUMAN	Reticulocalbin-1	RCN1 RCN	-0.209 (-0.965, 0.547)	0.582	0.699 (-0.055, 1.452)	0.069	0.023 (-0.732, 0.777)	0.952	0.610 (-0.147, 1.367)	0.112
Q15365	PCBP1_HUMAN	Poly(rC)-binding protein 1 (Alpha-CP1) (Heterogeneous nuclear ribonucleoprotein E1) (hnRNP E1) (Nucleic acid-binding protein SUB2.3)	PCBP1	0.328 (-0.154, 0.809)	0.179	1.066 (0.575, 1.557)	<0.001	-0.186 (-0.660, 0.289)	0.437	0.102 (-0.387, 0.591)	0.677
Q15366	PCBP2_HUMAN	Poly(rC)-binding protein 2 (Alpha-CP2) (Heterogeneous nuclear ribonucleoprotein E2) (hnRNP E2)	PCBP2	-0.088 (-0.768, 0.591)	0.796	0.543 (-0.083, 1.169)	0.087	0.034 (-0.562, 0.630)	0.909	0.072 (-0.543, 0.688)	0.815
Q15404	RSU1_HUMAN	Ras suppressor protein 1 (RSP-1) (Rsu-1)	RSU1 RSP1	0.479 (-0.489, 1.447)	0.326	0.676 (-0.321, 1.674)	0.180	-0.415 (-1.391, 0.562)	0.399	-0.656 (-1.668, 0.356)	0.200
Q15417	CNN3_HUMAN	Calponin-3 (Calponin, acidic isoform)	CNN3	0.440 (-0.517, 1.396)	0.362	1.694 (0.755, 2.633)	0.001	-0.485 (-1.348, 0.378)	0.265	-0.428 (-1.299, 0.443)	0.328
Q15435	PP1R7_HUMAN	Protein phosphatase 1 regulatory subunit 7 (Protein phosphatase 1 regulatory subunit 22)	PPP1R7 SDS22	-0.598 (-2.539, 1.344)	0.54	-1.936 (-3.941, 0.069)	0.058	-0.228 (-2.053, 1.597)	0.802	-0.748 (-2.631, 1.135)	0.428
Q15436	SC23A_HUMAN	Protein transport protein Sec23A (hSec23A) (SEC23-related protein A)	SEC23A	-0.477 (-1.375, 0.422)	0.293	0.337 (-0.517, 1.191)	0.431	-0.173 (-0.921, 0.575)	0.644	-0.158 (-0.927, 0.611)	0.682
Q15582	BGH3_HUMAN	Transforming growth factor-beta-induced protein ig-h3 (Beta ig-h3) (Kerato-epithelin) (RGD-containing collagen-associated protein) (RGD-CAP)	TGFBI BIGH3	0.686 (-0.019, 1.391)	0.056	1.711 (0.986, 2.435)	<0.001	0.124 (-0.580, 0.828)	0.726	0.941 (0.215, 1.667)	0.012
Q15631	TSN_HUMAN	Translin (EC 3.1.-.-) (Component 3 of promoter of RISC) (C3PO)	TSN	-0.004 (-0.666, 0.658)	0.991	-0.743 (-1.413, -0.073)	0.030	-0.063 (-0.706, 0.580)	0.845	-0.700 (-1.361, -0.039)	0.038
Q15717	ELAV1_HUMAN	ELAV-like protein 1 (Hu-antigen R) (HuR)	ELAVL1 HUR	0.237 (-0.286, 0.761)	0.368	0.640 (0.116, 1.165)	0.018	-0.287 (-0.811, 0.236)	0.277	-0.566 (-1.127, -0.004)	0.048
Q15848	ADIPO_HUMAN	Adiponectin (30 kDa adipocyte complement-related protein) (Adipocyte complement-related 30 kDa protein) (ACRP30) (Adipocyte, C1q and collagen domain-containing protein) (Adipose most abundant gene transcript 1 protein) (apM-1) (Gelatin-binding protein)	ADIPOQ ACDC ACRP30 APM1 GBP28	-0.152 (-0.947, 0.642)	0.703	-0.640 (-1.469, 0.189)	0.127	-0.650 (-1.436, 0.136)	0.103	-1.491 (-2.301, -0.680)	0.001
Q16181	SEPT7_HUMAN	Septin-7 (CDC10 protein homolog)	SEPTIN7 CDC10 SEPT7	0.555 (-0.044, 1.155)	0.069	1.315 (0.704, 1.926)	<0.001	-0.119 (-0.708, 0.470)	0.688	-0.142 (-0.751, 0.467)	0.643
Q16222	UAP1_HUMAN	UDP-N-acetylhexosamine pyrophosphorylase (Antigen X) (AGX) (Sperm-associated antigen 2) [Includes: UDP-N-acetylgalactosamine pyrophosphorylase (EC 2.7.7.83) (AGX-1); UDP-N-acetylglucosamine pyrophosphorylase (EC 2.7.7.23) (AGX-2)]	UAP1 SPAG2	0.341 (-0.306, 0.987)	0.297	0.979 (0.341, 1.618)	0.003	0.659 (0.017, 1.301)	0.045	0.351 (-0.269, 0.970)	0.262
Q16270	IBP7_HUMAN	Insulin-like growth factor-binding protein 7 (IBP-7) (IGF-binding protein 7) (IGFBP-7) (IGFBP-rP1) (MAC25 protein) (PGI2-stimulating factor) (Prostacyclin-stimulating factor) (Tumor-derived adhesion factor) (TAF)	IGFBP7 MAC25 PSF	-0.157 (-0.970, 0.656)	0.7	0.715 (-0.122, 1.552)	0.092	0.061 (-0.752, 0.875)	0.880	0.452 (-0.386, 1.291)	0.284
Q16363	LAMA4_HUMAN	Laminin subunit alpha-4 (Laminin-14 subunit alpha) (Laminin-8 subunit alpha) (Laminin-9 subunit alpha)	LAMA4	0.409 (-0.886, 1.705)	0.53	1.464 (0.179, 2.749)	0.026	-0.538 (-1.611, 0.535)	0.319	-0.758 (-1.863, 0.346)	0.174
Q16543	CDC37_HUMAN	Hsp90 co-chaperone Cdc37 (Hsp90 chaperone protein kinase-targeting subunit) (p50Cdc37) [Cleaved into: Hsp90 co-chaperone Cdc37, N-terminally processed]	CDC37 CDC37A	0.250 (-0.485, 0.986)	0.499	0.866 (0.188, 1.545)	0.013	-0.063 (-0.737, 0.611)	0.852	0.278 (-0.378, 0.934)	0.398
Q16555	DPYL2_HUMAN	Dihydropyrimidinase-related protein 2 (DRP-2) (Collapsin response mediator protein 2) (CRMP-2) (N2A3) (Unc-33-like phosphoprotein 2) (ULIP-2)	DPYSL2 CRMP2 ULIP2	0.229 (-0.254, 0.712)	0.348	0.694 (0.197, 1.191)	0.007	-0.109 (-0.592, 0.374)	0.654	-0.258 (-0.756, 0.239)	0.303
Q16610	ECM1_HUMAN	Extracellular matrix protein 1 (Secretory component p85)	ECM1	-0.184 (-0.788, 0.420)	0.544	-0.636 (-1.258, -0.015)	0.045	0.104 (-0.499, 0.708)	0.731	0.118 (-0.504, 0.741)	0.705
Q16627	CCL14_HUMAN	C-C motif chemokine 14 (Chemokine CC-1/CC-3) (HCC-1/HCC-3) (HCC-1(1-74)) (NCC-2) (Small-inducible cytokine A14) [Cleaved into: HCC-1(3-74); HCC-1(4-74); HCC-1(9-74)]	CCL14 NCC2 SCYA14	0.158 (-0.910, 1.227)	0.768	-1.334 (-2.433, -0.234)	0.018	-0.022 (-1.086, 1.041)	0.967	-0.821 (-1.925, 0.283)	0.142
Q16629	SRSF7_HUMAN	Serine/arginine-rich splicing factor 7 (Splicing factor 9G8) (Splicing factor, arginine/serine-rich 7)	SRSF7 SFRS7	0.045 (-0.622, 0.712)	0.894	0.185 (-0.484, 0.854)	0.582	-0.287 (-0.912, 0.338)	0.361	-0.207 (-0.850, 0.437)	0.522
Q16658	FSCN1_HUMAN	Fascin (55 kDa actin-bundling protein) (Singed-like protein) (p55)	FSCN1 FAN1 HSN SNL	-0.019 (-0.386, 0.347)	0.916	-0.070 (-0.447, 0.307)	0.711	-0.061 (-0.427, 0.306)	0.740	0.030 (-0.350, 0.410)	0.875
Q16674	MIA_HUMAN	Melanoma-derived growth regulatory protein (Melanoma inhibitory activity protein)	MIA	-0.223 (-1.050, 0.604)	0.591	-1.581 (-2.447, -0.715)	0.001	0.234 (-0.601, 1.070)	0.577	-0.680 (-1.550, 0.191)	0.124
Q16775	GLO2_HUMAN	Hydroxyacylglutathione hydrolase, mitochondrial (EC 3.1.2.6) (Glyoxalase II) (Glx II)	HAGH GLO2 HAGH1	0.300 (-0.374, 0.975)	0.377	1.219 (0.570, 1.868)	<0.001	-0.214 (-0.852, 0.424)	0.504	1.191 (0.548, 1.835)	0.001
Q16851	UGPA_HUMAN	UTP--glucose-1-phosphate uridylyltransferase (EC 2.7.7.9) (UDP-glucose pyrophosphorylase) (UDPGP) (UGPase)	UGP2 UGP1	-0.214 (-0.720, 0.293)	0.402	-0.380 (-0.902, 0.141)	0.150	0.087 (-0.420, 0.593)	0.733	0.331 (-0.191, 0.853)	0.209
Q1KMD3	HNRL2_HUMAN	Heterogeneous nuclear ribonucleoprotein U-like protein 2 (Scaffold-attachment factor A2) (SAF-A2)	HNRNPUL2 HNRPUL2	0.386 (-0.436, 1.208)	0.35	0.795 (0.001, 1.590)	0.050	-0.236 (-1.020, 0.547)	0.547	-0.500 (-1.314, 0.315)	0.223
Q30KQ8	DB112_HUMAN	Beta-defensin 112 (Beta-defensin 12) (DEFB-12) (Defensin, beta 112)	DEFB112 DEFB12	-0.242 (-1.328, 0.843)	0.657	-0.847 (-1.962, 0.267)	0.134	0.218 (-0.929, 1.365)	0.705	0.459 (-0.723, 1.640)	0.441
Q4KWH8	PLCH1_HUMAN	1-phosphatidylinositol 4,5-bisphosphate phosphodiesterase eta-1 (EC 3.1.4.11) (Phosphoinositide phospholipase C-eta-1) (Phospholipase C-eta-1) (PLC-eta-1) (Phospholipase C-like protein 3) (PLC-L3)	PLCH1 KIAA1069 PLCL3	-0.277 (-1.377, 0.823)	0.616	0.179 (-0.871, 1.228)	0.734	-0.708 (-1.843, 0.427)	0.217	-0.411 (-1.549, 0.728)	0.474
Q4ZHG4	FNDC1_HUMAN	Fibronectin type III domain-containing protein 1 (Activation-associated cDNA protein) (Expressed in synovial lining protein)	FNDC1 FNDC2 KIAA1866 MEL4B3	0.248 (-0.675, 1.172)	0.593	1.365 (0.415, 2.314)	0.006	0.484 (-0.437, 1.405)	0.298	1.051 (0.101, 2.001)	0.031
Q53GG5	PDLI3_HUMAN	PDZ and LIM domain protein 3 (Actinin-associated LIM protein) (Alpha-actinin-2-associated LIM protein)	PDLIM3 ALP	0.162 (-0.819, 1.143)	0.743	0.393 (-0.517, 1.303)	0.390	0.351 (-0.593, 1.294)	0.458	0.301 (-0.572, 1.174)	0.492
Q53RD9	FBLN7_HUMAN	Fibulin-7 (FIBL-7)	FBLN7 TM14	-0.058 (-0.881, 0.765)	0.887	-0.644 (-1.492, 0.204)	0.133	-0.107 (-0.930, 0.715)	0.794	0.064 (-0.786, 0.913)	0.881
Q5SSJ5	HP1B3_HUMAN	Heterochromatin protein 1-binding protein 3 (Protein HP1-BP74)	HP1BP3	0.120 (-0.299, 0.538)	0.568	-0.186 (-0.616, 0.245)	0.391	-0.164 (-0.582, 0.254)	0.434	-0.776 (-1.207, -0.344)	0.001
Q5SYB0	FRPD1_HUMAN	FERM and PDZ domain-containing protein 1 (FERM domain-containing protein 2)	FRMPD1 FRMD2 KIAA0967	0.249 (-0.476, 0.974)	0.495	-1.313 (-2.059, -0.566)	0.001	-0.212 (-0.926, 0.502)	0.554	-0.949 (-1.695, -0.204)	0.013
Q5TEC6	H37_HUMAN	Histone H3-7	H3-7 H3-2 HIST2H3PS2	0.231 (-0.163, 0.625)	0.245	0.054 (-0.348, 0.456)	0.788	-0.103 (-0.494, 0.289)	0.601	-0.319 (-0.727, 0.089)	0.123
Q5VU65	P210L_HUMAN	Nuclear pore membrane glycoprotein 210-like (Nucleoporin 210 kDa-like) (Nucleoporin Nup210-like)	NUP210L	0.087 (-1.009, 1.183)	0.873	-1.066 (-2.224, 0.092)	0.070	1.002 (-0.090, 2.094)	0.071	0.444 (-0.694, 1.582)	0.436
Q641Q3	METRL_HUMAN	Meteorin-like protein (Subfatin)	METRNL	-0.244 (-1.097, 0.610)	0.569	-2.079 (-2.929, -1.228)	<0.001	0.360 (-0.512, 1.231)	0.411	-0.185 (-1.050, 0.680)	0.670
Q6IBS0	TWF2_HUMAN	Twinfilin-2 (A6-related protein) (hA6RP) (Protein tyrosine kinase 9-like) (Twinfilin-1-like protein)	TWF2 PTK9L MSTP011	0.044 (-0.576, 0.665)	0.887	0.731 (0.118, 1.343)	0.020	-0.152 (-0.796, 0.492)	0.637	-0.222 (-0.865, 0.422)	0.492
Q6NZI2	CAVN1_HUMAN	Caveolae-associated protein 1 (Cavin-1) (Polymerase I and transcript release factor)	CAVIN1 PTRF FKSG13	0.139 (-0.482, 0.760)	0.656	0.737 (0.101, 1.374)	0.024	-0.478 (-1.097, 0.142)	0.129	-0.789 (-1.426, -0.151)	0.016
Q6PCB0	VWA1_HUMAN	von Willebrand factor A domain-containing protein 1	VWA1	0.021 (-0.614, 0.657)	0.946	0.385 (-0.270, 1.040)	0.242	0.344 (-0.292, 0.979)	0.282	0.803 (0.146, 1.460)	0.018
Q6UVK1	CSPG4_HUMAN	Chondroitin sulfate proteoglycan 4 (Chondroitin sulfate proteoglycan NG2) (Melanoma chondroitin sulfate proteoglycan) (Melanoma-associated chondroitin sulfate proteoglycan)	CSPG4 MCSP	-0.506 (-1.149, 0.136)	0.12	-1.277 (-1.937, -0.617)	<0.001	-0.051 (-0.696, 0.595)	0.876	-0.368 (-1.033, 0.298)	0.274
Q6UWX4	HIPL2_HUMAN	HHIP-like protein 2	HHIPL2 HHIP3 KIAA1822L UNQ841/PRO1779	0.068 (-0.849, 0.985)	0.883	-0.337 (-1.263, 0.589)	0.470	0.002 (-0.884, 0.889)	0.996	0.218 (-0.702, 1.138)	0.638
Q6UWY5	OLFL1_HUMAN	Olfactomedin-like protein 1	OLFML1 UNQ564/PRO1126	0.194 (-0.460, 0.849)	0.555	-0.135 (-0.809, 0.538)	0.689	0.011 (-0.644, 0.665)	0.974	-0.297 (-0.972, 0.378)	0.382
Q6UX71	PXDC2_HUMAN	Plexin domain-containing protein 2 (Tumor endothelial marker 7-related protein)	PLXDC2 TEM7R UNQ2514/PRO6003	-0.455 (-1.311, 0.402)	0.291	-1.368 (-2.252, -0.485)	0.003	0.038 (-0.818, 0.895)	0.928	-1.030 (-1.924, -0.136)	0.025
Q6UXH9	PAMR1_HUMAN	Inactive serine protease PAMR1 (Peptidase domain-containing protein associated with muscle regeneration 1) (Regeneration-associated muscle protease homolog)	PAMR1 RAMP FP938 UNQ699/PRO1344	-0.267 (-1.054, 0.520)	0.499	0.549 (-0.232, 1.329)	0.164	-0.150 (-0.934, 0.635)	0.703	-0.474 (-1.227, 0.279)	0.212
Q6UXI7	VITRN_HUMAN	Vitrin	VIT UNQ647/PRO1277	-0.299 (-1.168, 0.570)	0.493	-1.711 (-2.668, -0.754)	0.001	-0.158 (-0.998, 0.683)	0.708	-1.281 (-2.239, -0.322)	0.010
Q6UXX5	ITIH6_HUMAN	Inter-alpha-trypsin inhibitor heavy chain H6 (Inter-alpha-trypsin inhibitor heavy chain H5-like protein) (Inter-alpha inhibitor H5-like protein)	ITIH6 ITIH5L UNQ6369/PRO21074	-0.665 (-2.398, 1.067)	0.445	-2.100 (-3.886, -0.313)	0.022	0.167 (-1.567, 1.901)	0.848	0.378 (-1.413, 2.169)	0.674
Q6UXX9	RSPO2_HUMAN	R-spondin-2 (Roof plate-specific spondin-2) (hRspo2)	RSPO2 UNQ9384/PRO34209	-0.130 (-1.079, 0.818)	0.784	-0.241 (-1.202, 0.720)	0.617	-0.249 (-1.167, 0.668)	0.588	0.383 (-0.555, 1.320)	0.417
Q6UY14	ATL4_HUMAN	ADAMTS-like protein 4 (ADAMTSL-4) (Thrombospondin repeat-containing protein 1)	ADAMTSL4 TSRC1 PP1396 UNQ2803/PRO34012	-0.223 (-0.594, 0.148)	0.233	-0.624 (-1.005, -0.244)	0.002	-0.366 (-0.737, 0.004)	0.052	-0.855 (-1.245, -0.466)	<0.001
Q6YHK3	CD109_HUMAN	CD109 antigen (150 kDa TGF-beta-1-binding protein) (C3 and PZP-like alpha-2-macroglobulin domain-containing protein 7) (Platelet-specific Gov antigen) (p180) (r150) (CD antigen CD109)	CD109 CPAMD7	-0.306 (-0.814, 0.203)	0.235	-0.643 (-1.166, -0.120)	0.017	-0.102 (-0.610, 0.407)	0.691	-0.547 (-1.071, -0.023)	0.041
Q6ZN30	BNC2_HUMAN	Zinc finger protein basonuclin-2	BNC2	-0.462 (-1.547, 0.623)	0.398	-1.889 (-3.001, -0.776)	0.001	0.532 (-0.549, 1.614)	0.329	-0.441 (-1.563, 0.682)	0.436
Q75N90	FBN3_HUMAN	Fibrillin-3 [Cleaved into: Fibrillin-3 C-terminal peptide]	FBN3 KIAA1776	-1.273 (-2.851, 0.305)	0.112	-1.914 (-3.503, -0.325)	0.019	-0.005 (-1.440, 1.430)	0.994	-0.483 (-1.970, 1.005)	0.519
Q76M96	CCD80_HUMAN	Coiled-coil domain-containing protein 80 (Down-regulated by oncogenes protein 1) (Up-regulated in BRS-3 deficient mouse homolog)	CCDC80 DRO1 URB HBE245	-0.003 (-1.041, 1.036)	0.996	0.655 (-0.413, 1.724)	0.224	0.135 (-0.907, 1.176)	0.797	1.754 (0.685, 2.824)	0.002
Q7KZF4	SND1_HUMAN	Staphylococcal nuclease domain-containing protein 1 (EC 3.1.31.1) (100 kDa coactivator) (EBNA2 coactivator p100) (Tudor domain-containing protein 11) (p100 co-activator)	SND1 TDRD11	0.117 (-0.270, 0.503)	0.548	0.671 (0.276, 1.066)	0.001	0.070 (-0.314, 0.454)	0.717	0.089 (-0.309, 0.487)	0.657
Q7L1Q6	5MP2_HUMAN	eIF5-mimic protein 2 (Basic leucine zipper and W2 domain-containing protein 1) (Protein Orf)	BZW1 5MP2 BZAP45 KIAA0005	-0.062 (-0.764, 0.640)	0.86	0.391 (-0.284, 1.066)	0.250	0.002 (-0.629, 0.633)	0.996	0.446 (-0.174, 1.065)	0.154
Q7LBR1	CHM1B_HUMAN	Charged multivesicular body protein 1b (CHMP1.5) (Chromatin-modifying protein 1b) (CHMP1b) (Vacuolar protein sorting-associated protein 46-2) (Vps46-2) (hVps46-2)	CHMP1B C18orf2	-0.241 (-0.832, 0.349)	0.416	-0.756 (-1.348, -0.163)	0.013	-0.164 (-0.693, 0.366)	0.538	-0.321 (-0.849, 0.207)	0.228
Q7LGC8	CHST3_HUMAN	Carbohydrate sulfotransferase 3 (EC 2.8.2.17) (EC 2.8.2.21) (Chondroitin 6-O-sulfotransferase 1) (C6ST-1) (Chondroitin 6-sulfotransferase) (C6ST) (Galactose/N-acetylglucosamine/N-acetylglucosamine 6-O-sulfotransferase 0) (GST-0)	CHST3	-1.075 (-2.359, 0.208)	0.099	-1.851 (-3.206, -0.495)	0.008	0.534 (-0.768, 1.836)	0.414	-0.355 (-1.655, 0.944)	0.585
Q7Z304	MAMC2_HUMAN	MAM domain-containing protein 2 (MAM domain-containing proteoglycan) (Mamcan)	MAMDC2	0.341 (-0.304, 0.985)	0.295	-0.255 (-0.919, 0.408)	0.444	-0.272 (-0.917, 0.372)	0.401	-1.437 (-2.101, -0.773)	<0.001
Q7Z4H8	PLGT3_HUMAN	Protein O-glucosyltransferase 3 (EC 2.4.1.-) (KDEL motif-containing protein 2) (Protein O-xylosyltransferase POGLUT3) (EC 2.4.2.-)	POGLUT3 KDELC2 UNQ1904/PRO4350	0.256 (-0.360, 0.872)	0.409	0.673 (0.053, 1.292)	0.034	-0.014 (-0.598, 0.570)	0.961	0.036 (-0.560, 0.631)	0.905
Q7Z6Z7	HUWE1_HUMAN	E3 ubiquitin-protein ligase HUWE1 (EC 2.3.2.26) (ARF-binding protein 1) (ARF-BP1) (HECT, UBA and WWE domain-containing protein 1) (HECT-type E3 ubiquitin transferase HUWE1) (Homologous to E6AP carboxyl terminus homologous protein 9) (HectH9) (Large structure of UREB1) (LASU1) (Mcl-1 ubiquitin ligase E3) (Mule) (Upstream regulatory element-binding protein 1) (URE-B1) (URE-binding protein 1)	HUWE1 KIAA0312 KIAA1578 UREB1 HSPC272	0.587 (-0.614, 1.787)	0.332	-0.564 (-1.792, 0.665)	0.361	0.129 (-1.039, 1.296)	0.826	-0.335 (-1.565, 0.895)	0.587
Q7Z794	K2C1B_HUMAN	Keratin, type II cytoskeletal 1b (Cytokeratin-1B) (CK-1B) (Keratin-77) (K77) (Type-II keratin Kb39)	KRT77 KRT1B	0.306 (-0.441, 1.054)	0.416	-0.003 (-0.728, 0.722)	0.994	0.421 (-0.292, 1.134)	0.242	-0.022 (-0.756, 0.712)	0.952
Q7Z7G0	TARSH_HUMAN	Target of Nesh-SH3 (Tarsh) (ABI gene family member 3-binding protein) (Nesh-binding protein) (NeshBP)	ABI3BP NESHBP TARSH	-0.004 (-0.824, 0.817)	0.993	-0.754 (-1.597, 0.090)	0.079	0.342 (-0.477, 1.161)	0.406	-0.708 (-1.555, 0.139)	0.100
Q7Z7G1	CLNK_HUMAN	Cytokine-dependent hematopoietic cell linker (Mast cell immunoreceptor signal transducer)	CLNK MIST	-0.352 (-1.611, 0.908)	0.578	-2.009 (-3.330, -0.687)	0.004	-0.170 (-1.430, 1.091)	0.788	-0.797 (-2.121, 0.526)	0.233
Q7Z7H5	TMED4_HUMAN	Transmembrane emp24 domain-containing protein 4 (Endoplasmic reticulum stress-response protein 25) (ERS25) (GMP25iso) (Putative NF-kappa-B-activating protein 156) (p24 family protein alpha-3) (p24alpha3)	TMED4 ERS25	-0.130 (-3.837, 3.577)	0.944	-0.440 (-4.059, 3.180)	0.808	-1.083 (-4.355, 2.189)	0.508	-1.295 (-4.718, 2.128)	0.449
Q86UD1	OAF_HUMAN	Out at first protein homolog (HCV NS5A-transactivated protein 13 target protein 2)	OAF NS5ATP13TP2	-0.351 (-1.535, 0.834)	0.555	-1.555 (-2.775, -0.336)	0.013	0.008 (-1.177, 1.193)	0.989	-0.236 (-1.458, 0.985)	0.700
Q86UX2	ITIH5_HUMAN	Inter-alpha-trypsin inhibitor heavy chain H5 (ITI heavy chain H5) (ITI-HC5) (Inter-alpha-inhibitor heavy chain 5)	ITIH5 KIAA1953 PP14776 UNQ311/PRO354	-0.319 (-1.088, 0.449)	0.409	-0.144 (-0.936, 0.648)	0.716	-0.150 (-0.918, 0.619)	0.698	-0.278 (-1.071, 0.515)	0.485
Q86VB7	C163A_HUMAN	Scavenger receptor cysteine-rich type 1 protein M130 (Hemoglobin scavenger receptor) (CD antigen CD163) [Cleaved into: Soluble CD163 (sCD163)]	CD163 M130	0.933 (-0.215, 2.080)	0.108	0.718 (-0.494, 1.930)	0.238	0.522 (-0.636, 1.680)	0.368	-0.385 (-1.590, 0.819)	0.521
Q86VP6	CAND1_HUMAN	Cullin-associated NEDD8-dissociated protein 1 (Cullin-associated and neddylation-dissociated protein 1) (TBP-interacting protein of 120 kDa A) (TBP-interacting protein 120A) (p120 CAND1)	CAND1 KIAA0829 TIP120 TIP120A	-0.118 (-1.107, 0.871)	0.812	-0.428 (-1.380, 0.525)	0.372	-0.354 (-1.329, 0.621)	0.470	-0.245 (-1.185, 0.696)	0.604
Q86XS5	ANGL5_HUMAN	Angiopoietin-related protein 5 (Angiopoietin-like protein 5)	ANGPTL5 UNQ5795/PRO19600	-0.721 (-1.654, 0.211)	0.127	-0.749 (-1.681, 0.182)	0.112	-0.642 (-1.526, 0.242)	0.151	-1.541 (-2.468, -0.614)	0.002
Q86Y38	XYLT1_HUMAN	Xylosyltransferase 1 (EC 2.4.2.26) (Peptide O-xylosyltransferase 1) (Xylosyltransferase I) (XT-I) (XylT-I)	XYLT1 XT1	-0.449 (-1.360, 0.461)	0.326	-1.211 (-2.116, -0.305)	0.010	-0.042 (-0.951, 0.867)	0.926	-0.178 (-1.091, 0.735)	0.696
Q86YZ3	HORN_HUMAN	Hornerin	HRNR S100A18	0.589 (-0.302, 1.480)	0.189	-0.805 (-1.785, 0.174)	0.105	-0.158 (-1.047, 0.731)	0.722	-0.475 (-1.513, 0.564)	0.363
Q8IUE6	H2A2B_HUMAN	Histone H2A type 2-B (H2A-clustered histone 21)	H2AC21 HIST2H2AB	-0.473 (-1.692, 0.747)	0.44	-1.265 (-2.474, -0.057)	0.040	0.320 (-0.875, 1.516)	0.593	-0.169 (-1.518, 1.179)	0.803
Q8IUL8	CILP2_HUMAN	Cartilage intermediate layer protein 2 (CILP-2) [Cleaved into: Cartilage intermediate layer protein 2 C1; Cartilage intermediate layer protein 2 C2]	CILP2	-0.446 (-1.355, 0.463)	0.33	-1.096 (-2.033, -0.160)	0.023	-0.010 (-0.919, 0.898)	0.982	-0.395 (-1.333, 0.542)	0.401
Q8IUX7	AEBP1_HUMAN	Adipocyte enhancer-binding protein 1 (AE-binding protein 1) (Aortic carboxypeptidase-like protein)	AEBP1 ACLP	0.440 (-0.373, 1.254)	0.282	1.888 (1.050, 2.727)	<0.001	0.140 (-0.673, 0.953)	0.731	0.829 (-0.010, 1.668)	0.053
Q8IVF2	AHNK2_HUMAN	Protein AHNAK2	AHNAK2 C14orf78 KIAA2019	0.763 (-0.535, 2.062)	0.243	1.702 (0.445, 2.960)	0.009	0.646 (-0.483, 1.774)	0.255	0.026 (-1.160, 1.211)	0.965
Q8IVN8	SBSPO_HUMAN	Somatomedin-B and thrombospondin type-1 domain-containing protein (RPE-spondin)	SBSPON C8orf84 RPESP	0.164 (-0.552, 0.880)	0.649	0.331 (-0.384, 1.046)	0.358	-0.573 (-1.220, 0.074)	0.081	-0.272 (-0.950, 0.406)	0.425
Q8IVT5	KSR1_HUMAN	Kinase suppressor of Ras 1 (EC 2.7.11.1)	KSR1 KSR	-0.186 (-1.041, 0.670)	0.665	-0.936 (-1.806, -0.066)	0.036	0.028 (-0.799, 0.856)	0.946	-0.525 (-1.414, 0.363)	0.241
Q8IWE2	NXP20_HUMAN	Protein NOXP20 (Nervous system overexpressed protein 20) (Protein FAM114A1)	FAM114A1 NOXP20	0.738 (0.080, 1.397)	0.029	1.106 (0.474, 1.738)	0.001	-0.179 (-0.782, 0.424)	0.554	0.165 (-0.424, 0.754)	0.577
Q8IWU5	SULF2_HUMAN	Extracellular sulfatase Sulf-2 (hSulf-2) (EC 3.1.6.-)	SULF2 KIAA1247 UNQ559/PRO1120	0.025 (-1.008, 1.059)	0.961	-0.516 (-1.581, 0.549)	0.335	-0.051 (-1.084, 0.983)	0.922	-0.292 (-1.358, 0.773)	0.583
Q8IWY4	SCUB1_HUMAN	Signal peptide, CUB and EGF-like domain-containing protein 1	SCUBE1	-0.308 (-1.792, 1.176)	0.677	-1.102 (-2.602, 0.397)	0.145	0.363 (-1.122, 1.848)	0.624	0.058 (-1.455, 1.570)	0.939
Q8N142	PURA1_HUMAN	Adenylosuccinate synthetase isozyme 1 (AMPSase 1) (AdSS 1) (EC 6.3.4.4) (Adenylosuccinate synthetase, basic isozyme) (Adenylosuccinate synthetase, muscle isozyme) (M-type adenylosuccinate synthetase) (Adenylosuccinate synthetase-like 1) (AdSSL1) (IMP--aspartate ligase 1)	ADSS1 ADSSL1	-0.186 (-1.083, 0.710)	0.679	-2.216 (-3.159, -1.274)	<0.001	-0.073 (-0.969, 0.824)	0.872	-0.635 (-1.578, 0.309)	0.183
Q8N2S1	LTBP4_HUMAN	Latent-transforming growth factor beta-binding protein 4 (LTBP-4)	LTBP4	-0.800 (-1.647, 0.047)	0.063	-0.499 (-1.370, 0.372)	0.255	-0.367 (-1.209, 0.476)	0.385	-0.630 (-1.507, 0.248)	0.155
Q8N428	GLT16_HUMAN	Polypeptide N-acetylgalactosaminyltransferase 16 (EC 2.4.1.41) (Polypeptide GalNAc transferase 16) (GalNAc-T16) (Polypeptide GalNAc transferase-like protein 1) (GalNAc-T-like protein 1) (pp-GaNTase-like protein 1) (Polypeptide N-acetylgalactosaminyltransferase-like protein 1) (Protein-UDP acetylgalactosaminyltransferase-like protein 1) (UDP-GalNAc:polypeptide N-acetylgalactosaminyltransferase-lik…	GALNT16 GALNTL1 KIAA1130	-0.222 (-1.518, 1.074)	0.732	-0.334 (-1.645, 0.976)	0.611	1.160 (-0.421, 2.741)	0.147	0.093 (-1.314, 1.500)	0.895
Q8N436	CPXM2_HUMAN	Inactive carboxypeptidase-like protein X2	CPXM2 CPX2 UNQ676/PRO1310	0.190 (-1.360, 1.740)	0.806	0.308 (-1.154, 1.770)	0.674	-0.791 (-2.024, 0.441)	0.203	0.353 (-0.850, 1.556)	0.558
Q8N474	SFRP1_HUMAN	Secreted frizzled-related protein 1 (FRP-1) (sFRP-1) (Secreted apoptosis-related protein 2) (SARP-2)	SFRP1 FRP FRP1 SARP2	0.516 (-0.419, 1.451)	0.272	0.670 (-0.294, 1.634)	0.168	-0.055 (-0.989, 0.878)	0.905	0.150 (-0.814, 1.114)	0.755
Q8NBS9	TXND5_HUMAN	Thioredoxin domain-containing protein 5 (EC 1.8.4.-) (EC 5.3.4.1) (Endoplasmic reticulum resident protein 46) (ER protein 46) (ERp46) (Thioredoxin-like protein p46)	TXNDC5 TLP46 UNQ364/PRO700	0.334 (-0.112, 0.780)	0.139	1.464 (1.006, 1.922)	<0.001	0.083 (-0.366, 0.531)	0.713	0.728 (0.269, 1.187)	0.002
Q8NC51	PAIRB_HUMAN	Plasminogen activator inhibitor 1 RNA-binding protein (PAI1 RNA-binding protein 1) (PAI-RBP1) (SERPINE1 mRNA-binding protein 1)	SERBP1 PAIRBP1 CGI-55	0.201 (-0.352, 0.754)	0.471	0.597 (0.042, 1.153)	0.036	0.191 (-0.353, 0.735)	0.486	0.216 (-0.355, 0.787)	0.453
Q8NCH0	CHSTE_HUMAN	Carbohydrate sulfotransferase 14 (EC 2.8.2.35) (Dermatan 4-sulfotransferase 1) (D4ST-1) (hD4ST1)	CHST14 D4ST1 UNQ1925/PRO4400	-0.419 (-1.307, 0.469)	0.347	-0.851 (-1.768, 0.065)	0.068	-0.279 (-1.167, 0.608)	0.529	-0.436 (-1.354, 0.482)	0.343
Q8NES3	LFNG_HUMAN	Beta-1,3-N-acetylglucosaminyltransferase lunatic fringe (EC 2.4.1.222) (O-fucosylpeptide 3-beta-N-acetylglucosaminyltransferase)	LFNG	-0.158 (-0.887, 0.571)	0.665	-1.202 (-1.974, -0.429)	0.003	0.151 (-0.573, 0.875)	0.678	-0.414 (-1.169, 0.341)	0.277
Q8NFL0	B3GN7_HUMAN	UDP-GlcNAc:betaGal beta-1,3-N-acetylglucosaminyltransferase 7 (BGnT-7) (Beta-1,3-Gn-T7) (Beta-1,3-N-acetylglucosaminyltransferase 7) (Beta3Gn-T7) (EC 2.4.1.-)	B3GNT7	0.558 (-1.098, 2.214)	0.5	-0.598 (-2.123, 0.926)	0.432	1.267 (-0.290, 2.825)	0.108	0.715 (-0.778, 2.208)	0.339
Q8NFW8	NEUA_HUMAN	N-acylneuraminate cytidylyltransferase (EC 2.7.7.43) (CMP-N-acetylneuraminic acid synthase) (CMP-NeuNAc synthase)	CMAS	-0.058 (-0.805, 0.689)	0.877	-0.555 (-1.307, 0.198)	0.145	-0.542 (-1.249, 0.166)	0.130	-0.462 (-1.249, 0.325)	0.245
Q8TAD2	IL17D_HUMAN	Interleukin-17D (IL-17D) (Interleukin-27) (IL-27)	IL17D UNQ3096/PRO21175	-0.534 (-1.570, 0.502)	0.304	-1.421 (-2.503, -0.338)	0.011	0.018 (-1.021, 1.058)	0.972	-0.378 (-1.445, 0.688)	0.478
Q8TAL6	FIBIN_HUMAN	Fin bud initiation factor homolog	FIBIN PSEC0235	-0.290 (-1.272, 0.693)	0.557	-0.389 (-1.401, 0.623)	0.444	0.084 (-0.899, 1.068)	0.864	0.260 (-0.756, 1.276)	0.610
Q8TB73	NDNF_HUMAN	Protein NDNF (Neuron-derived neurotrophic factor)	NDNF C4orf31 UNQ2748/PRO6487	-0.551 (-1.369, 0.268)	0.183	-1.149 (-2.032, -0.265)	0.012	0.323 (-0.517, 1.164)	0.445	-0.039 (-0.898, 0.820)	0.928
Q8TE99	PXYP1_HUMAN	2-phosphoxylose phosphatase 1 (EC 3.1.3.-) (Acid phosphatase-like protein 2) (Xylosyl phosphatase) (epididymis luminal protein 124)	PXYLP1 ACPL2 HEL124 XYLP UNQ370/PRO706	-0.373 (-1.528, 0.783)	0.521	-0.178 (-1.336, 0.979)	0.758	0.915 (-0.188, 2.018)	0.102	0.262 (-0.863, 1.386)	0.642
Q8TER0	SNED1_HUMAN	Sushi, nidogen and EGF-like domain-containing protein 1 (Insulin-responsive sequence DNA-binding protein 1) (IRE-BP1)	SNED1	-0.202 (-0.744, 0.341)	0.461	-0.767 (-1.314, -0.220)	0.007	0.199 (-0.336, 0.734)	0.460	-0.595 (-1.144, -0.045)	0.034
Q8WTR8	NET5_HUMAN	Netrin-5 (Netrin-1-like protein)	NTN5	0.593 (-0.598, 1.784)	0.322	0.218 (-0.978, 1.415)	0.715	0.979 (-0.175, 2.133)	0.094	0.922 (-0.245, 2.090)	0.119
Q8WUM4	PDC6I_HUMAN	Programmed cell death 6-interacting protein (PDCD6-interacting protein) (ALG-2-interacting protein 1) (ALG-2-interacting protein X) (Hp95)	PDCD6IP AIP1 ALIX KIAA1375	0.167 (-0.380, 0.714)	0.544	0.111 (-0.450, 0.671)	0.694	-0.053 (-0.596, 0.490)	0.847	-0.317 (-0.880, 0.246)	0.265
Q92499	DDX1_HUMAN	ATP-dependent RNA helicase DDX1 (EC 3.6.4.13) (DEAD box protein 1) (DEAD box protein retinoblastoma) (DBP-RB)	DDX1	-0.130 (-0.745, 0.484)	0.673	0.162 (-0.464, 0.787)	0.606	-0.038 (-0.665, 0.589)	0.905	-0.359 (-1.008, 0.290)	0.272
Q92522	H1X_HUMAN	Histone H1.10 (Histone H1x)	H1-10 H1FX	0.147 (-0.392, 0.686)	0.586	-0.911 (-1.465, -0.356)	0.002	-0.147 (-0.685, 0.391)	0.585	-1.127 (-1.682, -0.571)	<0.001
Q92597	NDRG1_HUMAN	Protein NDRG1 (Differentiation-related gene 1 protein) (DRG-1) (N-myc downstream-regulated gene 1 protein) (Nickel-specific induction protein Cap43) (Reducing agents and tunicamycin-responsive protein) (RTP) (Rit42)	NDRG1 CAP43 DRG1 RTP	0.589 (0.170, 1.009)	0.007	0.430 (0.004, 0.855)	0.048	-0.100 (-0.517, 0.317)	0.633	-0.075 (-0.499, 0.349)	0.724
Q92626	PXDN_HUMAN	Peroxidasin homolog (EC 1.11.2.-) (Melanoma-associated antigen MG50) (Peroxidasin 1) (hsPxd01) (Vascular peroxidase 1) (p53-responsive gene 2 protein) [Cleaved into: PXDN active fragment]	PXDN KIAA0230 MG50 PRG2 PXD01 VPO VPO1	-0.406 (-1.533, 0.722)	0.473	-0.875 (-1.959, 0.208)	0.111	0.719 (-0.465, 1.904)	0.229	0.184 (-0.984, 1.353)	0.753
Q92734	TFG_HUMAN	Protein TFG (TRK-fused gene protein)	TFG	0.210 (-0.331, 0.751)	0.44	0.858 (0.324, 1.393)	0.002	-0.219 (-0.730, 0.293)	0.395	0.140 (-0.383, 0.663)	0.594
Q92743	HTRA1_HUMAN	Serine protease HTRA1 (EC 3.4.21.-) (High-temperature requirement A serine peptidase 1) (L56) (Serine protease 11)	HTRA1 HTRA PRSS11	0.329 (-0.718, 1.376)	0.532	-0.289 (-1.367, 0.788)	0.593	0.327 (-0.720, 1.374)	0.534	1.110 (0.032, 2.189)	0.044
Q92747	ARC1A_HUMAN	Actin-related protein 2/3 complex subunit 1A (SOP2-like protein)	ARPC1A SOP2L	0.081 (-0.672, 0.834)	0.83	-0.261 (-0.985, 0.464)	0.473	0.035 (-0.736, 0.807)	0.927	0.091 (-0.667, 0.850)	0.810
Q92765	SFRP3_HUMAN	Secreted frizzled-related protein 3 (sFRP-3) (Frezzled) (Fritz) (Frizzled-related protein 1) (FrzB-1)	FRZB FIZ FRE FRP FRZB1 SFRP3	-0.150 (-1.258, 0.959)	0.788	-1.083 (-2.225, 0.059)	0.063	-0.328 (-1.436, 0.780)	0.555	-1.111 (-2.254, 0.033)	0.057
Q92841	DDX17_HUMAN	Probable ATP-dependent RNA helicase DDX17 (EC 3.6.4.13) (DEAD box protein 17) (DEAD box protein p72) (DEAD box protein p82) (RNA-dependent helicase p72)	DDX17	-0.211 (-1.046, 0.625)	0.616	0.426 (-0.392, 1.244)	0.300	-0.522 (-1.362, 0.317)	0.216	-0.144 (-1.039, 0.751)	0.749
Q92945	FUBP2_HUMAN	Far upstream element-binding protein 2 (FUSE-binding protein 2) (KH type-splicing regulatory protein) (KSRP) (p75)	KHSRP FUBP2	0.118 (-0.524, 0.760)	0.716	-0.198 (-0.828, 0.433)	0.532	-0.122 (-0.720, 0.475)	0.682	-0.330 (-0.929, 0.269)	0.274
Q92954	PRG4_HUMAN	Proteoglycan 4 (Lubricin) (Megakaryocyte-stimulating factor) (Superficial zone proteoglycan) [Cleaved into: Proteoglycan 4 C-terminal part]	PRG4 MSF SZP	0.024 (-0.798, 0.845)	0.954	-1.125 (-1.971, -0.279)	0.010	0.313 (-0.509, 1.134)	0.449	0.111 (-0.736, 0.958)	0.794
Q93091	RNAS6_HUMAN	Ribonuclease K6 (RNase K6) (EC 3.1.27.-)	RNASE6 RNS6	0.141 (-0.841, 1.122)	0.774	-0.773 (-1.740, 0.195)	0.115	-0.049 (-0.977, 0.879)	0.915	-0.869 (-1.806, 0.068)	0.068
Q969G5	CAVN3_HUMAN	Caveolae-associated protein 3 (Cavin-3) (Protein kinase C delta-binding protein) (Serum deprivation response factor-related gene product that binds to C-kinase) (hSRBC)	CAVIN3 PRKCDBP SRBC	0.153 (-0.360, 0.666)	0.553	0.339 (-0.186, 0.864)	0.202	-0.442 (-0.951, 0.068)	0.088	-0.791 (-1.317, -0.265)	0.004
Q969H8	MYDGF_HUMAN	Myeloid-derived growth factor (MYDGF)	MYDGF C19orf10	0.388 (-0.135, 0.912)	0.144	0.206 (-0.305, 0.716)	0.423	0.357 (-0.186, 0.900)	0.194	0.093 (-0.442, 0.629)	0.728
Q969Q0	RL36L_HUMAN	60S ribosomal protein L36a-like (Large ribosomal subunit protein eL42-like)	RPL36AL	0.046 (-0.781, 0.874)	0.911	-0.384 (-1.230, 0.461)	0.365	-0.194 (-0.953, 0.564)	0.609	-0.082 (-0.901, 0.737)	0.842
Q969T9	WBP2_HUMAN	WW domain-binding protein 2 (WBP-2)	WBP2	-0.141 (-0.788, 0.505)	0.662	-0.696 (-1.350, -0.042)	0.038	-0.170 (-0.761, 0.421)	0.565	-0.077 (-0.691, 0.537)	0.802
Q96A23	CPNE4_HUMAN	Copine-4 (Copine IV) (Copine-8)	CPNE4	0.583 (-0.945, 2.110)	0.448	0.217 (-1.351, 1.785)	0.782	0.818 (-0.766, 2.401)	0.304	1.044 (-0.438, 2.525)	0.164
Q96AE4	FUBP1_HUMAN	Far upstream element-binding protein 1 (FBP) (FUSE-binding protein 1) (DNA helicase V) (hDH V)	FUBP1	0.253 (-0.328, 0.833)	0.388	0.762 (0.174, 1.349)	0.012	-0.217 (-0.802, 0.367)	0.459	0.017 (-0.598, 0.631)	0.957
Q96AG4	LRC59_HUMAN	Leucine-rich repeat-containing protein 59 (Ribosome-binding protein p34) (p34) [Cleaved into: Leucine-rich repeat-containing protein 59, N-terminally processed]	LRRC59 PRO1855	-<0.001 (-1.116, 1.116)	1	1.405 (0.324, 2.486)	0.012	-0.078 (-1.117, 0.960)	0.880	0.550 (-0.484, 1.584)	0.291
Q96AY3	FKB10_HUMAN	Peptidyl-prolyl cis-trans isomerase FKBP10 (PPIase FKBP10) (EC 5.2.1.8) (65 kDa FK506-binding protein) (65 kDa FKBP) (FKBP-65) (FK506-binding protein 10) (FKBP-10) (Immunophilin FKBP65) (Rotamase)	FKBP10 FKBP65 PSEC0056	-0.588 (-2.246, 1.070)	0.482	-1.246 (-2.713, 0.221)	0.095	0.024 (-1.490, 1.538)	0.975	-0.465 (-1.937, 1.007)	0.530
Q96C12	ARMC5_HUMAN	Armadillo repeat-containing protein 5	ARMC5	0.236 (-1.117, 1.588)	0.729	0.703 (-0.639, 2.045)	0.299	0.071 (-1.070, 1.211)	0.902	0.671 (-0.487, 1.830)	0.251
Q96C23	GALM_HUMAN	Galactose mutarotase (EC 5.1.3.3) (Aldose 1-epimerase)	GALM BLOCK25	0.332 (-0.154, 0.819)	0.177	0.072 (-0.427, 0.570)	0.775	-0.006 (-0.489, 0.476)	0.979	-0.546 (-1.047, -0.044)	0.033
Q96CG8	CTHR1_HUMAN	Collagen triple helix repeat-containing protein 1	CTHRC1 UNQ762/PRO1550	-0.375 (-1.696, 0.946)	0.571	-1.151 (-2.459, 0.158)	0.083	-0.258 (-1.443, 0.927)	0.663	-0.355 (-1.579, 0.868)	0.561
Q96CW1	AP2M1_HUMAN	AP-2 complex subunit mu (AP-2 mu chain) (Adaptin-mu2) (Adaptor protein complex AP-2 subunit mu) (Adaptor-related protein complex 2 subunit mu) (Clathrin assembly protein complex 2 mu medium chain) (Clathrin coat assembly protein AP50) (Clathrin coat-associated protein AP50) (HA2 50 kDa subunit) (Plasma membrane adaptor AP-2 50 kDa protein)	AP2M1 CLAPM1 KIAA0109	0.281 (-0.382, 0.944)	0.4	0.874 (0.209, 1.539)	0.011	-0.058 (-0.721, 0.605)	0.861	0.163 (-0.478, 0.805)	0.612
Q96CX2	KCD12_HUMAN	BTB/POZ domain-containing protein KCTD12 (Pfetin) (Predominantly fetal expressed T1 domain)	KCTD12 C13orf2 KIAA1778 PFET1	0.805 (-0.032, 1.642)	0.059	1.583 (0.729, 2.436)	<0.001	-0.071 (-0.851, 0.708)	0.856	0.204 (-0.585, 0.993)	0.607
Q96D15	RCN3_HUMAN	Reticulocalbin-3 (EF-hand calcium-binding protein RLP49)	RCN3 UNQ239/PRO272	0.295 (-0.126, 0.716)	0.166	0.766 (0.334, 1.198)	0.001	0.180 (-0.239, 0.599)	0.393	0.493 (0.058, 0.928)	0.027
Q96FJ2	DYL2_HUMAN	Dynein light chain 2, cytoplasmic (8 kDa dynein light chain b) (DLC8b) (Dynein light chain LC8-type 2)	DYNLL2 DLC2	-0.019 (-0.709, 0.671)	0.956	0.121 (-0.569, 0.812)	0.725	-0.471 (-1.162, 0.220)	0.177	-0.219 (-0.912, 0.475)	0.529
Q96G03	PGM2_HUMAN	Phosphopentomutase (EC 5.4.2.7) (Glucose phosphomutase 2) (Phosphodeoxyribomutase) (Phosphoglucomutase-2) (EC 5.4.2.2)	PGM2 MSTP006	0.340 (-0.164, 0.843)	0.182	0.943 (0.426, 1.461)	0.001	-0.154 (-0.655, 0.346)	0.539	0.417 (-0.094, 0.928)	0.107
Q96HC4	PDLI5_HUMAN	PDZ and LIM domain protein 5 (Enigma homolog) (Enigma-like PDZ and LIM domains protein)	PDLIM5 ENH L9	0.315 (-0.252, 0.881)	0.271	1.228 (0.653, 1.803)	<0.001	-0.382 (-0.940, 0.177)	0.177	-0.152 (-0.709, 0.406)	0.589
Q96HF1	SFRP2_HUMAN	Secreted frizzled-related protein 2 (FRP-2) (sFRP-2) (Secreted apoptosis-related protein 1) (SARP-1)	SFRP2 FRP2 SARP1 FKSG12 UNQ361/PRO697	-0.109 (-1.072, 0.853)	0.821	-0.181 (-1.145, 0.782)	0.707	-0.085 (-1.071, 0.902)	0.864	0.270 (-0.706, 1.245)	0.581
Q96IJ6	GMPPA_HUMAN	Mannose-1-phosphate guanyltransferase alpha (GDP-mannose pyrophosphorylase A) (GMPP-alpha) (GTP-mannose-1-phosphate guanylyltransferase alpha)	GMPPA	0.039 (-0.437, 0.515)	0.869	0.290 (-0.182, 0.763)	0.223	0.208 (-0.254, 0.669)	0.372	0.368 (-0.089, 0.825)	0.112
Q96IY4	CBPB2_HUMAN	Carboxypeptidase B2 (EC 3.4.17.20) (Carboxypeptidase U) (CPU) (Plasma carboxypeptidase B) (pCPB) (Thrombin-activable fibrinolysis inhibitor) (TAFI)	CPB2	-0.583 (-1.306, 0.141)	0.113	-0.899 (-1.643, -0.156)	0.019	-0.245 (-0.968, 0.478)	0.501	-0.304 (-1.048, 0.440)	0.417
Q96JB6	LOXL4_HUMAN	Lysyl oxidase homolog 4 (EC 1.4.3.-) (Lysyl oxidase-like protein 4) (Lysyl oxidase-related protein C)	LOXL4 LOXC	-0.189 (-1.706, 1.329)	0.803	-0.386 (-1.933, 1.161)	0.617	1.188 (-0.342, 2.718)	0.125	0.892 (-0.730, 2.515)	0.274
Q96KP4	CNDP2_HUMAN	Cytosolic non-specific dipeptidase (EC 3.4.13.18) (CNDP dipeptidase 2) (Glutamate carboxypeptidase-like protein 1) (Peptidase A) (Threonyl dipeptidase)	CNDP2 CN2 CPGL HEL-S-13 PEPA	0.262 (-0.195, 0.719)	0.255	0.014 (-0.457, 0.485)	0.953	-0.033 (-0.491, 0.424)	0.884	-0.120 (-0.593, 0.352)	0.611
Q96LJ8	UBX10_HUMAN	UBX domain-containing protein 10 (UBX domain-containing protein 3)	UBXN10 UBXD3	-1.268 (-2.781, 0.245)	0.098	-2.580 (-4.196, -0.965)	0.002	0.247 (-1.299, 1.793)	0.749	-1.182 (-2.783, 0.418)	0.143
Q96PD5	PGRP2_HUMAN	N-acetylmuramoyl-L-alanine amidase (EC 3.5.1.28) (Peptidoglycan recognition protein 2) (Peptidoglycan recognition protein long) (PGRP-L)	PGLYRP2 PGLYRPL PGRPL UNQ3103/PRO10102	-0.440 (-1.112, 0.231)	0.195	-1.066 (-1.757, -0.376)	0.003	0.132 (-0.539, 0.803)	0.696	-0.001 (-0.692, 0.690)	0.998
Q96QI5	HS3S6_HUMAN	Heparan sulfate glucosamine 3-O-sulfotransferase 6 (EC 2.8.2.23) (Heparan sulfate D-glucosaminyl 3-O-sulfotransferase 6) (3-OST-6) (Heparan sulfate 3-O-sulfotransferase 6) (h3-OST-6)	HS3ST6 HS3ST5	0.354 (-1.087, 1.795)	0.624	-1.108 (-2.550, 0.334)	0.129	0.050 (-1.218, 1.318)	0.937	-1.437 (-2.800, -0.075)	0.039
Q96QK1	VPS35_HUMAN	Vacuolar protein sorting-associated protein 35 (hVPS35) (Maternal-embryonic 3) (Vesicle protein sorting 35)	VPS35 MEM3 TCCCTA00141	0.175 (-0.596, 0.946)	0.651	0.783 (0.017, 1.550)	0.045	-0.039 (-0.771, 0.692)	0.914	-0.289 (-1.002, 0.424)	0.419
Q96S86	HPLN3_HUMAN	Hyaluronan and proteoglycan link protein 3	HAPLN3 EXLD1 UNQ238/PRO271	-0.144 (-0.925, 0.636)	0.712	-1.104 (-1.907, -0.300)	0.008	-0.137 (-0.917, 0.644)	0.727	-1.490 (-2.294, -0.686)	<0.001
Q96S97	MYADM_HUMAN	Myeloid-associated differentiation marker (Protein SB135)	MYADM UNQ553/PRO1110	-0.450 (-1.258, 0.357)	0.268	-0.355 (-1.147, 0.438)	0.373	0.094 (-0.674, 0.863)	0.806	0.100 (-0.681, 0.880)	0.799
Q99426	TBCB_HUMAN	Tubulin-folding cofactor B (Cytoskeleton-associated protein 1) (Cytoskeleton-associated protein CKAPI) (Tubulin-specific chaperone B)	TBCB CG22 CKAP1	0.424 (-0.137, 0.984)	0.136	0.810 (0.248, 1.373)	0.006	-0.687 (-1.214, -0.159)	0.012	-0.653 (-1.163, -0.142)	0.013
Q99436	PSB7_HUMAN	Proteasome subunit beta type-7 (EC 3.4.25.1) (Macropain chain Z) (Multicatalytic endopeptidase complex chain Z) (Proteasome subunit Z)	PSMB7 Z	-0.053 (-0.408, 0.302)	0.767	0.058 (-0.295, 0.410)	0.744	-0.049 (-0.394, 0.297)	0.778	0.185 (-0.171, 0.542)	0.303
Q99459	CDC5L_HUMAN	Cell division cycle 5-like protein (Cdc5-like protein) (Pombe cdc5-related protein)	CDC5L KIAA0432 PCDC5RP	0.177 (-0.381, 0.735)	0.528	-0.866 (-1.435, -0.297)	0.004	0.312 (-0.244, 0.868)	0.266	0.073 (-0.505, 0.652)	0.801
Q99497	PARK7_HUMAN	Parkinson disease protein 7 (Maillard deglycase) (Oncogene DJ1) (Parkinsonism-associated deglycase) (Protein DJ-1) (DJ-1) (Protein/nucleic acid deglycase DJ-1) (EC 3.1.2.-, EC 3.5.1.-, EC 3.5.1.124)	PARK7	0.106 (-0.226, 0.437)	0.525	-0.246 (-0.586, 0.095)	0.154	0.070 (-0.261, 0.401)	0.674	0.088 (-0.255, 0.431)	0.609
Q99536	VAT1_HUMAN	Synaptic vesicle membrane protein VAT-1 homolog (EC 1.-.-.-)	VAT1	0.267 (-0.497, 1.031)	0.488	0.588 (-0.198, 1.374)	0.140	-0.378 (-1.141, 0.386)	0.327	-0.636 (-1.423, 0.152)	0.112
Q99584	S10AD_HUMAN	Protein S100-A13 (S100 calcium-binding protein A13)	S100A13	0.824 (-0.024, 1.671)	0.057	0.513 (-0.317, 1.343)	0.221	0.032 (-0.759, 0.823)	0.935	0.255 (-0.587, 1.098)	0.545
Q99623	PHB2_HUMAN	Prohibitin-2 (B-cell receptor-associated protein BAP37) (D-prohibitin) (Repressor of estrogen receptor activity)	PHB2 BAP REA	0.297 (-0.479, 1.073)	0.447	1.321 (0.513, 2.129)	0.002	-0.275 (-1.082, 0.532)	0.499	-0.677 (-1.510, 0.156)	0.110
Q99715	COCA1_HUMAN	Collagen alpha-1(XII) chain	COL12A1 COL12A1L	0.112 (-0.359, 0.583)	0.636	0.356 (-0.126, 0.839)	0.145	-0.337 (-0.807, 0.132)	0.156	-0.279 (-0.766, 0.207)	0.255
Q99719	SEPT5_HUMAN	Septin-5 (Cell division control-related protein 1) (CDCrel-1) (Peanut-like protein 1)	SEPTIN5 PNUTL1 SEPT5	0.451 (-0.119, 1.021)	0.119	0.372 (-0.175, 0.920)	0.179	0.007 (-0.530, 0.543)	0.980	-0.063 (-0.618, 0.492)	0.820
Q99729	ROAA_HUMAN	Heterogeneous nuclear ribonucleoprotein A/B (hnRNP A/B) (APOBEC1-binding protein 1) (ABBP-1)	HNRNPAB ABBP1 HNRPAB	0.207 (-0.392, 0.807)	0.493	0.899 (0.303, 1.495)	0.004	-0.062 (-0.648, 0.524)	0.834	0.249 (-0.350, 0.848)	0.409
Q99733	NP1L4_HUMAN	Nucleosome assembly protein 1-like 4 (Nucleosome assembly protein 2) (NAP-2)	NAP1L4 NAP2	0.122 (-0.589, 0.832)	0.733	0.755 (0.125, 1.386)	0.020	0.139 (-0.464, 0.742)	0.645	0.689 (0.107, 1.270)	0.021
Q99798	ACON_HUMAN	Aconitate hydratase, mitochondrial (Aconitase) (EC 4.2.1.3) (Citrate hydro-lyase)	ACO2	0.190 (-0.850, 1.230)	0.715	0.531 (-0.519, 1.581)	0.315	-0.071 (-1.106, 0.964)	0.891	-1.137 (-2.172, -0.101)	0.032
Q99808	S29A1_HUMAN	Equilibrative nucleoside transporter 1 (Equilibrative nitrobenzylmercaptopurine riboside-sensitive nucleoside transporter) (Equilibrative NBMPR-sensitive nucleoside transporter) (Nucleoside transporter, es-type) (Solute carrier family 29 member 1)	SLC29A1 ENT1	-0.199 (-1.245, 0.848)	0.704	-1.069 (-2.163, 0.025)	0.055	0.362 (-0.639, 1.363)	0.470	0.223 (-0.805, 1.250)	0.664
Q99832	TCPH_HUMAN	T-complex protein 1 subunit eta (TCP-1-eta) (CCT-eta) (HIV-1 Nef-interacting protein) [Cleaved into: T-complex protein 1 subunit eta, N-terminally processed]	CCT7 CCTH NIP7-1	0.075 (-0.329, 0.478)	0.713	0.633 (0.227, 1.039)	0.003	0.127 (-0.270, 0.524)	0.523	0.506 (0.095, 0.918)	0.017
Q99969	RARR2_HUMAN	Retinoic acid receptor responder protein 2 (Chemerin) (RAR-responsive protein TIG2) (Tazarotene-induced gene 2 protein)	RARRES2 TIG2	-0.047 (-1.049, 0.955)	0.925	-0.970 (-2.003, 0.063)	0.065	0.142 (-0.860, 1.145)	0.777	-0.461 (-1.496, 0.573)	0.375
Q99972	MYOC_HUMAN	Myocilin (Myocilin 55 kDa subunit) (Trabecular meshwork-induced glucocorticoid response protein) [Cleaved into: Myocilin, N-terminal fragment (Myocilin 20 kDa N-terminal fragment); Myocilin, C-terminal fragment (Myocilin 35 kDa N-terminal fragment)]	MYOC GLC1A TIGR	0.076 (-1.404, 1.556)	0.918	-1.178 (-2.704, 0.347)	0.127	-0.518 (-1.997, 0.961)	0.486	-3.212 (-4.766, -1.659)	<0.001
Q99983	OMD_HUMAN	Osteomodulin (Keratan sulfate proteoglycan osteomodulin) (KSPG osteomodulin) (Osteoadherin) (OSAD)	OMD SLRR2C UNQ190/PRO216	-0.032 (-1.181, 1.118)	0.956	0.258 (-0.926, 1.442)	0.664	0.289 (-0.860, 1.437)	0.616	0.590 (-0.594, 1.773)	0.322
Q99985	SEM3C_HUMAN	Semaphorin-3C (Semaphorin-E) (Sema E)	SEMA3C SEMAE	-0.950 (-2.080, 0.181)	0.098	-0.988 (-2.109, 0.133)	0.083	-0.036 (-1.138, 1.065)	0.947	-0.153 (-1.263, 0.956)	0.782
Q99996	AKAP9_HUMAN	A-kinase anchor protein 9 (AKAP-9) (A-kinase anchor protein 350 kDa) (AKAP 350) (hgAKAP 350) (A-kinase anchor protein 450 kDa) (AKAP 450) (AKAP 120-like protein) (Centrosome- and Golgi-localized PKN-associated protein) (CG-NAP) (Protein hyperion) (Protein kinase A-anchoring protein 9) (PRKA9) (Protein yotiao)	AKAP9 AKAP350 AKAP450 KIAA0803	-0.113 (-1.270, 1.044)	0.845	-1.906 (-3.061, -0.750)	0.002	0.679 (-0.378, 1.737)	0.203	-0.515 (-1.730, 0.699)	0.399
Q9BR76	COR1B_HUMAN	Coronin-1B (Coronin-2)	CORO1B	0.377 (-0.505, 1.260)	0.396	0.812 (-0.066, 1.691)	0.069	-0.273 (-1.174, 0.628)	0.546	-0.399 (-1.300, 0.503)	0.379
Q9BRA2	TXD17_HUMAN	Thioredoxin domain-containing protein 17 (14 kDa thioredoxin-related protein) (TRP14) (Protein 42-9-9) (Thioredoxin-like protein 5)	TXNDC17 TXNL5	0.172 (-0.504, 0.848)	0.613	0.590 (-0.051, 1.231)	0.070	-0.381 (-1.001, 0.238)	0.222	0.505 (-0.079, 1.088)	0.089
Q9BRP1	PDD2L_HUMAN	Programmed cell death protein 2-like	PDCD2L	0.636 (-0.510, 1.782)	0.272	-0.266 (-1.441, 0.909)	0.653	0.222 (-0.921, 1.364)	0.699	1.021 (-0.165, 2.208)	0.090
Q9BS26	ERP44_HUMAN	Endoplasmic reticulum resident protein 44 (ER protein 44) (ERp44) (Thioredoxin domain-containing protein 4)	ERP44 KIAA0573 TXNDC4 UNQ532/PRO1075	0.293 (-0.228, 0.814)	0.265	0.640 (0.129, 1.150)	0.015	-0.014 (-0.513, 0.485)	0.956	-0.023 (-0.530, 0.484)	0.928
Q9BUD6	SPON2_HUMAN	Spondin-2 (Differentially expressed in cancerous and non-cancerous lung cells 1) (DIL-1) (Mindin)	SPON2 DIL1 UNQ435/PRO866	-0.146 (-0.763, 0.471)	0.638	-0.911 (-1.546, -0.276)	0.006	0.164 (-0.452, 0.780)	0.595	-0.487 (-1.123, 0.150)	0.131
Q9BUF5	TBB6_HUMAN	Tubulin beta-6 chain (Tubulin beta class V)	TUBB6	0.191 (-1.083, 1.464)	0.766	0.035 (-1.105, 1.174)	0.952	0.203 (-0.823, 1.229)	0.693	-0.323 (-1.330, 0.683)	0.522
Q9BUJ2	HNRL1_HUMAN	Heterogeneous nuclear ribonucleoprotein U-like protein 1 (Adenovirus early region 1B-associated protein 5) (E1B-55 kDa-associated protein 5) (E1B-AP5)	HNRNPUL1 E1BAP5 HNRPUL1	-0.017 (-1.532, 1.499)	0.982	0.370 (-1.070, 1.810)	0.608	0.180 (-1.194, 1.555)	0.793	-1.281 (-2.731, 0.169)	0.082
Q9BUT1	DHRS6_HUMAN	Dehydrogenase/reductase SDR family member 6 (EC 1.1.1.-) ((R)-beta-hydroxybutyrate dehydrogenase) (3-hydroxybutyrate dehydrogenase type 2) (EC 1.1.1.30) (4-oxo-L-proline reductase) (EC 1.1.1.104) (Oxidoreductase UCPA) (Short chain dehydrogenase/reductase family 15C member 1)	BDH2 DHRS6 SDR15C1 UNQ6308/PRO20933	0.017 (-0.352, 0.386)	0.927	-0.238 (-0.617, 0.141)	0.213	-0.079 (-0.445, 0.287)	0.666	-0.408 (-0.788, -0.029)	0.035
Q9BW30	TPPP3_HUMAN	Tubulin polymerization-promoting protein family member 3 (TPPP/p20)	TPPP3 CGI-38	0.790 (-0.196, 1.776)	0.115	2.342 (1.332, 3.351)	<0.001	-0.108 (-1.087, 0.872)	0.827	0.937 (-0.065, 1.940)	0.066
Q9BXJ0	C1QT5_HUMAN	Complement C1q tumor necrosis factor-related protein 5	C1QTNF5 CTRP5 UNQ303/PRO344	0.300 (-0.465, 1.065)	0.435	-0.124 (-0.854, 0.607)	0.735	0.192 (-0.698, 1.082)	0.666	0.253 (-0.583, 1.089)	0.546
Q9BXJ3	C1QT4_HUMAN	Complement C1q tumor necrosis factor-related protein 4 (C1q/TNF-related protein 4)	C1QTNF4 CTRP4	0.615 (-0.239, 1.470)	0.155	1.098 (0.241, 1.955)	0.013	0.002 (-0.820, 0.825)	0.995	0.347 (-0.503, 1.197)	0.417
Q9BXJ4	C1QT3_HUMAN	Complement C1q tumor necrosis factor-related protein 3 (Collagenous repeat-containing sequence 26 kDa protein) (CORS26) (Secretory protein CORS26)	C1QTNF3 CTRP3 UNQ753/PRO1484	0.011 (-1.509, 1.531)	0.988	0.281 (-1.244, 1.805)	0.712	-0.304 (-1.903, 1.295)	0.703	-1.687 (-3.172, -0.201)	0.027
Q9BXN1	ASPN_HUMAN	Asporin (Periodontal ligament-associated protein 1) (PLAP-1)	ASPN PLAP1 SLRR1C UNQ215/PRO241	0.256 (-0.298, 0.810)	0.359	0.380 (-0.191, 0.950)	0.188	0.289 (-0.265, 0.842)	0.302	-0.279 (-0.850, 0.291)	0.331
Q9BXR6	FHR5_HUMAN	Complement factor H-related protein 5 (FHR-5)	CFHR5 CFHL5 FHR5	0.336 (-0.914, 1.586)	0.591	-0.424 (-1.714, 0.865)	0.511	0.594 (-0.656, 1.844)	0.344	0.299 (-0.991, 1.589)	0.643
Q9BY76	ANGL4_HUMAN	Angiopoietin-related protein 4 (Angiopoietin-like protein 4) (Hepatic fibrinogen/angiopoietin-related protein) (HFARP) [Cleaved into: ANGPTL4 N-terminal chain; ANGPTL4 C-terminal chain]	ANGPTL4 ARP4 HFARP PGAR PP1158 PSEC0166 UNQ171/PRO197	-0.361 (-1.260, 0.538)	0.425	-1.221 (-2.127, -0.314)	0.009	-0.476 (-1.436, 0.484)	0.326	0.691 (-0.293, 1.676)	0.165
Q9BYJ0	FGFP2_HUMAN	Fibroblast growth factor-binding protein 2 (FGF-BP2) (FGF-binding protein 2) (FGFBP-2) (37 kDa killer-specific secretory protein) (Ksp37) (HBp17-related protein) (HBp17-RP)	FGFBP2 KSP37 UNQ425/PRO1065	-0.302 (-1.869, 1.265)	0.7	-2.190 (-3.805, -0.575)	0.009	0.107 (-1.460, 1.675)	0.891	-0.612 (-2.230, 1.006)	0.451
Q9GZX3	CHST6_HUMAN	Carbohydrate sulfotransferase 6 (Corneal N-acetylglucosamine-6-O-sulfotransferase) (C-GlcNAc6ST) (hCGn6ST) (EC 2.8.2.21) (Galactose/N-acetylglucosamine/N-acetylglucosamine 6-O-sulfotransferase 4-beta) (GST4-beta) (N-acetylglucosamine 6-O-sulfotransferase 5) (GlcNAc6ST-5) (Gn6st-5)	CHST6	0.014 (-0.878, 0.906)	0.975	-0.745 (-1.654, 0.163)	0.106	0.301 (-0.544, 1.146)	0.479	0.014 (-0.866, 0.894)	0.975
Q9H0E2	TOLIP_HUMAN	Toll-interacting protein	TOLLIP	-0.211 (-1.056, 0.634)	0.62	-0.853 (-1.717, 0.011)	0.053	0.668 (-0.163, 1.498)	0.113	0.071 (-0.784, 0.926)	0.868
Q9H1E3	NUCKS_HUMAN	Nuclear ubiquitous casein and cyclin-dependent kinase substrate 1 (P1)	NUCKS1 NUCKS JC7	0.156 (-0.336, 0.649)	0.528	0.102 (-0.396, 0.601)	0.683	-0.071 (-0.547, 0.405)	0.766	-0.355 (-0.837, 0.127)	0.146
Q9H1Z8	AUGN_HUMAN	Augurin (Esophageal cancer-related gene 4 protein) (ECRG4)	ECRG4 C2orf40 UNQ761/PRO1508	-0.067 (-1.069, 0.935)	0.894	-1.347 (-2.443, -0.251)	0.017	0.567 (-0.530, 1.663)	0.305	0.147 (-0.991, 1.285)	0.797
Q9H223	EHD4_HUMAN	EH domain-containing protein 4 (Hepatocellular carcinoma-associated protein 10/11) (PAST homolog 4)	EHD4 HCA10 HCA11 PAST4 FKSG7	0.458 (-0.694, 1.611)	0.427	0.494 (-0.631, 1.619)	0.380	0.311 (-0.751, 1.373)	0.558	-0.481 (-1.574, 0.612)	0.380
Q9H299	SH3L3_HUMAN	SH3 domain-binding glutamic acid-rich-like protein 3 (SH3 domain-binding protein 1) (SH3BP-1) (TNF inhibitory protein B1) (TIP-B1)	SH3BGRL3 P1725	0.189 (-0.202, 0.581)	0.338	0.444 (0.048, 0.840)	0.029	0.197 (-0.196, 0.589)	0.320	0.769 (0.361, 1.177)	<0.001
Q9H3U7	SMOC2_HUMAN	SPARC-related modular calcium-binding protein 2 (Secreted modular calcium-binding protein 2) (SMOC-2) (Smooth muscle-associated protein 2) (SMAP-2)	SMOC2 SMAP2 MSTP117	0.372 (-0.772, 1.516)	0.517	1.022 (-0.153, 2.197)	0.087	0.308 (-0.836, 1.453)	0.592	1.870 (0.695, 3.046)	0.002
Q9H444	CHM4B_HUMAN	Charged multivesicular body protein 4b (Chromatin-modifying protein 4b) (CHMP4b) (SNF7 homolog associated with Alix 1) (SNF7-2) (hSnf7-2) (Vacuolar protein sorting-associated protein 32-2) (Vps32-2) (hVps32-2)	CHMP4B C20orf178 SHAX1	-0.030 (-0.506, 0.446)	0.9	-0.438 (-0.905, 0.029)	0.066	-0.322 (-0.770, 0.126)	0.155	-0.383 (-0.851, 0.085)	0.107
Q9H4F8	SMOC1_HUMAN	SPARC-related modular calcium-binding protein 1 (Secreted modular calcium-binding protein 1) (SMOC-1)	SMOC1	0.525 (-0.218, 1.268)	0.163	0.779 (0.015, 1.543)	0.046	0.459 (-0.284, 1.201)	0.221	1.166 (0.400, 1.931)	0.003
Q9H6R0	DHX33_HUMAN	ATP-dependent RNA helicase DHX33 (EC 3.6.4.13) (DEAH box protein 33)	DHX33 DDX33	0.546 (-0.089, 1.181)	0.09	0.867 (0.233, 1.501)	0.008	-0.105 (-0.714, 0.504)	0.731	0.305 (-0.318, 0.928)	0.331
Q9HC38	GLOD4_HUMAN	Glyoxalase domain-containing protein 4	GLOD4 C17orf25 CGI-150 My027	0.061 (-0.328, 0.451)	0.753	-0.239 (-0.640, 0.161)	0.236	-0.001 (-0.393, 0.390)	0.994	-0.053 (-0.458, 0.352)	0.794
Q9HCB6	SPON1_HUMAN	Spondin-1 (F-spondin) (Vascular smooth muscle cell growth-promoting factor)	SPON1 KIAA0762 VSGP	-0.284 (-1.085, 0.517)	0.48	1.608 (0.800, 2.415)	<0.001	0.133 (-0.643, 0.909)	0.732	1.858 (1.065, 2.651)	<0.001
Q9NQ79	CRAC1_HUMAN	Cartilage acidic protein 1 (68 kDa chondrocyte-expressed protein) (CEP-68) (ASPIC)	CRTAC1 ASPIC1 CEP68	-0.214 (-0.826, 0.399)	0.488	-0.975 (-1.606, -0.345)	0.003	0.440 (-0.173, 1.052)	0.156	-0.100 (-0.731, 0.531)	0.753
Q9NQR4	NIT2_HUMAN	Omega-amidase NIT2 (EC 3.5.1.3) (Nitrilase homolog 2)	NIT2 CUA002	-0.193 (-0.822, 0.436)	0.541	-0.375 (-1.006, 0.256)	0.238	-0.163 (-0.772, 0.445)	0.592	-0.455 (-1.117, 0.207)	0.174
Q9NR99	MXRA5_HUMAN	Matrix-remodeling-associated protein 5 (Adhesion protein with leucine-rich repeats and immunoglobulin domains related to perlecan) (Adlican)	MXRA5	0.060 (-0.780, 0.899)	0.887	0.040 (-0.811, 0.892)	0.925	0.553 (-0.270, 1.376)	0.184	0.242 (-0.612, 1.095)	0.573
Q9NRA1	PDGFC_HUMAN	Platelet-derived growth factor C (PDGF-C) (Fallotein) (Spinal cord-derived growth factor) (SCDGF) (VEGF-E) [Cleaved into: Platelet-derived growth factor C, latent form (PDGFC latent form); Platelet-derived growth factor C, receptor-binding form (PDGFC receptor-binding form)]	PDGFC SCDGF UNQ174/PRO200	-0.645 (-1.758, 0.469)	0.251	-0.866 (-2.014, 0.281)	0.136	-0.295 (-1.508, 0.919)	0.629	-0.242 (-1.461, 0.977)	0.693
Q9NRN5	OLFL3_HUMAN	Olfactomedin-like protein 3 (HNOEL-iso) (hOLF44)	OLFML3 PSEC0035 PSEC0173 PSEC0244 UNQ663/PRO1294	0.053 (-0.535, 0.641)	0.858	-0.116 (-0.721, 0.489)	0.702	-0.363 (-0.949, 0.224)	0.220	-0.397 (-1.003, 0.210)	0.195
Q9NRV9	HEBP1_HUMAN	Heme-binding protein 1 (p22HBP)	HEBP1 HBP	0.398 (-0.133, 0.929)	0.139	0.718 (0.179, 1.257)	0.010	-0.135 (-0.644, 0.373)	0.595	0.286 (-0.248, 0.819)	0.287
Q9NS15	LTBP3_HUMAN	Latent-transforming growth factor beta-binding protein 3 (LTBP-3)	LTBP3	0.636 (-1.077, 2.349)	0.459	-1.587 (-3.335, 0.160)	0.074	-0.123 (-2.000, 1.754)	0.896	-0.318 (-2.171, 1.535)	0.731
Q9NSD9	SYFB_HUMAN	Phenylalanine--tRNA ligase beta subunit (EC 6.1.1.20) (Phenylalanyl-tRNA synthetase beta subunit) (PheRS)	FARSB FARSLB FRSB HSPC173	0.239 (-0.458, 0.937)	0.495	0.253 (-0.455, 0.961)	0.478	0.008 (-0.636, 0.651)	0.981	-0.340 (-0.991, 0.311)	0.300
Q9NT22	EMIL3_HUMAN	EMILIN-3 (EMILIN-5) (Elastin microfibril interface-located protein 3) (Elastin microfibril interfacer 3) (Elastin microfibril interface-located protein 5) (Elastin microfibril interfacer 5)	EMILIN3 C20orf130 EMILIN5	-0.323 (-1.252, 0.605)	0.488	-0.833 (-1.784, 0.118)	0.085	-0.041 (-0.945, 0.863)	0.928	-0.699 (-1.635, 0.238)	0.141
Q9NVA2	SEP11_HUMAN	Septin-11	SEPTIN11 SEPT11	0.574 (-0.546, 1.694)	0.309	0.747 (-0.284, 1.778)	0.152	0.057 (-0.868, 0.982)	0.902	-0.657 (-1.598, 0.283)	0.166
Q9NZN4	EHD2_HUMAN	EH domain-containing protein 2 (PAST homolog 2)	EHD2 PAST2	0.185 (-0.324, 0.695)	0.47	0.436 (-0.088, 0.961)	0.101	-0.314 (-0.824, 0.196)	0.223	-0.688 (-1.213, -0.164)	0.011
Q9P2E9	RRBP1_HUMAN	Ribosome-binding protein 1 (180 kDa ribosome receptor homolog) (RRp) (ES/130-related protein) (Ribosome receptor protein)	RRBP1 KIAA1398	-0.035 (-0.669, 0.600)	0.913	0.777 (0.124, 1.431)	0.021	0.005 (-0.627, 0.636)	0.988	0.249 (-0.402, 0.900)	0.447
Q9P2T1	GMPR2_HUMAN	GMP reductase 2 (GMPR 2) (EC 1.7.1.7) (Guanosine 5'-monophosphate oxidoreductase 2) (Guanosine monophosphate reductase 2)	GMPR2	-0.100 (-0.565, 0.365)	0.67	-0.429 (-0.905, 0.047)	0.076	0.028 (-0.429, 0.486)	0.902	-0.032 (-0.512, 0.448)	0.894
Q9UBG0	MRC2_HUMAN	C-type mannose receptor 2 (C-type lectin domain family 13 member E) (Endocytic receptor 180) (Macrophage mannose receptor 2) (Urokinase-type plasminogen activator receptor-associated protein) (UPAR-associated protein) (Urokinase receptor-associated protein) (CD antigen CD280)	MRC2 CLEC13E ENDO180 KIAA0709 UPARAP	-0.225 (-1.056, 0.606)	0.589	-0.292 (-1.104, 0.520)	0.473	-0.240 (-1.055, 0.575)	0.557	-0.106 (-0.911, 0.699)	0.792
Q9UBP4	DKK3_HUMAN	Dickkopf-related protein 3 (Dickkopf-3) (Dkk-3) (hDkk-3)	DKK3 REIC UNQ258/PRO295	0.168 (-1.348, 1.684)	0.825	0.036 (-1.468, 1.540)	0.962	0.631 (-0.854, 2.117)	0.396	0.926 (-0.548, 2.400)	0.212
Q9UBQ7	GRHPR_HUMAN	Glyoxylate reductase/hydroxypyruvate reductase (EC 1.1.1.79) (EC 1.1.1.81)	GRHPR GLXR MSTP035	-0.038 (-0.560, 0.483)	0.883	-0.244 (-0.777, 0.289)	0.364	-0.258 (-0.769, 0.253)	0.316	-0.411 (-0.933, 0.112)	0.121
Q9UBR2	CATZ_HUMAN	Cathepsin Z (EC 3.4.18.1) (Cathepsin P) (Cathepsin X)	CTSZ	-0.189 (-0.948, 0.569)	0.62	0.330 (-0.402, 1.061)	0.370	-0.076 (-0.796, 0.644)	0.834	-0.255 (-0.971, 0.462)	0.479
Q9UBX1	CATF_HUMAN	Cathepsin F (CATSF) (EC 3.4.22.41)	CTSF	0.072 (-1.041, 1.185)	0.897	-0.624 (-1.663, 0.414)	0.232	-0.080 (-1.255, 1.096)	0.892	0.205 (-0.862, 1.271)	0.701
Q9UBX5	FBLN5_HUMAN	Fibulin-5 (FIBL-5) (Developmental arteries and neural crest EGF-like protein) (Dance) (Urine p50 protein) (UP50)	FBLN5 DANCE UNQ184/PRO210	-0.583 (-1.497, 0.331)	0.207	-1.283 (-2.223, -0.343)	0.008	0.021 (-0.892, 0.934)	0.964	-0.260 (-1.201, 0.681)	0.583
Q9UEW3	MARCO_HUMAN	Macrophage receptor MARCO (Macrophage receptor with collagenous structure) (Scavenger receptor class A member 2)	MARCO SCARA2	0.463 (-0.832, 1.758)	0.473	-1.382 (-2.702, -0.062)	0.041	0.413 (-0.983, 1.810)	0.554	0.255 (-1.128, 1.638)	0.712
Q9UGI8	TES_HUMAN	Testin (TESS)	TES	-0.283 (-0.969, 0.402)	0.412	0.089 (-0.606, 0.783)	0.800	-0.035 (-0.713, 0.643)	0.918	-0.145 (-0.826, 0.537)	0.672
Q9UGM5	FETUB_HUMAN	Fetuin-B (16G2) (Fetuin-like protein IRL685) (Gugu)	FETUB	-0.432 (-1.175, 0.311)	0.248	-0.644 (-1.416, 0.129)	0.100	-<0.001 (-0.748, 0.747)	0.999	-0.095 (-0.862, 0.672)	0.804
Q9UHB6	LIMA1_HUMAN	LIM domain and actin-binding protein 1 (Epithelial protein lost in neoplasm)	LIMA1 EPLIN SREBP3 PP624	-0.944 (-2.186, 0.298)	0.134	-0.943 (-2.171, 0.285)	0.129	0.124 (-1.036, 1.283)	0.831	0.419 (-0.792, 1.630)	0.490
Q9UHD8	SEPT9_HUMAN	Septin-9 (MLL septin-like fusion protein MSF-A) (MLL septin-like fusion protein) (Ovarian/Breast septin) (Ov/Br septin) (Septin D1)	SEPTIN9 KIAA0991 MSF SEPT9	0.284 (-0.330, 0.899)	0.359	0.583 (-0.034, 1.201)	0.064	-0.262 (-0.846, 0.323)	0.374	-0.282 (-0.873, 0.309)	0.343
Q9UHG3	PCYOX_HUMAN	Prenylcysteine oxidase 1 (EC 1.8.3.5) (Prenylcysteine lyase)	PCYOX1 KIAA0908 PCL1 UNQ597/PRO1183	0.551 (-0.307, 1.408)	0.204	0.519 (-0.260, 1.298)	0.186	-0.642 (-1.415, 0.131)	0.101	-0.877 (-1.692, -0.061)	0.036
Q9UHQ9	NB5R1_HUMAN	NADH-cytochrome b5 reductase 1 (b5R.1) (EC 1.6.2.2) (Humb5R2) (NAD(P)H:quinone oxidoreductase type 3 polypeptide A2)	CYB5R1 NQO3A2 UNQ3049/PRO9865	0.283 (-0.406, 0.973)	0.414	0.679 (-0.033, 1.391)	0.061	-0.196 (-0.882, 0.490)	0.570	-0.389 (-1.080, 0.302)	0.266
Q9UHV9	PFD2_HUMAN	Prefoldin subunit 2	PFDN2 PFD2 HSPC231	-0.672 (-1.780, 0.437)	0.23	-1.795 (-2.822, -0.768)	0.001	0.353 (-0.601, 1.306)	0.459	-0.118 (-1.166, 0.929)	0.820
Q9UJ70	NAGK_HUMAN	N-acetyl-D-glucosamine kinase (N-acetylglucosamine kinase) (EC 2.7.1.59) (GlcNAc kinase)	NAGK	0.173 (-0.755, 1.101)	0.71	0.982 (0.044, 1.919)	0.041	0.058 (-0.876, 0.991)	0.902	0.119 (-0.745, 0.984)	0.783
Q9UJU6	DBNL_HUMAN	Drebrin-like protein (Cervical SH3P7) (Cervical mucin-associated protein) (Drebrin-F) (HPK1-interacting protein of 55 kDa) (HIP-55) (SH3 domain-containing protein 7)	DBNL CMAP SH3P7 PP5423	0.138 (-0.418, 0.694)	0.623	0.739 (0.175, 1.304)	0.011	-0.235 (-0.753, 0.283)	0.367	-0.130 (-0.660, 0.400)	0.625
Q9UK22	FBX2_HUMAN	F-box only protein 2	FBXO2 FBX2	-0.111 (-0.853, 0.630)	0.765	-1.302 (-2.062, -0.542)	0.001	-0.034 (-0.770, 0.703)	0.927	-0.280 (-1.043, 0.484)	0.467
Q9UK55	ZPI_HUMAN	Protein Z-dependent protease inhibitor (PZ-dependent protease inhibitor) (PZI) (Serpin A10)	SERPINA10 ZPI UNQ707/PRO1358	-0.267 (-1.023, 0.490)	0.483	-1.086 (-1.841, -0.331)	0.006	0.052 (-0.690, 0.795)	0.889	-0.523 (-1.287, 0.242)	0.177
Q9UKK9	NUDT5_HUMAN	ADP-sugar pyrophosphatase (EC 3.6.1.13) (8-oxo-dGDP phosphatase) (EC 3.6.1.58) (Nuclear ATP-synthesis protein NUDIX5) (EC 2.7.7.96) (Nucleoside diphosphate-linked moiety X motif 5) (Nudix motif 5) (hNUDT5) (YSA1H)	NUDT5 NUDIX5 HSPC115	0.031 (-0.436, 0.497)	0.896	-0.091 (-0.556, 0.373)	0.696	-0.147 (-0.592, 0.298)	0.511	-0.199 (-0.659, 0.261)	0.391
Q9UKM9	RALY_HUMAN	RNA-binding protein Raly (Autoantigen p542) (Heterogeneous nuclear ribonucleoprotein C-like 2) (hnRNP core protein C-like 2) (hnRNP associated with lethal yellow protein homolog)	RALY HNRPCL2 P542	0.498 (-0.752, 1.748)	0.427	1.636 (0.473, 2.799)	0.007	0.086 (-1.063, 1.236)	0.880	-0.494 (-1.599, 0.611)	0.372
Q9UKU9	ANGL2_HUMAN	Angiopoietin-related protein 2 (Angiopoietin-like protein 2)	ANGPTL2 ARP2 UNQ170/PRO196	-0.372 (-1.092, 0.348)	0.303	-0.026 (-0.768, 0.716)	0.944	0.109 (-0.612, 0.829)	0.763	0.443 (-0.301, 1.188)	0.237
Q9UKY7	CDV3_HUMAN	Protein CDV3 homolog	CDV3 H41	0.369 (-0.417, 1.155)	0.351	0.905 (0.195, 1.614)	0.014	-0.040 (-0.745, 0.664)	0.909	0.046 (-0.644, 0.735)	0.895
Q9UKZ9	PCOC2_HUMAN	Procollagen C-endopeptidase enhancer 2 (Procollagen COOH-terminal proteinase enhancer 2) (PCPE-2) (Procollagen C-proteinase enhancer 2)	PCOLCE2 PCPE2 UNQ250/PRO287	-0.591 (-1.534, 0.353)	0.214	-1.592 (-2.563, -0.621)	0.002	-0.299 (-1.241, 0.643)	0.527	-1.478 (-2.453, -0.503)	0.004
Q9UL46	PSME2_HUMAN	Proteasome activator complex subunit 2 (11S regulator complex subunit beta) (REG-beta) (Activator of multicatalytic protease subunit 2) (Proteasome activator 28 subunit beta) (PA28b) (PA28beta)	PSME2	0.019 (-1.125, 1.164)	0.973	-0.167 (-1.249, 0.915)	0.759	-0.323 (-1.307, 0.660)	0.512	0.344 (-0.669, 1.358)	0.498
Q9ULA0	DNPEP_HUMAN	Aspartyl aminopeptidase (EC 3.4.11.21)	DNPEP ASPEP DAP	0.469 (-0.301, 1.239)	0.228	0.002 (-0.754, 0.758)	0.995	-0.109 (-0.706, 0.488)	0.715	-0.359 (-0.969, 0.252)	0.244
Q9ULV4	COR1C_HUMAN	Coronin-1C (Coronin-3) (hCRNN4)	CORO1C CRN2 CRNN4	-0.116 (-0.668, 0.435)	0.675	0.393 (-0.170, 0.956)	0.168	0.216 (-0.346, 0.777)	0.446	0.034 (-0.538, 0.605)	0.906
Q9UNF0	PACN2_HUMAN	Protein kinase C and casein kinase substrate in neurons protein 2 (Syndapin-2) (Syndapin-II) (SdpII)	PACSIN2	0.170 (-0.223, 0.564)	0.39	0.413 (0.006, 0.820)	0.047	0.060 (-0.338, 0.457)	0.765	-0.281 (-0.691, 0.130)	0.177
Q9UNN8	EPCR_HUMAN	Endothelial protein C receptor (Activated protein C receptor) (APC receptor) (Endothelial cell protein C receptor) (CD antigen CD201)	PROCR EPCR	-0.183 (-0.733, 0.367)	0.508	-1.189 (-1.750, -0.629)	<0.001	0.456 (-0.085, 0.998)	0.097	-0.204 (-0.767, 0.359)	0.473
Q9UNW1	MINP1_HUMAN	Multiple inositol polyphosphate phosphatase 1 (EC 3.1.3.62) (2,3-bisphosphoglycerate 3-phosphatase) (2,3-BPG phosphatase) (EC 3.1.3.80) (Inositol (1,3,4,5)-tetrakisphosphate 3-phosphatase) (Ins(1,3,4,5)P(4) 3-phosphatase)	MINPP1 MIPP UNQ900/PRO1917	-0.327 (-0.970, 0.315)	0.312	-0.933 (-1.582, -0.283)	0.006	-0.089 (-0.709, 0.532)	0.776	-1.089 (-1.741, -0.436)	0.002
Q9UNZ2	NSF1C_HUMAN	NSFL1 cofactor p47 (UBX domain-containing protein 2C) (p97 cofactor p47)	NSFL1C UBXN2C	0.160 (-0.305, 0.626)	0.494	0.229 (-0.220, 0.679)	0.311	-0.403 (-0.813, 0.007)	0.054	-0.095 (-0.503, 0.312)	0.641
Q9UQ80	PA2G4_HUMAN	Proliferation-associated protein 2G4 (Cell cycle protein p38-2G4 homolog) (hG4-1) (ErbB3-binding protein 1)	PA2G4 EBP1	0.308 (-0.307, 0.922)	0.32	0.898 (0.280, 1.515)	0.005	-0.286 (-0.854, 0.281)	0.317	0.073 (-0.502, 0.649)	0.799
Q9Y230	RUVB2_HUMAN	RuvB-like 2 (EC 3.6.4.12) (48 kDa TATA box-binding protein-interacting protein) (48 kDa TBP-interacting protein) (51 kDa erythrocyte cytosolic protein) (ECP-51) (INO80 complex subunit J) (Repressing pontin 52) (Reptin 52) (TIP49b) (TIP60-associated protein 54-beta) (TAP54-beta)	RUVBL2 INO80J TIP48 TIP49B CGI-46	0.232 (-0.578, 1.042)	0.568	0.529 (-0.214, 1.271)	0.159	-0.354 (-1.118, 0.410)	0.356	-0.344 (-1.068, 0.381)	0.344
Q9Y239	NOD1_HUMAN	Nucleotide-binding oligomerization domain-containing protein 1 (Caspase recruitment domain-containing protein 4)	NOD1 CARD4	0.760 (0.072, 1.447)	0.031	0.951 (0.244, 1.657)	0.009	-0.206 (-0.893, 0.481)	0.551	0.142 (-0.565, 0.849)	0.689
Q9Y240	CLC11_HUMAN	C-type lectin domain family 11 member A (C-type lectin superfamily member 3) (Lymphocyte secreted C-type lectin) (Osteolectin) (Stem cell growth factor) (p47)	CLEC11A CLECSF3 LSLCL SCGF	0.023 (-0.957, 1.004)	0.962	-0.544 (-1.553, 0.465)	0.285	0.189 (-0.791, 1.169)	0.701	0.126 (-0.884, 1.135)	0.804
Q9Y279	VSIG4_HUMAN	V-set and immunoglobulin domain-containing protein 4 (Protein Z39Ig)	VSIG4 CRIg Z39IG UNQ317/PRO362	0.328 (-0.653, 1.310)	0.503	-1.530 (-2.588, -0.473)	0.006	0.083 (-0.881, 1.048)	0.862	-0.705 (-1.739, 0.329)	0.176
Q9Y287	ITM2B_HUMAN	Integral membrane protein 2B (Immature BRI2) (imBRI2) (Protein E25B) (Transmembrane protein BRI) (Bri) [Cleaved into: BRI2, membrane form (Mature BRI2) (mBRI2); BRI2 intracellular domain (BRI2 ICD); BRI2C, soluble form; Bri23 peptide (Bri2-23) (ABri23) (C-terminal peptide) (P23 peptide)]	ITM2B BRI BRI2	-0.461 (-1.358, 0.436)	0.305	-1.144 (-2.076, -0.212)	0.017	0.057 (-0.802, 0.916)	0.894	-0.765 (-1.714, 0.184)	0.111
Q9Y3A5	SBDS_HUMAN	Ribosome maturation protein SBDS (Shwachman-Bodian-Diamond syndrome protein)	SBDS CGI-97	1.245 (-0.488, 2.978)	0.156	1.256 (-0.548, 3.061)	0.169	-0.201 (-1.879, 1.477)	0.811	-1.381 (-3.075, 0.314)	0.108
Q9Y3B8	ORN_HUMAN	Oligoribonuclease, mitochondrial (EC 3.1.15.-) (RNA exonuclease 2 homolog) (Small fragment nuclease)	REXO2 SFN SMFN CGI-114	0.222 (-0.224, 0.668)	0.323	-0.207 (-0.657, 0.243)	0.362	0.003 (-0.450, 0.455)	0.991	-0.106 (-0.557, 0.346)	0.641
Q9Y3I0	RTCB_HUMAN	RNA-splicing ligase RtcB homolog (EC 6.5.1.8) (3'-phosphate/5'-hydroxy nucleic acid ligase)	RTCB C22orf28 HSPC117	0.250 (-0.262, 0.762)	0.333	0.468 (-0.050, 0.986)	0.076	-0.273 (-0.764, 0.218)	0.270	-0.049 (-0.546, 0.449)	0.846
Q9Y3U8	RL36_HUMAN	60S ribosomal protein L36 (Large ribosomal subunit protein eL36)	RPL36	0.254 (-0.214, 0.723)	0.283	0.469 (-0.003, 0.941)	0.051	-0.222 (-0.690, 0.246)	0.346	-0.107 (-0.579, 0.364)	0.651
Q9Y3Z3	SAMH1_HUMAN	Deoxynucleoside triphosphate triphosphohydrolase SAMHD1 (dNTPase) (EC 3.1.5.-) (Dendritic cell-derived IFNG-induced protein) (DCIP) (Monocyte protein 5) (MOP-5) (SAM domain and HD domain-containing protein 1) (hSAMHD1)	SAMHD1 MOP5	-0.030 (-0.674, 0.614)	0.927	-1.284 (-1.934, -0.634)	<0.001	0.409 (-0.210, 1.028)	0.191	0.176 (-0.490, 0.842)	0.600
Q9Y490	TLN1_HUMAN	Talin-1	TLN1 KIAA1027 TLN	0.442 (-0.215, 1.099)	0.183	0.879 (0.206, 1.553)	0.011	-0.356 (-1.008, 0.297)	0.280	-0.412 (-1.085, 0.261)	0.226
Q9Y4K0	LOXL2_HUMAN	Lysyl oxidase homolog 2 (EC 1.4.3.13) (Lysyl oxidase-like protein 2) (Lysyl oxidase-related protein 2) (Lysyl oxidase-related protein WS9-14)	LOXL2	-0.494 (-1.625, 0.637)	0.385	0.067 (-1.056, 1.190)	0.906	0.410 (-0.868, 1.688)	0.523	-0.073 (-1.240, 1.094)	0.900
Q9Y5P6	GMPPB_HUMAN	Mannose-1-phosphate guanyltransferase beta (EC 2.7.7.13) (GDP-mannose pyrophosphorylase B) (GTP-mannose-1-phosphate guanylyltransferase beta)	GMPPB	0.422 (-0.074, 0.917)	0.094	0.152 (-0.342, 0.647)	0.540	0.181 (-0.301, 0.663)	0.456	-0.077 (-0.573, 0.418)	0.756
Q9Y5S9	RBM8A_HUMAN	RNA-binding protein 8A (Binder of OVCA1-1) (BOV-1) (RNA-binding motif protein 8A) (RNA-binding protein Y14) (Ribonucleoprotein RBM8A)	RBM8A RBM8 HSPC114 MDS014	0.219 (-0.319, 0.757)	0.417	0.396 (-0.136, 0.927)	0.141	-0.105 (-0.614, 0.405)	0.681	-0.053 (-0.585, 0.478)	0.841
Q9Y5Y7	LYVE1_HUMAN	Lymphatic vessel endothelial hyaluronic acid receptor 1 (LYVE-1) (Cell surface retention sequence-binding protein 1) (CRSBP-1) (Extracellular link domain-containing protein 1) (Hyaluronic acid receptor)	LYVE1 CRSBP1 HAR XLKD1 UNQ230/PRO263	0.239 (-0.898, 1.377)	0.673	-1.218 (-2.445, 0.010)	0.052	0.033 (-1.188, 1.255)	0.956	-1.468 (-2.745, -0.191)	0.025
Q9Y5Z4	HEBP2_HUMAN	Heme-binding protein 2 (Placental protein 23) (PP23) (Protein SOUL)	HEBP2 C6orf34 SOUL	0.026 (-0.335, 0.388)	0.885	-0.634 (-1.005, -0.262)	0.001	-0.126 (-0.486, 0.234)	0.485	-0.622 (-0.996, -0.248)	0.002
Q9Y613	FHOD1_HUMAN	FH1/FH2 domain-containing protein 1 (Formin homolog overexpressed in spleen 1) (FHOS) (Formin homology 2 domain-containing protein 1)	FHOD1 FHOS FHOS1	-0.088 (-0.894, 0.717)	0.827	-0.307 (-1.133, 0.519)	0.461	0.705 (-0.098, 1.509)	0.084	0.923 (0.092, 1.753)	0.030
Q9Y625	GPC6_HUMAN	Glypican-6 [Cleaved into: Secreted glypican-6]	GPC6 UNQ369/PRO705	0.077 (-0.891, 1.046)	0.873	-1.019 (-1.984, -0.053)	0.039	1.024 (0.049, 2.000)	0.040	1.088 (0.114, 2.061)	0.029
Q9Y646	CBPQ_HUMAN	Carboxypeptidase Q (EC 3.4.17.-) (Lysosomal dipeptidase) (Plasma glutamate carboxypeptidase)	CPQ LCH1 PGCP	0.254 (-0.813, 1.321)	0.634	0.467 (-0.547, 1.481)	0.358	0.314 (-0.762, 1.389)	0.559	-0.001 (-1.050, 1.048)	0.999
Q9Y678	COPG1_HUMAN	Coatomer subunit gamma-1 (Gamma-1-coat protein) (Gamma-1-COP)	COPG1 COPG	0.047 (-0.964, 1.058)	0.927	-0.965 (-1.927, -0.003)	0.049	-0.105 (-1.032, 0.822)	0.821	-0.702 (-1.607, 0.203)	0.126
Q9Y696	CLIC4_HUMAN	Chloride intracellular channel protein 4 (Intracellular chloride ion channel protein p64H1)	CLIC4	-0.107 (-0.439, 0.226)	0.525	-0.253 (-0.592, 0.086)	0.140	-0.168 (-0.485, 0.149)	0.293	-0.353 (-0.690, -0.016)	0.041
Q9Y6C2	EMIL1_HUMAN	EMILIN-1 (Elastin microfibril interface-located protein 1) (Elastin microfibril interfacer 1)	EMILIN1 EMI	-0.191 (-0.557, 0.174)	0.298	-0.016 (-0.389, 0.357)	0.932	-0.204 (-0.563, 0.155)	0.259	-0.167 (-0.543, 0.208)	0.376
Q9Y6U3	SCIN_HUMAN	Scinderin (Adseverin)	SCIN KIAA1905	-0.278 (-1.096, 0.539)	0.498	-1.633 (-2.475, -0.792)	<0.001	-0.189 (-1.007, 0.628)	0.645	-0.965 (-1.811, -0.118)	0.026
