# Supplementary material for: Proteomic profiling of human menisci from mild joint degeneration and end-stage osteoarthritis versus healthy controls
Source: Osteoarthr Cartil Open. 2023 Nov 18;5(4):100417. doi: 10.1016/j.ocarto.2023.100417 (PMC10720269; doi:10.1016/j.ocarto.2023.100417)
Supplement: Multimedia component 5 [file mmc5.xlsx]

## Sheet: No differences
PGProteinAccessions	Entry Name	Protein names	Gene Names	fold change (log2) mild med vs control med	lower CI mild med vs control med	upper CI mild med vs control med	fold change (log2) end-stageOA med vs control med	lower CI end-stageOA med vs control med	upper CI end-stageOA med vs control med	fold change (log2) mild lat vs control lat	lower CI mild lat vs control lat	upper CI mild lat vs control lat	fold change (log2) end-stageOA lat vs control lat	lower CI end-stageOA lat vs control lat	upper CI end-stageOA lat vs control lat
O00299	CLIC1_HUMAN	Chloride intracellular channel protein 1 (Chloride channel ABP) (Nuclear chloride ion channel 27) (NCC27) (Regulatory nuclear chloride ion channel protein) (hRNCC)	CLIC1 G6 NCC27	0.0555604	-0.258506	0.369627	0.253391	-0.0696343	0.576417	-0.0017776	-0.314694	0.311139	0.103397	-0.221591	0.428386
O00487	PSDE_HUMAN	26S proteasome non-ATPase regulatory subunit 14 (EC 3.4.19.-) (26S proteasome regulatory subunit RPN11) (26S proteasome-associated PAD1 homolog 1)	PSMD14 POH1	0.245265	-0.218492	0.709022	0.379186	-0.0741528	0.832525	0.229198	-0.280275	0.738671	0.362628	-0.116305	0.841562
O14498	ISLR_HUMAN	Immunoglobulin superfamily containing leucine-rich repeat protein	ISLR UNQ189/PRO215	-0.371515	-0.776183	0.033153	-0.106506	-0.510536	0.297523	-0.14821	-0.53404	0.23762	0.102687	-0.303207	0.508581
O14737	PDCD5_HUMAN	Programmed cell death protein 5 (TF-1 cell apoptosis-related protein 19) (Protein TFAR19)	PDCD5 TFAR19	0.116036	-0.537974	0.770047	0.278853	-0.301266	0.858971	-0.0275325	-0.66458	0.609515	-0.264199	-0.843693	0.315296
O14818	PSA7_HUMAN	Proteasome subunit alpha type-7 (Proteasome subunit RC6-1) (Proteasome subunit XAPC7)	PSMA7 HSPC	0.138854	-0.433919	0.711628	0.176913	-0.388494	0.74232	-0.145	-0.682395	0.392396	0.257242	-0.287363	0.801848
O15143	ARC1B_HUMAN	Actin-related protein 2/3 complex subunit 1B (Arp2/3 complex 41 kDa subunit) (p41-ARC)	ARPC1B ARC41	0.368509	-0.0338639	0.770882	0.473032	0.062529	0.883535	-0.0170884	-0.403771	0.369594	0.108147	-0.292693	0.508987
O15144	ARPC2_HUMAN	Actin-related protein 2/3 complex subunit 2 (Arp2/3 complex 34 kDa subunit) (p34-ARC)	ARPC2 ARC34 PRO2446	0.157024	-0.290525	0.604573	0.531224	0.0739252	0.988524	0.0648668	-0.378219	0.507953	0.0799331	-0.37668	0.536546
O43143	DHX15_HUMAN	ATP-dependent RNA helicase DHX15 (EC 3.6.4.13) (ATP-dependent RNA helicase #46) (DEAH box protein 15) (Splicing factor Prp43) (hPrp43)	DHX15 DBP1 DDX15	-0.270251	-0.964901	0.424399	-0.0271716	-0.742015	0.687671	0.205141	-0.5085	0.918782	-0.0120991	-0.700198	0.676
O43399	TPD54_HUMAN	Tumor protein D54 (hD54) (Tumor protein D52-like 2)	TPD52L2	0.455095	0.103722	0.806469	0.26687	-0.0874778	0.621218	-0.0468488	-0.397856	0.304158	-0.17987	-0.545706	0.185966
O43488	ARK72_HUMAN	Aflatoxin B1 aldehyde reductase member 2 (EC 1.1.1.n11) (AFB1 aldehyde reductase 1) (AFB1-AR 1) (Aldoketoreductase 7) (Succinic semialdehyde reductase) (SSA reductase)	AKR7A2 AFAR AFAR1 AKR7	0.356907	-0.215432	0.929246	0.260282	-0.311519	0.832082	-0.38509	-0.922529	0.152348	-0.377984	-0.933947	0.177979
O60701	UGDH_HUMAN	UDP-glucose 6-dehydrogenase (UDP-Glc dehydrogenase) (UDP-GlcDH) (UDPGDH) (EC 1.1.1.22)	UGDH	0.0502994	-0.315172	0.415771	0.318284	-0.0575127	0.694081	0.00777785	-0.35702	0.372576	0.174823	-0.20237	0.552017
O75083	WDR1_HUMAN	WD repeat-containing protein 1 (Actin-interacting protein 1) (AIP1) (NORI-1)	WDR1	0.0685714	-0.310835	0.447978	0.174766	-0.215666	0.565198	-0.182429	-0.561171	0.196314	0.00879353	-0.382568	0.400155
O75874	IDHC_HUMAN	Isocitrate dehydrogenase [NADP] cytoplasmic (IDH) (IDH1) (EC 1.1.1.42) (Cytosolic NADP-isocitrate dehydrogenase) (IDPc) (NADP(+)-specific ICDH) (Oxalosuccinate decarboxylase)	IDH1 PICD	-0.111114	-0.560805	0.338578	-0.470411	-0.933233	-0.00758756	-0.191389	-0.64037	0.257593	-0.475242	-0.939111	-0.0113742
O95336	6PGL_HUMAN	6-phosphogluconolactonase (6PGL) (EC 3.1.1.31)	PGLS	0.280505	-0.326725	0.887735	0.359118	-0.22164	0.939875	-0.164856	-0.733181	0.403469	-0.0680505	-0.595539	0.459438
P00338	LDHA_HUMAN	L-lactate dehydrogenase A chain (LDH-A) (EC 1.1.1.27) (Cell proliferation-inducing gene 19 protein) (LDH muscle subunit) (LDH-M) (Renal carcinoma antigen NY-REN-59)	LDHA PIG19	-0.214982	-0.54169	0.111727	-0.613632	-0.949919	-0.277345	0.0439599	-0.282306	0.370226	-0.103295	-0.440669	0.23408
P00568	KAD1_HUMAN	Adenylate kinase isoenzyme 1 (AK 1) (EC 2.7.4.10) (EC 2.7.4.3) (EC 2.7.4.6) (ATP-AMP transphosphorylase 1) (ATP:AMP phosphotransferase) (Adenylate monophosphate kinase) (Myokinase)	AK1	0.175559	-0.132544	0.483663	-0.0827554	-0.399273	0.233763	0.203186	-0.103976	0.510348	0.569916	0.250145	0.889687
P01024	CO3_HUMAN	Complement C3 (C3 and PZP-like alpha-2-macroglobulin domain-containing protein 1) [Cleaved into: Complement C3 beta chain; C3-beta-c (C3bc); Complement C3 alpha chain; C3a anaphylatoxin; Acylation stimulating protein (ASP) (C3adesArg); Complement C3b alpha' chain; Complement C3c alpha' chain fragment 1; Complement C3dg fragment; Complement C3g fragment; Complement C3d fragment; Complement C3f fra…	C3 CPAMD1	-0.098421	-0.61855	0.421708	-0.39088	-0.923579	0.141819	0.165753	-0.352326	0.683832	0.396065	-0.14164	0.933771
P04075	ALDOA_HUMAN	Fructose-bisphosphate aldolase A (EC 4.1.2.13) (Lung cancer antigen NY-LU-1) (Muscle-type aldolase)	ALDOA ALDA	0.0189011	-0.208817	0.246619	-0.268553	-0.502477	-0.0346289	0.0295465	-0.197475	0.256568	-0.0578564	-0.293486	0.177773
P04083	ANXA1_HUMAN	Annexin A1 (Annexin I) (Annexin-1) (Calpactin II) (Calpactin-2) (Chromobindin-9) (Lipocortin I) (Phospholipase A2 inhibitory protein) (p35) [Cleaved into: Annexin Ac2-26]	ANXA1 ANX1 LPC1	-0.00887478	-0.349145	0.331395	0.0263643	-0.323739	0.376468	-0.155728	-0.49582	0.184364	-0.357405	-0.707947	-0.00686299
P04406	G3P_HUMAN	Glyceraldehyde-3-phosphate dehydrogenase (GAPDH) (EC 1.2.1.12) (Peptidyl-cysteine S-nitrosylase GAPDH) (EC 2.6.99.-)	GAPDH GAPD CDABP0047 OK/SW-cl.12	-0.115491	-0.534784	0.303802	-0.492154	-0.919323	-0.0649845	-0.00864187	-0.427396	0.410112	-0.0739608	-0.510421	0.3625
P04792	HSPB1_HUMAN	Heat shock protein beta-1 (HspB1) (28 kDa heat shock protein) (Estrogen-regulated 24 kDa protein) (Heat shock 27 kDa protein) (HSP 27) (Stress-responsive protein 27) (SRP27)	HSPB1 HSP27 HSP28	0.0794369	-0.356827	0.515701	0.362917	-0.0860068	0.811842	-0.265773	-0.701606	0.170061	0.0639383	-0.386217	0.514094
P06454	PTMA_HUMAN	Prothymosin alpha [Cleaved into: Prothymosin alpha, N-terminally processed; Thymosin alpha-1]	PTMA TMSA	0.119805	-0.291434	0.531043	0.285434	-0.135899	0.706767	-0.119147	-0.529691	0.291396	-0.120492	-0.541714	0.30073
P06733	ENOA_HUMAN	Alpha-enolase (EC 4.2.1.11) (2-phospho-D-glycerate hydro-lyase) (C-myc promoter-binding protein) (Enolase 1) (MBP-1) (MPB-1) (Non-neural enolase) (NNE) (Phosphopyruvate hydratase) (Plasminogen-binding protein)	ENO1 ENO1L1 MBPB1 MPB1	-0.247251	-0.647238	0.152737	-0.564636	-0.973052	-0.15622	0.129247	-0.270439	0.528934	0.232676	-0.183197	0.64855
P06744	G6PI_HUMAN	Glucose-6-phosphate isomerase (GPI) (EC 5.3.1.9) (Autocrine motility factor) (AMF) (Neuroleukin) (NLK) (Phosphoglucose isomerase) (PGI) (Phosphohexose isomerase) (PHI) (Sperm antigen 36) (SA-36)	GPI	-0.000521483	-0.378678	0.377635	-0.12138	-0.511641	0.268881	-0.116039	-0.493592	0.261514	0.241487	-0.149	0.631975
P06748	NPM_HUMAN	Nucleophosmin (NPM) (Nucleolar phosphoprotein B23) (Nucleolar protein NO38) (Numatrin)	NPM1 NPM	-0.0253664	-0.424755	0.374022	0.119449	-0.28418	0.523078	0.0281698	-0.364089	0.420429	-0.0775555	-0.484971	0.32986
P07195	LDHB_HUMAN	L-lactate dehydrogenase B chain (LDH-B) (EC 1.1.1.27) (LDH heart subunit) (LDH-H) (Renal carcinoma antigen NY-REN-46)	LDHB	-0.0269386	-0.560596	0.506719	0.00446389	-0.544421	0.553349	-0.215374	-0.747693	0.316945	0.398237	-0.153444	0.949918
P07339	CATD_HUMAN	Cathepsin D (EC 3.4.23.5) [Cleaved into: Cathepsin D light chain; Cathepsin D heavy chain]	CTSD CPSD	0.130598	-0.222687	0.483884	0.244647	-0.118891	0.608186	0.210991	-0.14173	0.563711	0.120906	-0.243729	0.48554
P07602	SAP_HUMAN	Prosaposin (Proactivator polypeptide) [Cleaved into: Saposin-A (Protein A); Saposin-B-Val; Saposin-B (Cerebroside sulfate activator) (CSAct) (Dispersin) (Sphingolipid activator protein 1) (SAP-1) (Sulfatide/GM1 activator); Saposin-C (A1 activator) (Co-beta-glucosidase) (Glucosylceramidase activator) (Sphingolipid activator protein 2) (SAP-2); Saposin-D (Component C) (Protein C)]	PSAP GLBA SAP1	0.289072	-0.237047	0.81519	-0.0886056	-0.614474	0.437262	0.00549244	-0.511014	0.521999	0.0408425	-0.484915	0.5666
P07737	PROF1_HUMAN	Profilin-1 (Epididymis tissue protein Li 184a) (Profilin I)	PFN1	0.186217	-0.249293	0.621726	0.373345	-0.0695432	0.816233	-0.126724	-0.558023	0.304575	0.184429	-0.268481	0.63734
P07741	APT_HUMAN	Adenine phosphoribosyltransferase (APRT) (EC 2.4.2.7)	APRT	0.101102	-0.46972	0.671924	0.0181862	-0.550085	0.586458	-0.0400872	-0.571816	0.491641	-0.362456	-0.909986	0.185074
P07900	HS90A_HUMAN	Heat shock protein HSP 90-alpha (EC 3.6.4.10) (Heat shock 86 kDa) (HSP 86) (HSP86) (Lipopolysaccharide-associated protein 2) (LAP-2) (LPS-associated protein 2) (Renal carcinoma antigen NY-REN-38)	HSP90AA1 HSP90A HSPC1 HSPCA	0.123507	-0.218622	0.465636	0.380054	0.0279123	0.732195	-0.000213537	-0.341896	0.341469	0.134051	-0.218943	0.487045
P07910	HNRPC_HUMAN	Heterogeneous nuclear ribonucleoproteins C1/C2 (hnRNP C1/C2)	HNRNPC HNRPC	0.174678	-0.290886	0.640243	0.231715	-0.245199	0.708628	-0.074648	-0.525927	0.376631	-0.267638	-0.733025	0.197749
P08133	ANXA6_HUMAN	Annexin A6 (67 kDa calelectrin) (Annexin VI) (Annexin-6) (Calphobindin-II) (CPB-II) (Chromobindin-20) (Lipocortin VI) (Protein III) (p68) (p70)	ANXA6 ANX6	0.111462	-0.289019	0.511943	-0.088154	-0.499163	0.322855	-0.0742909	-0.473854	0.325272	-0.331721	-0.74498	0.0815391
P08621	RU17_HUMAN	U1 small nuclear ribonucleoprotein 70 kDa (U1 snRNP 70 kDa) (U1-70K) (snRNP70)	SNRNP70 RNPU1Z RPU1 SNRP70 U1AP1	-0.0657063	-0.568205	0.436792	0.285678	-0.209824	0.781179	-0.00454905	-0.480832	0.471734	-0.21117	-0.700915	0.278575
P08670	VIME_HUMAN	Vimentin	VIM	0.26865	-0.228261	0.765561	0.368612	-0.139798	0.877022	-0.209698	-0.704529	0.285134	-0.458782	-0.972262	0.0546985
P08758	ANXA5_HUMAN	Annexin A5 (Anchorin CII) (Annexin V) (Annexin-5) (Calphobindin I) (CPB-I) (Endonexin II) (Lipocortin V) (Placental anticoagulant protein 4) (PP4) (Placental anticoagulant protein I) (PAP-I) (Thromboplastin inhibitor) (Vascular anticoagulant-alpha) (VAC-alpha)	ANXA5 ANX5 ENX2 PP4	-0.122222	-0.548284	0.30384	-0.462598	-0.901248	-0.023949	0.0203596	-0.405291	0.44601	-0.506704	-0.946364	-0.0670432
P09417	DHPR_HUMAN	Dihydropteridine reductase (EC 1.5.1.34) (HDHPR) (Quinoid dihydropteridine reductase) (Short chain dehydrogenase/reductase family 33C member 1)	QDPR DHPR SDR33C1	0.323711	-0.273218	0.920639	0.151489	-0.441706	0.744685	-0.115507	-0.68784	0.456826	-0.00827629	-0.568532	0.551979
P09525	ANXA4_HUMAN	Annexin A4 (35-beta calcimedin) (Annexin IV) (Annexin-4) (Carbohydrate-binding protein p33/p41) (Chromobindin-4) (Endonexin I) (Lipocortin IV) (P32.5) (PP4-X) (Placental anticoagulant protein II) (PAP-II) (Protein II)	ANXA4 ANX4	0.0720573	-0.353643	0.497758	0.0162062	-0.421264	0.453676	-0.0446402	-0.469826	0.380546	-0.35625	-0.794985	0.0824861
P09651	ROA1_HUMAN	Heterogeneous nuclear ribonucleoprotein A1 (hnRNP A1) (Helix-destabilizing protein) (Single-strand RNA-binding protein) (hnRNP core protein A1) [Cleaved into: Heterogeneous nuclear ribonucleoprotein A1, N-terminally processed]	HNRNPA1 HNRPA1	0.0219152	-0.435156	0.478987	0.391859	-0.0751364	0.858854	-0.218229	-0.671541	0.235082	0.119841	-0.349315	0.588996
P09871	C1S_HUMAN	Complement C1s subcomponent (EC 3.4.21.42) (C1 esterase) (Complement component 1 subcomponent s) [Cleaved into: Complement C1s subcomponent heavy chain; Complement C1s subcomponent light chain]	C1S	0.157778	-0.252785	0.568342	0.107357	-0.31441	0.529124	0.138534	-0.271416	0.548485	0.454678	0.0314043	0.877951
P09960	LKHA4_HUMAN	Leukotriene A-4 hydrolase (LTA-4 hydrolase) (EC 3.3.2.6) (Leukotriene A(4) hydrolase) (Tripeptide aminopeptidase LTA4H) (EC 3.4.11.4)	LTA4H LTA4	-0.160946	-0.687915	0.366023	-0.355055	-0.898615	0.188505	-0.199445	-0.71307	0.314181	-0.0822315	-0.614221	0.449758
P09972	ALDOC_HUMAN	Fructose-bisphosphate aldolase C (EC 4.1.2.13) (Brain-type aldolase)	ALDOC ALDC	0.0367137	-0.331454	0.404881	-0.572935	-0.949487	-0.196383	-0.0312578	-0.39612	0.333605	-0.341242	-0.720152	0.0376687
P10253	LYAG_HUMAN	Lysosomal alpha-glucosidase (EC 3.2.1.20) (Acid maltase) (Aglucosidase alfa) [Cleaved into: 76 kDa lysosomal alpha-glucosidase; 70 kDa lysosomal alpha-glucosidase]	GAA	-0.431118	-0.920872	0.058636	-0.0800011	-0.574833	0.414831	0.410211	-0.0684535	0.888875	0.37041	-0.122064	0.862884
P10644	KAP0_HUMAN	cAMP-dependent protein kinase type I-alpha regulatory subunit (Tissue-specific extinguisher 1) (TSE1)	PRKAR1A PKR1 PRKAR1 TSE1	0.164566	-0.425841	0.754973	0.0125459	-0.55736	0.582452	0.147228	-0.3572	0.651656	-0.272057	-0.793293	0.249179
P10768	ESTD_HUMAN	S-formylglutathione hydrolase (FGH) (EC 3.1.2.12) (Esterase D) (Methylumbelliferyl-acetate deacetylase) (EC 3.1.1.56)	ESD	0.168222	-0.385818	0.722261	0.0357261	-0.53431	0.605762	-0.0999983	-0.648631	0.448634	-0.302082	-0.87612	0.271956
P11021	BIP_HUMAN	Endoplasmic reticulum chaperone BiP (EC 3.6.4.10) (78 kDa glucose-regulated protein) (GRP-78) (Binding-immunoglobulin protein) (BiP) (Heat shock protein 70 family protein 5) (HSP70 family protein 5) (Heat shock protein family A member 5) (Immunoglobulin heavy chain-binding protein)	HSPA5 GRP78	0.122085	-0.167162	0.411331	0.505135	0.208815	0.801454	0.061236	-0.227014	0.349486	0.33745	0.0386955	0.636205
P11279	LAMP1_HUMAN	Lysosome-associated membrane glycoprotein 1 (LAMP-1) (Lysosome-associated membrane protein 1) (CD107 antigen-like family member A) (CD antigen CD107a)	LAMP1	-0.292754	-0.830947	0.245438	-0.233909	-0.755341	0.287523	-0.209569	-0.700267	0.281129	-0.261869	-0.761643	0.237905
P11586	C1TC_HUMAN	C-1-tetrahydrofolate synthase, cytoplasmic (C1-THF synthase) (Epididymis secretory sperm binding protein) [Cleaved into: C-1-tetrahydrofolate synthase, cytoplasmic, N-terminally processed] [Includes: Methylenetetrahydrofolate dehydrogenase (EC 1.5.1.5); Methenyltetrahydrofolate cyclohydrolase (EC 3.5.4.9); Formyltetrahydrofolate synthetase (EC 6.3.4.3)]	MTHFD1 MTHFC MTHFD	0.266986	-0.306776	0.840748	0.230818	-0.333825	0.79546	0.0745419	-0.524116	0.673199	-0.134089	-0.711461	0.443283
P12955	PEPD_HUMAN	Xaa-Pro dipeptidase (X-Pro dipeptidase) (EC 3.4.13.9) (Imidodipeptidase) (Peptidase D) (Proline dipeptidase) (Prolidase)	PEPD PRD	0.152473	-0.343979	0.648925	0.371767	-0.13295	0.876484	-0.0416242	-0.53338	0.450132	-0.17087	-0.66121	0.31947
P12956	XRCC6_HUMAN	X-ray repair cross-complementing protein 6 (EC 3.6.4.-) (EC 4.2.99.-) (5'-deoxyribose-5-phosphate lyase Ku70) (5'-dRP lyase Ku70) (70 kDa subunit of Ku antigen) (ATP-dependent DNA helicase 2 subunit 1) (ATP-dependent DNA helicase II 70 kDa subunit) (CTC box-binding factor 75 kDa subunit) (CTC75) (CTCBF) (DNA repair protein XRCC6) (Lupus Ku autoantigen protein p70) (Ku70) (Thyroid-lupus autoantige…	XRCC6 G22P1	0.228719	-0.240271	0.697709	0.114089	-0.366488	0.594665	-0.12215	-0.588644	0.344344	-0.371641	-0.853823	0.110541
P13639	EF2_HUMAN	Elongation factor 2 (EF-2)	EEF2 EF2	0.0674594	-0.252553	0.387472	0.472984	0.143956	0.802012	-0.08683	-0.406513	0.232852	0.205341	-0.125139	0.535821
P13797	PLST_HUMAN	Plastin-3 (T-plastin)	PLS3	-0.0712038	-0.553887	0.411479	0.334681	-0.161078	0.83044	-0.114391	-0.596065	0.367282	-0.351634	-0.850006	0.146739
P14550	AK1A1_HUMAN	Aldo-keto reductase family 1 member A1 (EC 1.1.1.2) (EC 1.1.1.372) (EC 1.1.1.54) (Alcohol dehydrogenase [NADP(+)]) (Aldehyde reductase) (Glucuronate reductase) (EC 1.1.1.19) (Glucuronolactone reductase) (EC 1.1.1.20)	AKR1A1 ALDR1 ALR	0.108564	-0.24685	0.463978	-0.0609678	-0.426532	0.304596	0.0815054	-0.27344	0.436451	-0.126445	-0.493232	0.240341
P14618	KPYM_HUMAN	Pyruvate kinase PKM (EC 2.7.1.40) (Cytosolic thyroid hormone-binding protein) (CTHBP) (Opa-interacting protein 3) (OIP-3) (Pyruvate kinase 2/3) (Pyruvate kinase muscle isozyme) (Threonine-protein kinase PKM2) (EC 2.7.11.1) (Thyroid hormone-binding protein 1) (THBP1) (Tumor M2-PK) (Tyrosine-protein kinase PKM2) (EC 2.7.10.2) (p58)	PKM OIP3 PK2 PK3 PKM2	0.00328776	-0.24606	0.252636	-0.54973	-0.805956	-0.293504	0.10195	-0.146869	0.35077	-0.162552	-0.420075	0.0949714
P14625	ENPL_HUMAN	Endoplasmin (94 kDa glucose-regulated protein) (GRP-94) (Heat shock protein 90 kDa beta member 1) (Tumor rejection antigen 1) (gp96 homolog)	HSP90B1 GRP94 TRA1	0.103146	-0.172123	0.378415	0.371924	0.0889187	0.65493	0.0486445	-0.226173	0.323462	0.23573	-0.0483849	0.519845
P14866	HNRPL_HUMAN	Heterogeneous nuclear ribonucleoprotein L (hnRNP L)	HNRNPL HNRPL P/OKcl.14	0.275915	-0.193971	0.745802	0.376761	-0.105531	0.859053	-0.0468151	-0.501979	0.408349	-0.367098	-0.838322	0.104125
P14868	SYDC_HUMAN	Aspartate--tRNA ligase, cytoplasmic (EC 6.1.1.12) (Aspartyl-tRNA synthetase) (AspRS) (Cell proliferation-inducing gene 40 protein)	DARS1 DARS PIG40	0.0354183	-0.276902	0.347739	-0.363158	-0.683475	-0.0428418	-0.0202579	-0.32993	0.289414	0.0551513	-0.268077	0.378379
P15121	ALDR_HUMAN	Aldo-keto reductase family 1 member B1 (EC 1.1.1.300) (EC 1.1.1.372) (EC 1.1.1.54) (Aldehyde reductase) (Aldose reductase) (AR) (EC 1.1.1.21)	AKR1B1 ALDR1 ALR2	0.136301	-0.257669	0.530271	-0.199092	-0.604021	0.205837	-0.131203	-0.524424	0.262018	-0.581617	-0.98795	-0.175284
P15311	EZRI_HUMAN	Ezrin (Cytovillin) (Villin-2) (p81)	EZR VIL2	-0.133404	-0.468039	0.201232	-0.38	-0.723739	-0.0362621	-0.181679	-0.514651	0.151292	-0.574211	-0.920978	-0.227445
P16152	CBR1_HUMAN	Carbonyl reductase [NADPH] 1 (EC 1.1.1.184) (15-hydroxyprostaglandin dehydrogenase [NADP(+)]) (EC 1.1.1.196, EC 1.1.1.197) (20-beta-hydroxysteroid dehydrogenase) (Alcohol dehydrogenase [NAD(P)+] CBR1) (EC 1.1.1.71) (NADPH-dependent carbonyl reductase 1) (Prostaglandin 9-ketoreductase) (PG-9-KR) (Prostaglandin-E(2) 9-reductase) (EC 1.1.1.189) (Short chain dehydrogenase/reductase family 21C member …	CBR1 CBR CRN SDR21C1	-0.0203896	-0.37018	0.329401	-0.0965797	-0.455283	0.262124	-0.302916	-0.650737	0.0449053	-0.197759	-0.559182	0.163665
P16930	FAAA_HUMAN	Fumarylacetoacetase (FAA) (EC 3.7.1.2) (Beta-diketonase) (Fumarylacetoacetate hydrolase)	FAH	0.399131	-0.122921	0.921183	-0.0609862	-0.598923	0.47695	0.253086	-0.269669	0.775842	0.259997	-0.275997	0.79599
P17980	PRS6A_HUMAN	26S proteasome regulatory subunit 6A (26S proteasome AAA-ATPase subunit RPT5) (Proteasome 26S subunit ATPase 3) (Proteasome subunit P50) (Tat-binding protein 1) (TBP-1)	PSMC3 TBP1	0.130665	-0.27707	0.5384	0.375538	-0.034049	0.785124	-0.00958567	-0.428311	0.40914	0.254215	-0.153278	0.661708
P18077	RL35A_HUMAN	60S ribosomal protein L35a (Cell growth-inhibiting gene 33 protein) (Large ribosomal subunit protein eL33)	RPL35A GIG33	0.0867876	-0.268313	0.441889	0.442789	0.0782736	0.807304	-0.120327	-0.473184	0.232529	0.10906	-0.257164	0.475284
P18621	RL17_HUMAN	60S ribosomal protein L17 (60S ribosomal protein L23) (Large ribosomal subunit protein uL22) (PD-1)	RPL17	0.152855	-0.312785	0.618495	0.386085	-0.0781981	0.850367	-0.129429	-0.5735	0.314643	0.249567	-0.215346	0.71448
P18669	PGAM1_HUMAN	Phosphoglycerate mutase 1 (EC 5.4.2.11) (EC 5.4.2.4) (BPG-dependent PGAM 1) (Phosphoglycerate mutase isozyme B) (PGAM-B)	PGAM1 PGAMA CDABP0006	0.0126268	-0.343547	0.3688	-0.400073	-0.765502	-0.0346447	0.251123	-0.10407	0.606316	0.464695	0.0972445	0.832145
P20073	ANXA7_HUMAN	Annexin A7 (Annexin VII) (Annexin-7) (Synexin)	ANXA7 ANX7 SNX OK/SW-cl.95	-0.0283158	-0.396473	0.339841	-0.0793293	-0.45777	0.299111	0.0211642	-0.346276	0.388604	-0.165978	-0.54665	0.214693
P20618	PSB1_HUMAN	Proteasome subunit beta type-1 (Macropain subunit C5) (Multicatalytic endopeptidase complex subunit C5) (Proteasome component C5) (Proteasome gamma chain)	PSMB1 PSC5	-0.0484543	-0.368178	0.27127	0.135795	-0.18882	0.460411	-0.138873	-0.455337	0.177591	0.111993	-0.216282	0.440268
P21399	ACOHC_HUMAN	Cytoplasmic aconitate hydratase (Aconitase) (EC 4.2.1.3) (Citrate hydro-lyase) (Ferritin repressor protein) (Iron regulatory protein 1) (IRP1) (Iron-responsive element-binding protein 1) (IRE-BP 1)	ACO1 IREB1	-0.0539795	-0.518009	0.41005	0.152612	-0.317993	0.623217	0.000801356	-0.458925	0.460527	0.188817	-0.279261	0.656894
P22061	PIMT_HUMAN	Protein-L-isoaspartate(D-aspartate) O-methyltransferase (PIMT) (EC 2.1.1.77) (L-isoaspartyl protein carboxyl methyltransferase) (Protein L-isoaspartyl/D-aspartyl methyltransferase) (Protein-beta-aspartate methyltransferase)	PCMT1	-0.0169081	-0.375377	0.34156	-0.246756	-0.612366	0.118854	-0.237247	-0.592373	0.117879	0.134934	-0.225347	0.495215
P22314	UBA1_HUMAN	Ubiquitin-like modifier-activating enzyme 1 (EC 6.2.1.45) (Protein A1S9) (Ubiquitin-activating enzyme E1)	UBA1 A1S9T UBE1	0.118831	-0.182696	0.420358	-0.0337656	-0.342317	0.274786	-0.0525096	-0.352944	0.247925	-0.15532	-0.467652	0.157012
P22626	ROA2_HUMAN	Heterogeneous nuclear ribonucleoproteins A2/B1 (hnRNP A2/B1)	HNRNPA2B1 HNRPA2B1	0.155983	-0.222282	0.534247	0.349806	-0.0389515	0.738564	-0.0937232	-0.471925	0.284478	-0.107393	-0.497022	0.282236
P23246	SFPQ_HUMAN	Splicing factor, proline- and glutamine-rich (100 kDa DNA-pairing protein) (hPOMp100) (DNA-binding p52/p100 complex, 100 kDa subunit) (Polypyrimidine tract-binding protein-associated-splicing factor) (PSF) (PTB-associated-splicing factor)	SFPQ PSF	0.25569	-0.229513	0.740892	0.449466	-0.0434214	0.942353	-0.164441	-0.63254	0.303659	-0.436399	-0.919726	0.0469276
P23396	RS3_HUMAN	40S ribosomal protein S3 (EC 4.2.99.18) (Small ribosomal subunit protein uS3)	RPS3 OK/SW-cl.26	0.223942	-0.157597	0.605481	0.550773	0.159319	0.942227	0.0205507	-0.361048	0.40215	-0.0915138	-0.484998	0.30197
P23526	SAHH_HUMAN	Adenosylhomocysteinase (AdoHcyase) (EC 3.13.2.1) (S-adenosyl-L-homocysteine hydrolase)	AHCY SAHH	0.348374	-0.10081	0.797557	0.0487759	-0.411395	0.508947	0.0722349	-0.372901	0.517371	0.24491	-0.215676	0.705496
P25786	PSA1_HUMAN	Proteasome subunit alpha type-1 (30 kDa prosomal protein) (PROS-30) (Macropain subunit C2) (Multicatalytic endopeptidase complex subunit C2) (Proteasome component C2) (Proteasome nu chain)	PSMA1 HC2 NU PROS30 PSC2	0.0996604	-0.264208	0.463529	0.259758	-0.113644	0.63316	0.0408972	-0.323443	0.405238	0.178251	-0.197185	0.553686
P25787	PSA2_HUMAN	Proteasome subunit alpha type-2 (Macropain subunit C3) (Multicatalytic endopeptidase complex subunit C3) (Proteasome component C3)	PSMA2 HC3 PSC3	0.0135561	-0.392405	0.419518	0.198751	-0.205382	0.602883	-0.0584858	-0.463205	0.346233	0.501643	0.0895406	0.913746
P25788	PSA3_HUMAN	Proteasome subunit alpha type-3 (Macropain subunit C8) (Multicatalytic endopeptidase complex subunit C8) (Proteasome component C8)	PSMA3 HC8 PSC8	0.196817	-0.164325	0.557959	0.281228	-0.0896173	0.652074	0.0172959	-0.340744	0.375335	0.426361	0.0553831	0.79734
P25789	PSA4_HUMAN	Proteasome subunit alpha type-4 (Macropain subunit C9) (Multicatalytic endopeptidase complex subunit C9) (Proteasome component C9) (Proteasome subunit L)	PSMA4 HC9 PSC9	-0.00121318	-0.44039	0.437963	0.41483	-0.032199	0.861859	-0.0381916	-0.474965	0.398582	0.450861	0.000528565	0.901194
P26038	MOES_HUMAN	Moesin (Membrane-organizing extension spike protein)	MSN	0.105134	-0.187854	0.398122	0.0133347	-0.287246	0.313915	-0.0669434	-0.358964	0.225077	-0.199939	-0.502886	0.103008
P26373	RL13_HUMAN	60S ribosomal protein L13 (Breast basic conserved protein 1) (Large ribosomal subunit protein eL13)	RPL13 BBC1 OK/SW-cl.46	0.156475	-0.218087	0.531037	0.415846	0.0325087	0.799183	-0.099188	-0.469861	0.271485	-0.0487251	-0.432306	0.334856
P27694	RFA1_HUMAN	Replication protein A 70 kDa DNA-binding subunit (RP-A p70) (Replication factor A protein 1) (RF-A protein 1) (Single-stranded DNA-binding protein) [Cleaved into: Replication protein A 70 kDa DNA-binding subunit, N-terminally processed]	RPA1 REPA1 RPA70	0.0706566	-0.429229	0.570542	0.147203	-0.344818	0.639224	-0.0902633	-0.55753	0.377003	-0.502449	-0.985361	-0.0195369
P28066	PSA5_HUMAN	Proteasome subunit alpha type-5 (Macropain zeta chain) (Multicatalytic endopeptidase complex zeta chain) (Proteasome zeta chain)	PSMA5	0.059997	-0.308885	0.428879	0.327088	-0.0441674	0.698344	-0.0687306	-0.437417	0.299956	0.114373	-0.258875	0.487621
P28070	PSB4_HUMAN	Proteasome subunit beta type-4 (26 kDa prosomal protein) (HsBPROS26) (PROS-26) (Macropain beta chain) (Multicatalytic endopeptidase complex beta chain) (Proteasome beta chain) (Proteasome chain 3) (HsN3)	PSMB4 PROS26	0.0473499	-0.382157	0.476857	-0.0718783	-0.490623	0.346866	0.0328613	-0.376666	0.442389	0.159865	-0.253708	0.573437
P28072	PSB6_HUMAN	Proteasome subunit beta type-6 (EC 3.4.25.1) (Macropain delta chain) (Multicatalytic endopeptidase complex delta chain) (Proteasome delta chain) (Proteasome subunit Y)	PSMB6 LMPY Y	0.0169214	-0.366779	0.400622	0.200834	-0.188541	0.590208	-0.0995334	-0.474596	0.275529	0.408445	0.0240247	0.792865
P28074	PSB5_HUMAN	Proteasome subunit beta type-5 (EC 3.4.25.1) (Macropain epsilon chain) (Multicatalytic endopeptidase complex epsilon chain) (Proteasome chain 6) (Proteasome epsilon chain) (Proteasome subunit MB1) (Proteasome subunit X)	PSMB5 LMPX MB1 X	-0.0788099	-0.433593	0.275973	-0.0504756	-0.415973	0.315022	-0.111629	-0.468448	0.24519	0.187472	-0.180229	0.555173
P29218	IMPA1_HUMAN	Inositol monophosphatase 1 (IMP 1) (IMPase 1) (EC 3.1.3.25) (D-galactose 1-phosphate phosphatase) (EC 3.1.3.94) (Inositol-1(or 4)-monophosphatase 1) (Lithium-sensitive myo-inositol monophosphatase A1)	IMPA1 IMPA	0.000778709	-0.439635	0.441192	-0.133139	-0.564371	0.298093	0.0902984	-0.377167	0.557764	0.245949	-0.221107	0.713004
P29401	TKT_HUMAN	Transketolase (TK) (EC 2.2.1.1)	TKT	0.00593298	-0.351651	0.363517	-0.478372	-0.845734	-0.11101	0.153668	-0.202319	0.509655	-0.092303	-0.461623	0.277017
P30041	PRDX6_HUMAN	Peroxiredoxin-6 (EC 1.11.1.27) (1-Cys peroxiredoxin) (1-Cys PRX) (24 kDa protein) (Acidic calcium-independent phospholipase A2) (aiPLA2) (EC 3.1.1.4) (Antioxidant protein 2) (Glutathione-dependent peroxiredoxin) (Liver 2D page spot 40) (Lysophosphatidylcholine acyltransferase 5) (LPC acyltransferase 5) (LPCAT-5) (Lyso-PC acyltransferase 5) (EC 2.3.1.23) (Non-selenium glutathione peroxidase) (NSGP…	PRDX6 AOP2 KIAA0106	0.00632883	-0.304191	0.316849	-0.117011	-0.435951	0.201929	-0.0784108	-0.388338	0.231516	0.424567	0.104172	0.744963
P30044	PRDX5_HUMAN	Peroxiredoxin-5, mitochondrial (EC 1.11.1.24) (Alu corepressor 1) (Antioxidant enzyme B166) (AOEB166) (Liver tissue 2D-page spot 71B) (PLP) (Peroxiredoxin V) (Prx-V) (Peroxisomal antioxidant enzyme) (TPx type VI) (Thioredoxin peroxidase PMP20) (Thioredoxin-dependent peroxiredoxin 5)	PRDX5 ACR1 SBBI10	0.0957164	-0.451291	0.642724	0.0235103	-0.512138	0.559159	0.105278	-0.377009	0.587565	-0.150547	-0.651931	0.350836
P30050	RL12_HUMAN	60S ribosomal protein L12 (Large ribosomal subunit protein uL11)	RPL12	0.123395	-0.262265	0.509055	0.416755	0.0255763	0.807935	0.0764801	-0.313791	0.466752	0.174782	-0.218301	0.567866
P30085	KCY_HUMAN	UMP-CMP kinase (EC 2.7.4.14) (Deoxycytidylate kinase) (CK) (dCMP kinase) (Nucleoside-diphosphate kinase) (EC 2.7.4.6) (Uridine monophosphate/cytidine monophosphate kinase) (UMP/CMP kinase) (UMP/CMPK)	CMPK1 CMK CMPK UCK UMK UMPK	-0.2341	-0.855669	0.38747	-0.156416	-0.773402	0.460569	-0.0643207	-0.663475	0.534833	-0.0675653	-0.690228	0.555098
P30086	PEBP1_HUMAN	Phosphatidylethanolamine-binding protein 1 (PEBP-1) (HCNPpp) (Neuropolypeptide h3) (Prostatic-binding protein) (Raf kinase inhibitor protein) (RKIP) [Cleaved into: Hippocampal cholinergic neurostimulating peptide (HCNP)]	PEBP1 PBP PEBP	0.205447	-0.110758	0.521652	-0.529706	-0.855161	-0.20425	-0.0798359	-0.394137	0.234465	-0.297815	-0.623934	0.0283038
P30101	PDIA3_HUMAN	Protein disulfide-isomerase A3 (EC 5.3.4.1) (58 kDa glucose-regulated protein) (58 kDa microsomal protein) (p58) (Disulfide isomerase ER-60) (Endoplasmic reticulum resident protein 57) (ER protein 57) (ERp57) (Endoplasmic reticulum resident protein 60) (ER protein 60) (ERp60)	PDIA3 ERP57 ERP60 GRP58	0.155983	-0.16333	0.475297	0.642136	0.313864	0.970409	-0.0648884	-0.383853	0.254076	0.249991	-0.0785915	0.578574
P30740	ILEU_HUMAN	Leukocyte elastase inhibitor (LEI) (Monocyte/neutrophil elastase inhibitor) (EI) (M/NEI) (Peptidase inhibitor 2) (PI-2) (Serpin B1)	SERPINB1 ELANH2 MNEI PI2	0.337919	-0.0962246	0.772062	0.439843	-0.00136914	0.881055	0.0894231	-0.337825	0.516671	0.250323	-0.191353	0.692
P31150	GDIA_HUMAN	Rab GDP dissociation inhibitor alpha (Rab GDI alpha) (Guanosine diphosphate dissociation inhibitor 1) (GDI-1) (Oligophrenin-2) (Protein XAP-4)	GDI1 GDIL OPHN2 RABGDIA XAP4	0.13523	-0.247157	0.517616	-0.122028	-0.517848	0.273793	-0.0660883	-0.454566	0.322389	0.0686947	-0.332205	0.469594
P31939	PUR9_HUMAN	Bifunctional purine biosynthesis protein ATIC (AICAR transformylase/inosine monophosphate cyclohydrolase) (ATIC) [Cleaved into: Bifunctional purine biosynthesis protein ATIC, N-terminally processed] [Includes: Phosphoribosylaminoimidazolecarboxamide formyltransferase (EC 2.1.2.3) (5-aminoimidazole-4-carboxamide ribonucleotide formyltransferase) (AICAR formyltransferase) (AICAR transformylase); In…	ATIC PURH OK/SW-cl.86	-0.369299	-0.862209	0.123611	-0.351431	-0.850022	0.147161	-0.436388	-0.926833	0.0540574	-0.0539221	-0.551216	0.443371
P31942	HNRH3_HUMAN	Heterogeneous nuclear ribonucleoprotein H3 (hnRNP H3) (Heterogeneous nuclear ribonucleoprotein 2H9) (hnRNP 2H9)	HNRNPH3 HNRPH3	0.231159	-0.263968	0.726286	0.385255	-0.119258	0.889769	-0.0133819	-0.488439	0.461675	-0.144435	-0.637897	0.349026
P31948	STIP1_HUMAN	Stress-induced-phosphoprotein 1 (STI1) (Hsc70/Hsp90-organizing protein) (Hop) (Renal carcinoma antigen NY-REN-11) (Transformation-sensitive protein IEF SSP 3521)	STIP1	0.280372	-0.114889	0.675633	0.153367	-0.246889	0.553623	-0.271283	-0.659717	0.11715	0.104402	-0.30431	0.513114
P31949	S10AB_HUMAN	Protein S100-A11 (Calgizzarin) (Metastatic lymph node gene 70 protein) (MLN 70) (Protein S100-C) (S100 calcium-binding protein A11) [Cleaved into: Protein S100-A11, N-terminally processed]	S100A11 MLN70 S100C	0.10781	-0.300336	0.515956	-0.20271	-0.611713	0.206294	-0.163675	-0.553075	0.225724	-0.0423581	-0.447264	0.362548
P34931	HS71L_HUMAN	Heat shock 70 kDa protein 1-like (Heat shock 70 kDa protein 1L) (Heat shock 70 kDa protein 1-Hom) (HSP70-Hom)	HSPA1L	0.16576	-0.204394	0.535914	-0.0899832	-0.470897	0.290931	-0.11828	-0.488024	0.251464	-0.46278	-0.84358	-0.08198
P35268	RL22_HUMAN	60S ribosomal protein L22 (EBER-associated protein) (EAP) (Epstein-Barr virus small RNA-associated protein) (Heparin-binding protein HBp15) (Large ribosomal subunit protein eL22)	RPL22	0.172781	-0.188107	0.53367	0.609214	0.239661	0.978767	0.136234	-0.223328	0.495796	0.236261	-0.135114	0.607636
P35555	FBN1_HUMAN	Fibrillin-1 [Cleaved into: Asprosin]	FBN1 FBN	-0.145992	-0.597287	0.305303	-0.0850323	-0.544933	0.374869	-0.193967	-0.650362	0.262427	-0.224849	-0.694556	0.244858
P35998	PRS7_HUMAN	26S proteasome regulatory subunit 7 (26S proteasome AAA-ATPase subunit RPT1) (Proteasome 26S subunit ATPase 2)	PSMC2 MSS1	0.0765491	-0.330888	0.483986	0.253901	-0.147945	0.655747	-0.00665494	-0.39112	0.37781	0.126875	-0.248082	0.501833
P36871	PGM1_HUMAN	Phosphoglucomutase-1 (PGM 1) (EC 5.4.2.2) (Glucose phosphomutase 1)	PGM1	-0.0593479	-0.400674	0.281978	-0.0257433	-0.374823	0.323337	-0.087515	-0.427214	0.252184	-0.0151957	-0.368238	0.337846
P36955	PEDF_HUMAN	Pigment epithelium-derived factor (PEDF) (Cell proliferation-inducing gene 35 protein) (EPC-1) (Serpin F1)	SERPINF1 PEDF PIG35	0.250413	-0.253418	0.754244	-0.0751292	-0.593498	0.443239	0.31669	-0.186869	0.820249	0.246206	-0.272833	0.765245
P38159	RBMX_HUMAN	RNA-binding motif protein, X chromosome (Glycoprotein p43) (Heterogeneous nuclear ribonucleoprotein G) (hnRNP G) [Cleaved into: RNA-binding motif protein, X chromosome, N-terminally processed]	RBMX HNRPG RBMXP1	0.0896388	-0.405676	0.584953	0.176955	-0.332391	0.6863	-0.0826282	-0.560998	0.395742	0.0288723	-0.474648	0.532392
P39023	RL3_HUMAN	60S ribosomal protein L3 (HIV-1 TAR RNA-binding protein B) (TARBP-B) (Large ribosomal subunit protein uL3)	RPL3 OK/SW-cl.32	-0.0244083	-0.368744	0.319928	0.384497	0.0325517	0.736443	-0.185417	-0.528149	0.157314	-0.167937	-0.520957	0.185082
P39060	COIA1_HUMAN	Collagen alpha-1(XVIII) chain [Cleaved into: Endostatin; Non-collagenous domain 1 (NC1)]	COL18A1	-0.04659	-0.50082	0.40764	-0.271757	-0.739557	0.196042	0.0260285	-0.427571	0.479628	-0.454499	-0.923847	0.014849
P40121	CAPG_HUMAN	Macrophage-capping protein (Actin regulatory protein CAP-G)	CAPG AFCP MCP	-0.0393486	-0.447369	0.368672	0.196622	-0.221426	0.61467	-0.0424549	-0.446099	0.361189	-0.324617	-0.741924	0.0926905
P40261	NNMT_HUMAN	Nicotinamide N-methyltransferase (EC 2.1.1.1)	NNMT	-0.248505	-0.65685	0.15984	-0.371035	-0.789453	0.0473832	-0.0675869	-0.474311	0.339137	-0.328201	-0.750762	0.0943606
P40925	MDHC_HUMAN	Malate dehydrogenase, cytoplasmic (EC 1.1.1.37) (Aromatic alpha-keto acid reductase) (KAR) (EC 1.1.1.96) (Cytosolic malate dehydrogenase)	MDH1 MDHA	0.0775463	-0.25666	0.411753	-0.0804465	-0.423769	0.262876	-0.0856058	-0.419277	0.248065	0.255083	-0.0896278	0.599794
P45974	UBP5_HUMAN	Ubiquitin carboxyl-terminal hydrolase 5 (EC 3.4.19.12) (Deubiquitinating enzyme 5) (Isopeptidase T) (Ubiquitin thioesterase 5) (Ubiquitin-specific-processing protease 5)	USP5 ISOT	0.0706428	-0.36847	0.509756	0.353526	-0.0814407	0.788493	0.01207	-0.424479	0.448619	0.417636	-0.0234998	0.858771
P46779	RL28_HUMAN	60S ribosomal protein L28 (Large ribosomal subunit protein eL28)	RPL28	0.0859147	-0.301403	0.473232	0.420942	0.0281265	0.813757	-0.0167897	-0.401631	0.368052	-0.23183	-0.627797	0.164136
P46781	RS9_HUMAN	40S ribosomal protein S9 (Small ribosomal subunit protein uS4)	RPS9	0.169287	-0.236434	0.575008	0.583562	0.167427	0.999698	-0.04204	-0.446456	0.362376	-0.165321	-0.583641	0.252998
P46940	IQGA1_HUMAN	Ras GTPase-activating-like protein IQGAP1 (p195)	IQGAP1 KIAA0051	0.0549267	-0.343819	0.453672	0.294178	-0.115213	0.70357	-0.127706	-0.525776	0.270364	-0.394282	-0.804959	0.0163945
P47914	RL29_HUMAN	60S ribosomal protein L29 (Cell surface heparin-binding protein HIP) (Large ribosomal subunit protein eL29)	RPL29	0.099604	-0.262052	0.46126	0.329828	-0.0382253	0.697881	-0.0210864	-0.380462	0.338289	-0.124109	-0.490706	0.242488
P48643	TCPE_HUMAN	T-complex protein 1 subunit epsilon (TCP-1-epsilon) (CCT-epsilon)	CCT5 CCTE KIAA0098	-0.0544416	-0.585373	0.47649	0.289825	-0.241983	0.821634	-0.0310507	-0.573435	0.511334	0.152265	-0.378459	0.682989
P49189	AL9A1_HUMAN	4-trimethylaminobutyraldehyde dehydrogenase (TMABA-DH) (TMABALDH) (EC 1.2.1.47) (Aldehyde dehydrogenase E3 isozyme) (Aldehyde dehydrogenase family 9 member A1) (EC 1.2.1.3) (Gamma-aminobutyraldehyde dehydrogenase) (EC 1.2.1.19) (R-aminobutyraldehyde dehydrogenase) [Cleaved into: 4-trimethylaminobutyraldehyde dehydrogenase, N-terminally processed]	ALDH9A1 ALDH4 ALDH7 ALDH9	0.115648	-0.441137	0.672432	-0.00496065	-0.571693	0.561771	-0.190564	-0.745942	0.364814	0.0130143	-0.561776	0.587805
P49591	SYSC_HUMAN	Serine--tRNA ligase, cytoplasmic (EC 6.1.1.11) (Seryl-tRNA synthetase) (SerRS) (Seryl-tRNA(Ser/Sec) synthetase)	SARS1 SARS SERS	0.0160505	-0.521898	0.553999	0.379336	-0.166622	0.925293	-0.0964415	-0.631796	0.438913	0.136232	-0.404597	0.677061
P49773	HINT1_HUMAN	Adenosine 5'-monophosphoramidase HINT1 (EC 3.9.1.-) (Desumoylating isopeptidase HINT1) (EC 3.4.22.-) (Histidine triad nucleotide-binding protein 1) (Protein kinase C inhibitor 1) (Protein kinase C-interacting protein 1) (PKCI-1)	HINT1 HINT PKCI1 PRKCNH1	-0.00117884	-0.385012	0.382654	-0.224351	-0.614317	0.165615	-0.199034	-0.579829	0.181762	-0.155111	-0.547792	0.23757
P50395	GDIB_HUMAN	Rab GDP dissociation inhibitor beta (Rab GDI beta) (Guanosine diphosphate dissociation inhibitor 2) (GDI-2)	GDI2 RABGDIB	0.0744988	-0.273402	0.4224	0.532736	0.175901	0.889572	-0.0142045	-0.360871	0.332462	0.341061	-0.0176996	0.699821
P51858	HDGF_HUMAN	Hepatoma-derived growth factor (HDGF) (High mobility group protein 1-like 2) (HMG-1L2)	HDGF HMG1L2	0.194171	-0.285359	0.673702	0.0498086	-0.447756	0.547373	-0.150157	-0.633549	0.333234	-0.25803	-0.75933	0.243271
P51991	ROA3_HUMAN	Heterogeneous nuclear ribonucleoprotein A3 (hnRNP A3)	HNRNPA3 HNRPA3	0.0583376	-0.460679	0.577354	0.318808	-0.213796	0.851412	-0.161205	-0.678371	0.355962	-0.404581	-0.937555	0.128393
P52565	GDIR1_HUMAN	Rho GDP-dissociation inhibitor 1 (Rho GDI 1) (Rho-GDI alpha)	ARHGDIA GDIA1	-0.0633341	-0.340127	0.213459	-0.284553	-0.568002	-0.00110381	-0.157127	-0.428895	0.114641	-0.347327	-0.629065	-0.0655887
P53004	BIEA_HUMAN	Biliverdin reductase A (BVR A) (EC 1.3.1.24) (Biliverdin-IX alpha-reductase)	BLVRA BLVR BVR	0.0328329	-0.470566	0.536231	0.185793	-0.314097	0.685683	-0.192099	-0.693878	0.30968	0.40848	-0.104316	0.921277
P54727	RD23B_HUMAN	UV excision repair protein RAD23 homolog B (HR23B) (hHR23B) (XP-C repair-complementing complex 58 kDa protein) (p58)	RAD23B	0.0958127	-0.350176	0.541802	0.218935	-0.239824	0.677694	-0.0966637	-0.541983	0.348655	-0.26501	-0.724515	0.194496
P55060	XPO2_HUMAN	Exportin-2 (Exp2) (Cellular apoptosis susceptibility protein) (Chromosome segregation 1-like protein) (Importin-alpha re-exporter)	CSE1L CAS XPO2	0.365685	-0.106823	0.838194	-0.0135918	-0.49379	0.466607	-0.162737	-0.630967	0.305494	-0.478179	-0.9674	0.0110409
P55072	TERA_HUMAN	Transitional endoplasmic reticulum ATPase (TER ATPase) (EC 3.6.4.6) (15S Mg(2+)-ATPase p97 subunit) (Valosin-containing protein) (VCP)	VCP	0.184501	-0.168749	0.53775	0.257545	-0.104088	0.619177	-0.125828	-0.475916	0.224259	0.140699	-0.222063	0.503461
P56537	IF6_HUMAN	Eukaryotic translation initiation factor 6 (eIF-6) (B(2)GCN homolog) (B4 integrin interactor) (CAB) (p27(BBP))	EIF6 EIF3A ITGB4BP OK/SW-cl.27	0.138058	-0.388104	0.66422	0.355772	-0.151148	0.862693	-0.134613	-0.619247	0.35002	0.0241161	-0.456677	0.50491
P60174	TPIS_HUMAN	Triosephosphate isomerase (TIM) (EC 5.3.1.1) (Methylglyoxal synthase) (EC 4.2.3.3) (Triose-phosphate isomerase)	TPI1 TPI	0.00763527	-0.254545	0.269816	-0.158753	-0.428449	0.110943	0.104061	-0.157543	0.365666	0.183283	-0.0878266	0.454392
P60900	PSA6_HUMAN	Proteasome subunit alpha type-6 (27 kDa prosomal protein) (PROS-27) (p27K) (Macropain iota chain) (Multicatalytic endopeptidase complex iota chain) (Proteasome iota chain)	PSMA6 PROS27	0.117793	-0.241757	0.477344	0.382017	0.014993	0.749041	-0.18899	-0.550703	0.172723	0.166684	-0.202346	0.535714
P60981	DEST_HUMAN	Destrin (Actin-depolymerizing factor) (ADF)	DSTN ACTDP DSN	0.23657	-0.146517	0.619658	0.47088	0.0900228	0.851738	0.0180403	-0.35462	0.390701	0.0444071	-0.34369	0.432504
P61916	NPC2_HUMAN	NPC intracellular cholesterol transporter 2 (Epididymal secretory protein E1) (Human epididymis-specific protein 1) (He1) (Niemann-Pick disease type C2 protein)	NPC2 HE1	0.0945931	-0.427737	0.616923	-0.278733	-0.798785	0.241319	-0.106469	-0.622414	0.409476	-0.398314	-0.915687	0.119059
P61981	1433G_HUMAN	14-3-3 protein gamma (Protein kinase C inhibitor protein 1) (KCIP-1) [Cleaved into: 14-3-3 protein gamma, N-terminally processed]	YWHAG	0.0947425	-0.214866	0.404351	0.233998	-0.0814613	0.549457	0.0723909	-0.239912	0.384693	-0.0590652	-0.380492	0.262361
P62195	PRS8_HUMAN	26S proteasome regulatory subunit 8 (26S proteasome AAA-ATPase subunit RPT6) (Proteasome 26S subunit ATPase 5) (Proteasome subunit p45) (Thyroid hormone receptor-interacting protein 1) (TRIP1) (p45/SUG)	PSMC5 SUG1	0.042014	-0.288477	0.372505	0.0895293	-0.243783	0.422842	-0.270058	-0.589659	0.049543	0.0286907	-0.295151	0.352533
P62249	RS16_HUMAN	40S ribosomal protein S16 (Small ribosomal subunit protein uS9)	RPS16	0.0730398	-0.31059	0.456669	0.546631	0.153122	0.94014	-0.0849366	-0.467245	0.297372	0.00911078	-0.38592	0.404142
P62258	1433E_HUMAN	14-3-3 protein epsilon (14-3-3E)	YWHAE	0.0375149	-0.255491	0.330521	-0.169606	-0.469927	0.130716	-0.110373	-0.40155	0.180803	0.0761097	-0.226348	0.378567
P62269	RS18_HUMAN	40S ribosomal protein S18 (Ke-3) (Ke3) (Small ribosomal subunit protein uS13)	RPS18 D6S218E	0.217461	-0.153698	0.58862	0.584223	0.203108	0.965337	0.0252643	-0.344839	0.395367	0.165719	-0.216156	0.547594
P62280	RS11_HUMAN	40S ribosomal protein S11 (Small ribosomal subunit protein uS17)	RPS11	0.186345	-0.215789	0.588479	0.488519	0.0765555	0.900482	-0.121298	-0.522047	0.279452	-0.147375	-0.563033	0.268283
P62333	PRS10_HUMAN	26S proteasome regulatory subunit 10B (26S proteasome AAA-ATPase subunit RPT4) (Proteasome 26S subunit ATPase 6) (Proteasome subunit p42)	PSMC6 SUG2	0.19894	-0.164928	0.562807	-0.12722	-0.479765	0.225324	-0.0783094	-0.431093	0.274474	-0.0188024	-0.376067	0.338463
P62424	RL7A_HUMAN	60S ribosomal protein L7a (Large ribosomal subunit protein eL8) (PLA-X polypeptide) (Surfeit locus protein 3)	RPL7A SURF-3 SURF3	0.211869	-0.135626	0.559363	0.540768	0.184537	0.896998	-0.131449	-0.478179	0.215282	-0.0692782	-0.427063	0.288507
P62753	RS6_HUMAN	40S ribosomal protein S6 (Phosphoprotein NP33) (Small ribosomal subunit protein eS6)	RPS6 OK/SW-cl.2	0.22328	-0.163737	0.610296	0.448003	0.0526593	0.843346	0.152953	-0.228152	0.534059	0.159134	-0.235758	0.554025
P62805	H4_HUMAN	Histone H4	H4C1 H4/A H4FA HIST1H4A; H4C2 H4/I H4FI HIST1H4B; H4C3 H4/G H4FG HIST1H4C; H4C4 H4/B H4FB HIST1H4D; H4C5 H4/J H4FJ HIST1H4E; H4C6 H4/C H4FC HIST1H4F; H4C8 H4/H H4FH HIST1H4H; H4C9 H4/M H4FM HIST1H4I; H4C11 H4/E H4FE HIST1H4J; H4C12 H4/D H4FD HIST1H4K; H4C13 H4/K H4FK HIST1H4L; H4C14 H4/N H4F2 H4FN HIST2H4 HIST2H4A; H4C15 H4/O H4FO HIST2H4B; H4C16 H4-16 HIST4H4	0.0549517	-0.425923	0.535826	-0.101901	-0.596363	0.392562	0.0243053	-0.456337	0.504947	-0.224318	-0.719417	0.27078
P62820	RAB1A_HUMAN	Ras-related protein Rab-1A (EC 3.6.5.2) (YPT1-related protein)	RAB1A RAB1	-0.275562	-0.985424	0.434299	0.232307	-0.423373	0.887986	-0.000125761	-0.708107	0.707855	0.248038	-0.462243	0.95832
P62826	RAN_HUMAN	GTP-binding nuclear protein Ran (EC 3.6.5.-) (Androgen receptor-associated protein 24) (GTPase Ran) (Ras-like protein TC4) (Ras-related nuclear protein)	RAN ARA24 OK/SW-cl.81	0.0367702	-0.303062	0.376603	0.32543	-0.023749	0.674609	-0.203213	-0.542251	0.135824	0.412422	0.0617599	0.763085
P62851	RS25_HUMAN	40S ribosomal protein S25 (Small ribosomal subunit protein eS25)	RPS25	0.214229	-0.16496	0.593418	0.608136	0.219216	0.997057	-0.0744033	-0.453027	0.304221	0.0149562	-0.377416	0.407329
P62854	RS26_HUMAN	40S ribosomal protein S26 (Small ribosomal subunit protein eS26)	RPS26	0.167543	-0.223621	0.558706	0.592145	0.218113	0.966177	0.286028	-0.0966007	0.668658	0.495802	0.110417	0.881187
P62917	RL8_HUMAN	60S ribosomal protein L8 (Large ribosomal subunit protein uL2)	RPL8	0.170518	-0.188026	0.529062	0.394511	0.0260001	0.763022	-0.0185177	-0.37641	0.339374	-0.144174	-0.513738	0.225389
P62937	PPIA_HUMAN	Peptidyl-prolyl cis-trans isomerase A (PPIase A) (EC 5.2.1.8) (Cyclophilin A) (Cyclosporin A-binding protein) (Rotamase A) [Cleaved into: Peptidyl-prolyl cis-trans isomerase A, N-terminally processed]	PPIA CYPA	0.175578	-0.202832	0.553989	0.128172	-0.258047	0.514391	0.0627847	-0.309947	0.435516	-0.0336731	-0.421839	0.354493
P62993	GRB2_HUMAN	Growth factor receptor-bound protein 2 (Adapter protein GRB2) (Protein Ash) (SH2/SH3 adapter GRB2)	GRB2 ASH	-0.166566	-0.862034	0.528902	0.310807	-0.372115	0.993728	-0.0348755	-0.73898	0.669229	-0.110163	-0.79364	0.573314
P63104	1433Z_HUMAN	14-3-3 protein zeta/delta (Protein kinase C inhibitor protein 1) (KCIP-1)	YWHAZ	0.0203654	-0.312199	0.35293	0.0928319	-0.243076	0.428739	-0.0227223	-0.351479	0.306035	-0.0407886	-0.382278	0.3007
P63208	SKP1_HUMAN	S-phase kinase-associated protein 1 (Cyclin-A/CDK2-associated protein p19) (p19A) (Organ of Corti protein 2) (OCP-2) (Organ of Corti protein II) (OCP-II) (RNA polymerase II elongation factor-like protein) (SIII) (Transcription elongation factor B polypeptide 1-like) (p19skp1)	SKP1 EMC19 OCP2 SKP1A TCEB1L	0.0711851	-0.388777	0.531147	-0.408094	-0.8782	0.0620116	0.0979977	-0.359246	0.555241	0.217682	-0.256113	0.691478
P63244	RACK1_HUMAN	Receptor of activated protein C kinase 1 (Cell proliferation-inducing gene 21 protein) (Guanine nucleotide-binding protein subunit beta-2-like 1) (Guanine nucleotide-binding protein subunit beta-like protein 12.3) (Human lung cancer oncogene 7 protein) (HLC-7) (Receptor for activated C kinase) (Small ribosomal subunit protein RACK1) [Cleaved into: Receptor of activated protein C kinase 1, N-termi…	RACK1 GNB2L1 HLC7 PIG21	0.122226	-0.26786	0.512311	0.568908	0.171565	0.966251	-0.229752	-0.612283	0.152779	-0.325877	-0.722779	0.0710247
P68366	TBA4A_HUMAN	Tubulin alpha-4A chain (EC 3.6.5.-) (Alpha-tubulin 1) (Testis-specific alpha-tubulin) (Tubulin H2-alpha) (Tubulin alpha-1 chain)	TUBA4A TUBA1	0.428964	-0.0261452	0.884073	-0.0923313	-0.53609	0.351427	0.00720929	-0.4288	0.443218	-0.248491	-0.691436	0.194453
P68371	TBB4B_HUMAN	Tubulin beta-4B chain (Tubulin beta-2 chain) (Tubulin beta-2C chain)	TUBB4B TUBB2C	0.0552689	-0.294057	0.404595	0.103165	-0.255388	0.461717	-0.205101	-0.553741	0.14354	-0.417319	-0.777558	-0.05708
P68402	PA1B2_HUMAN	Platelet-activating factor acetylhydrolase IB subunit alpha2 (EC 3.1.1.47) (PAF acetylhydrolase 30 kDa subunit) (PAF-AH 30 kDa subunit) (PAF-AH subunit beta) (PAFAH subunit beta)	PAFAH1B2 PAFAHB	-0.141367	-0.664561	0.381828	0.451161	-0.0598845	0.962207	0.131525	-0.383473	0.646522	0.46267	-0.0392431	0.964584
P78371	TCPB_HUMAN	T-complex protein 1 subunit beta (TCP-1-beta) (CCT-beta)	CCT2 99D8.1 CCTB	-0.0313505	-0.529015	0.466314	-0.358974	-0.858319	0.14037	-0.106062	-0.5824	0.370276	-0.104929	-0.608952	0.399094
P78417	GSTO1_HUMAN	Glutathione S-transferase omega-1 (GSTO-1) (EC 2.5.1.18) (Glutathione S-transferase omega 1-1) (GSTO 1-1) (Glutathione-dependent dehydroascorbate reductase) (EC 1.8.5.1) (Monomethylarsonic acid reductase) (MMA(V) reductase) (EC 1.20.4.2) (S-(Phenacyl)glutathione reductase) (SPG-R)	GSTO1 GSTTLP28	-0.0532038	-0.498816	0.392409	-0.327743	-0.785742	0.130256	0.00409494	-0.440362	0.448552	0.129421	-0.330844	0.589686
P98160	PGBM_HUMAN	Basement membrane-specific heparan sulfate proteoglycan core protein (HSPG) (Perlecan) (PLC) [Cleaved into: Endorepellin; LG3 peptide]	HSPG2	-0.190513	-0.652482	0.271457	-0.129115	-0.604819	0.346589	-0.0395501	-0.501102	0.422002	0.137068	-0.339662	0.613797
Q00577	PURA_HUMAN	Transcriptional activator protein Pur-alpha (Purine-rich single-stranded DNA-binding protein alpha)	PURA PUR1	0.281742	-0.116864	0.680348	0.558083	0.147002	0.969164	0.0152231	-0.378296	0.408743	-0.0823031	-0.489014	0.324408
Q00839	HNRPU_HUMAN	Heterogeneous nuclear ribonucleoprotein U (hnRNP U) (GRIP120) (Nuclear p120 ribonucleoprotein) (Scaffold-attachment factor A) (SAF-A) (p120) (pp120)	HNRNPU C1orf199 HNRPU SAFA U21.1	0.190349	-0.236591	0.617289	0.124292	-0.314373	0.562957	-0.0942508	-0.521129	0.332628	-0.462598	-0.902532	-0.0226634
Q01813	PFKAP_HUMAN	ATP-dependent 6-phosphofructokinase, platelet type (ATP-PFK) (PFK-P) (EC 2.7.1.11) (6-phosphofructokinase type C) (Phosphofructo-1-kinase isozyme C) (PFK-C) (Phosphohexokinase)	PFKP PFKF	-0.151209	-0.457356	0.154938	-0.451438	-0.766322	-0.136553	-0.161974	-0.467701	0.143753	-0.265761	-0.582157	0.0506345
Q02410	APBA1_HUMAN	Amyloid-beta A4 precursor protein-binding family A member 1 (Adapter protein X11alpha) (Neuron-specific X11 protein) (Neuronal Munc18-1-interacting protein 1) (Mint-1)	APBA1 MINT1 X11	0.092703	-0.314671	0.500077	0.221733	-0.193118	0.636583	-0.244535	-0.653519	0.16445	-0.366741	-0.789215	0.055733
Q02818	NUCB1_HUMAN	Nucleobindin-1 (CALNUC)	NUCB1 NUC	0.0606579	-0.386473	0.507788	0.342076	-0.106713	0.790866	0.178183	-0.255551	0.611918	0.392745	-0.0472852	0.832775
Q02878	RL6_HUMAN	60S ribosomal protein L6 (Large ribosomal subunit protein eL6) (Neoplasm-related protein C140) (Tax-responsive enhancer element-binding protein 107) (TaxREB107)	RPL6 TXREB1	0.198071	-0.175486	0.571629	0.598513	0.215734	0.981293	-0.154089	-0.527131	0.218952	-0.0807104	-0.465484	0.304063
Q04760	LGUL_HUMAN	Lactoylglutathione lyase (EC 4.4.1.5) (Aldoketomutase) (Glyoxalase I) (Glx I) (Ketone-aldehyde mutase) (Methylglyoxalase) (S-D-lactoylglutathione methylglyoxal lyase)	GLO1	0.00281763	-0.338625	0.34426	-0.398519	-0.749801	-0.047236	-0.0948083	-0.435488	0.245871	0.00274909	-0.350388	0.355886
Q04917	1433F_HUMAN	14-3-3 protein eta (Protein AS1)	YWHAH YWHA1	0.164493	-0.334886	0.663873	0.298429	-0.213777	0.810634	-0.429823	-0.924938	0.0652912	-0.379389	-0.888685	0.129907
Q06830	PRDX1_HUMAN	Peroxiredoxin-1 (EC 1.11.1.24) (Natural killer cell-enhancing factor A) (NKEF-A) (Proliferation-associated gene protein) (PAG) (Thioredoxin peroxidase 2) (Thioredoxin-dependent peroxide reductase 2) (Thioredoxin-dependent peroxiredoxin 1)	PRDX1 PAGA PAGB TDPX2	0.0609373	-0.203147	0.325021	-0.170699	-0.442058	0.100661	-0.0366391	-0.300268	0.22699	-0.236793	-0.509271	0.0356847
Q07092	COGA1_HUMAN	Collagen alpha-1(XVI) chain	COL16A1 FP1572	-0.0765123	-0.634737	0.481712	-0.0536454	-0.627334	0.520043	-0.192118	-0.746635	0.362398	-0.392605	-0.968121	0.18291
Q07955	SRSF1_HUMAN	Serine/arginine-rich splicing factor 1 (Alternative-splicing factor 1) (ASF-1) (Splicing factor, arginine/serine-rich 1) (pre-mRNA-splicing factor SF2, P33 subunit)	SRSF1 ASF SF2 SF2P33 SFRS1 OK/SW-cl.3	0.150346	-0.406478	0.70717	0.419042	-0.147255	0.985339	-0.169319	-0.700503	0.361865	-0.342735	-0.883757	0.198288
Q08257	QOR_HUMAN	Quinone oxidoreductase (EC 1.6.5.5) (NADPH:quinone reductase) (Zeta-crystallin)	CRYZ	0.00785519	-0.368199	0.38391	-0.239875	-0.625815	0.146066	-0.118987	-0.493271	0.255298	-0.389967	-0.77971	-0.000223955
Q09666	AHNK_HUMAN	Neuroblast differentiation-associated protein AHNAK (Desmoyokin)	AHNAK PM227	0.0660605	-0.32097	0.453092	0.459779	0.0677975	0.851761	-0.0210105	-0.401569	0.359548	-0.203436	-0.605119	0.198247
Q13642	FHL1_HUMAN	Four and a half LIM domains protein 1 (FHL-1) (Skeletal muscle LIM-protein 1) (SLIM) (SLIM-1)	FHL1 SLIM1	0.30751	-0.165913	0.780932	0.240012	-0.242095	0.722119	0.0427639	-0.4316	0.517128	-0.487505	-0.977578	0.00256922
Q13938	CAYP1_HUMAN	Calcyphosin (Calcyphosine)	CAPS	-0.0325279	-0.514836	0.44978	-0.104646	-0.600698	0.391406	0.00623921	-0.475625	0.488104	-0.45824	-0.956275	0.0397942
Q14019	COTL1_HUMAN	Coactosin-like protein	COTL1 CLP	0.107291	-0.498188	0.712771	0.288798	-0.329724	0.907319	0.0400964	-0.546393	0.626586	-0.000392665	-0.603214	0.602429
Q14103	HNRPD_HUMAN	Heterogeneous nuclear ribonucleoprotein D0 (hnRNP D0) (AU-rich element RNA-binding protein 1)	HNRNPD AUF1 HNRPD	0.153301	-0.311011	0.617613	0.062884	-0.408995	0.534763	-0.147302	-0.607901	0.313298	-0.0372032	-0.512363	0.437957
Q14914	PTGR1_HUMAN	Prostaglandin reductase 1 (PRG-1) (15-oxoprostaglandin 13-reductase) (EC 1.3.1.48) (Dithiolethione-inducible gene 1 protein) (D3T-inducible gene 1 protein) (DIG-1) (Leukotriene B4 12-hydroxydehydrogenase) (NAD(P)H-dependent alkenal/one oxidoreductase) (EC 1.3.1.74)	PTGR1 LTB4DH	-0.264385	-0.770577	0.241806	-0.336011	-0.843129	0.171106	0.0113759	-0.439914	0.462666	0.0286503	-0.428476	0.485776
Q15019	SEPT2_HUMAN	Septin-2 (Neural precursor cell expressed developmentally down-regulated protein 5) (NEDD-5)	SEPTIN2 DIFF6 KIAA0158 NEDD5 SEPT2	0.146435	-0.390825	0.683695	0.132146	-0.398786	0.663077	-0.301752	-0.824903	0.221398	-0.399756	-0.946168	0.146656
Q15056	IF4H_HUMAN	Eukaryotic translation initiation factor 4H (eIF-4H) (Williams-Beuren syndrome chromosomal region 1 protein)	EIF4H KIAA0038 WBSCR1 WSCR1	0.121645	-0.36142	0.60471	0.471248	-0.0218977	0.964394	-0.215925	-0.686153	0.254304	-0.244701	-0.729116	0.239713
Q16629	SRSF7_HUMAN	Serine/arginine-rich splicing factor 7 (Splicing factor 9G8) (Splicing factor, arginine/serine-rich 7)	SRSF7 SFRS7	0.0449307	-0.622376	0.712237	0.184947	-0.483804	0.853699	-0.287032	-0.91201	0.337947	-0.206518	-0.849571	0.436535
Q16658	FSCN1_HUMAN	Fascin (55 kDa actin-bundling protein) (Singed-like protein) (p55)	FSCN1 FAN1 HSN SNL	-0.0194556	-0.386206	0.347294	-0.0699365	-0.446775	0.306902	-0.0608838	-0.427422	0.305654	0.0300386	-0.349536	0.409613
Q16851	UGPA_HUMAN	UTP--glucose-1-phosphate uridylyltransferase (EC 2.7.7.9) (UDP-glucose pyrophosphorylase) (UDPGP) (UGPase)	UGP2 UGP1	-0.213797	-0.720449	0.292855	-0.380313	-0.901613	0.140987	0.0866855	-0.419684	0.593055	0.330966	-0.191031	0.852963
Q5TEC6	H37_HUMAN	Histone H3-7	H3-7 H3-2 HIST2H3PS2	0.231137	-0.162708	0.624981	0.054289	-0.347838	0.456416	-0.102842	-0.494316	0.288632	-0.318957	-0.726876	0.0889633
Q6UWY5	OLFL1_HUMAN	Olfactomedin-like protein 1	OLFML1 UNQ564/PRO1126	0.194305	-0.460175	0.848785	-0.135278	-0.808911	0.538354	0.0105355	-0.643818	0.664889	-0.297099	-0.971707	0.37751
Q8WUM4	PDC6I_HUMAN	Programmed cell death 6-interacting protein (PDCD6-interacting protein) (ALG-2-interacting protein 1) (ALG-2-interacting protein X) (Hp95)	PDCD6IP AIP1 ALIX KIAA1375	0.166864	-0.379895	0.713623	0.110672	-0.44986	0.671203	-0.0527404	-0.595954	0.490474	-0.316975	-0.879788	0.245837
Q92747	ARC1A_HUMAN	Actin-related protein 2/3 complex subunit 1A (SOP2-like protein)	ARPC1A SOP2L	0.0811477	-0.671964	0.834259	-0.260952	-0.985419	0.463515	0.0352881	-0.735999	0.806576	0.0914742	-0.667105	0.850053
Q92945	FUBP2_HUMAN	Far upstream element-binding protein 2 (FUSE-binding protein 2) (KH type-splicing regulatory protein) (KSRP) (p75)	KHSRP FUBP2	0.11795	-0.524078	0.759978	-0.197722	-0.828098	0.432654	-0.122379	-0.720011	0.475253	-0.330266	-0.929282	0.268751
Q969H8	MYDGF_HUMAN	Myeloid-derived growth factor (MYDGF)	MYDGF C19orf10	0.388136	-0.135232	0.911504	0.205845	-0.304723	0.716414	0.356948	-0.186308	0.900203	0.093464	-0.442172	0.6291
Q96IJ6	GMPPA_HUMAN	Mannose-1-phosphate guanyltransferase alpha (GDP-mannose pyrophosphorylase A) (GMPP-alpha) (GTP-mannose-1-phosphate guanylyltransferase alpha)	GMPPA	0.0394009	-0.436515	0.515317	0.290365	-0.181881	0.76261	0.207685	-0.253921	0.669291	0.3681	-0.0886774	0.824878
Q96KP4	CNDP2_HUMAN	Cytosolic non-specific dipeptidase (EC 3.4.13.18) (CNDP dipeptidase 2) (Glutamate carboxypeptidase-like protein 1) (Peptidase A) (Threonyl dipeptidase)	CNDP2 CN2 CPGL HEL-S-13 PEPA	0.26204	-0.194693	0.718774	0.0138591	-0.457433	0.485152	-0.0334262	-0.491296	0.424444	-0.120492	-0.593182	0.352199
Q99436	PSB7_HUMAN	Proteasome subunit beta type-7 (EC 3.4.25.1) (Macropain chain Z) (Multicatalytic endopeptidase complex chain Z) (Proteasome subunit Z)	PSMB7 Z	-0.0529867	-0.408249	0.302275	0.0576452	-0.294682	0.409973	-0.0488759	-0.394471	0.296719	0.18529	-0.171376	0.541956
Q99497	PARK7_HUMAN	Parkinson disease protein 7 (Maillard deglycase) (Oncogene DJ1) (Parkinsonism-associated deglycase) (Protein DJ-1) (DJ-1) (Protein/nucleic acid deglycase DJ-1) (EC 3.1.2.-, EC 3.5.1.-, EC 3.5.1.124)	PARK7	0.10573	-0.225619	0.437079	-0.245642	-0.586452	0.0951672	0.0698726	-0.26099	0.400735	0.0879702	-0.254571	0.430511
Q99715	COCA1_HUMAN	Collagen alpha-1(XII) chain	COL12A1 COL12A1L	0.112125	-0.35889	0.583141	0.356458	-0.125864	0.83878	-0.337331	-0.806627	0.131965	-0.279485	-0.766007	0.207038
Q9BUT1	DHRS6_HUMAN	Dehydrogenase/reductase SDR family member 6 (EC 1.1.1.-) ((R)-beta-hydroxybutyrate dehydrogenase) (3-hydroxybutyrate dehydrogenase type 2) (EC 1.1.1.30) (4-oxo-L-proline reductase) (EC 1.1.1.104) (Oxidoreductase UCPA) (Short chain dehydrogenase/reductase family 15C member 1)	BDH2 DHRS6 SDR15C1 UNQ6308/PRO20933	0.0169218	-0.351681	0.385524	-0.238188	-0.617313	0.140938	-0.0792083	-0.444988	0.286571	-0.408466	-0.787852	-0.0290798
Q9BXN1	ASPN_HUMAN	Asporin (Periodontal ligament-associated protein 1) (PLAP-1)	ASPN PLAP1 SLRR1C UNQ215/PRO241	0.256234	-0.297769	0.810238	0.379567	-0.190567	0.949701	0.288503	-0.265349	0.842355	-0.279195	-0.849703	0.291314
Q9H1E3	NUCKS_HUMAN	Nuclear ubiquitous casein and cyclin-dependent kinase substrate 1 (P1)	NUCKS1 NUCKS JC7	0.156478	-0.335638	0.648594	0.102427	-0.396184	0.601038	-0.0711366	-0.547448	0.405174	-0.354926	-0.837206	0.127354
Q9H444	CHM4B_HUMAN	Charged multivesicular body protein 4b (Chromatin-modifying protein 4b) (CHMP4b) (SNF7 homolog associated with Alix 1) (SNF7-2) (hSnf7-2) (Vacuolar protein sorting-associated protein 32-2) (Vps32-2) (hVps32-2)	CHMP4B C20orf178 SHAX1	-0.0301251	-0.506151	0.445901	-0.437914	-0.905159	0.0293313	-0.321968	-0.769563	0.125626	-0.383314	-0.851358	0.0847301
Q9HC38	GLOD4_HUMAN	Glyoxalase domain-containing protein 4	GLOD4 C17orf25 CGI-150 My027	0.0614546	-0.327686	0.450595	-0.2394	-0.639627	0.160827	-0.00145546	-0.393155	0.390244	-0.0531797	-0.45843	0.352071
Q9NSD9	SYFB_HUMAN	Phenylalanine--tRNA ligase beta subunit (EC 6.1.1.20) (Phenylalanyl-tRNA synthetase beta subunit) (PheRS)	FARSB FARSLB FRSB HSPC173	0.239476	-0.457589	0.93654	0.252861	-0.455366	0.961087	0.00770744	-0.635599	0.651014	-0.340033	-0.991065	0.310999
Q9P2T1	GMPR2_HUMAN	GMP reductase 2 (GMPR 2) (EC 1.7.1.7) (Guanosine 5'-monophosphate oxidoreductase 2) (Guanosine monophosphate reductase 2)	GMPR2	-0.0999572	-0.565407	0.365492	-0.429388	-0.905345	0.0465686	0.0282813	-0.429032	0.485595	-0.0320436	-0.512276	0.448188
Q9UBQ7	GRHPR_HUMAN	Glyoxylate reductase/hydroxypyruvate reductase (EC 1.1.1.79) (EC 1.1.1.81)	GRHPR GLXR MSTP035	-0.0384717	-0.559972	0.483029	-0.24371	-0.776625	0.289205	-0.258232	-0.769167	0.252702	-0.410501	-0.933022	0.112019
Q9UGI8	TES_HUMAN	Testin (TESS)	TES	-0.28337	-0.968989	0.402249	0.0885003	-0.606257	0.783258	-0.0349457	-0.713123	0.643232	-0.14473	-0.826162	0.536702
Q9UKK9	NUDT5_HUMAN	ADP-sugar pyrophosphatase (EC 3.6.1.13) (8-oxo-dGDP phosphatase) (EC 3.6.1.58) (Nuclear ATP-synthesis protein NUDIX5) (EC 2.7.7.96) (Nucleoside diphosphate-linked moiety X motif 5) (Nudix motif 5) (hNUDT5) (YSA1H)	NUDT5 NUDIX5 HSPC115	0.0307151	-0.435925	0.497355	-0.0913196	-0.555592	0.372953	-0.14683	-0.591961	0.298301	-0.198888	-0.659069	0.261294
Q9ULV4	COR1C_HUMAN	Coronin-1C (Coronin-3) (hCRNN4)	CORO1C CRN2 CRNN4	-0.116188	-0.667865	0.435489	0.393077	-0.170045	0.956199	0.215563	-0.346059	0.777185	0.0338689	-0.537761	0.605499
Q9UNF0	PACN2_HUMAN	Protein kinase C and casein kinase substrate in neurons protein 2 (Syndapin-2) (Syndapin-II) (SdpII)	PACSIN2	0.170406	-0.222724	0.563535	0.412999	0.00600684	0.819992	0.0597006	-0.337898	0.457299	-0.280706	-0.691302	0.12989
Q9UNZ2	NSF1C_HUMAN	NSFL1 cofactor p47 (UBX domain-containing protein 2C) (p97 cofactor p47)	NSFL1C UBXN2C	0.160397	-0.305384	0.626179	0.229244	-0.220234	0.678722	-0.403266	-0.813287	0.0067546	-0.0952972	-0.502708	0.312114
Q9Y3B8	ORN_HUMAN	Oligoribonuclease, mitochondrial (EC 3.1.15.-) (RNA exonuclease 2 homolog) (Small fragment nuclease)	REXO2 SFN SMFN CGI-114	0.222248	-0.223797	0.668292	-0.206615	-0.65671	0.24348	0.0025076	-0.450052	0.455067	-0.105732	-0.557212	0.345747
Q9Y3I0	RTCB_HUMAN	RNA-splicing ligase RtcB homolog (EC 6.5.1.8) (3'-phosphate/5'-hydroxy nucleic acid ligase)	RTCB C22orf28 HSPC117	0.249894	-0.262008	0.761796	0.46786	-0.0501159	0.985837	-0.273264	-0.764475	0.217946	-0.0485397	-0.546326	0.449246
Q9Y3U8	RL36_HUMAN	60S ribosomal protein L36 (Large ribosomal subunit protein eL36)	RPL36	0.254144	-0.214235	0.722523	0.469023	-0.003056	0.941102	-0.222363	-0.690248	0.245522	-0.107355	-0.579106	0.364396
Q9Y5P6	GMPPB_HUMAN	Mannose-1-phosphate guanyltransferase beta (EC 2.7.7.13) (GDP-mannose pyrophosphorylase B) (GTP-mannose-1-phosphate guanylyltransferase beta)	GMPPB	0.421552	-0.0739235	0.917027	0.152386	-0.342485	0.647257	0.180971	-0.301273	0.663215	-0.0773483	-0.572797	0.418101
Q9Y5S9	RBM8A_HUMAN	RNA-binding protein 8A (Binder of OVCA1-1) (BOV-1) (RNA-binding motif protein 8A) (RNA-binding protein Y14) (Ribonucleoprotein RBM8A)	RBM8A RBM8 HSPC114 MDS014	0.219383	-0.318607	0.757374	0.395518	-0.135762	0.926799	-0.104788	-0.614366	0.404791	-0.0533251	-0.58494	0.47829
Q9Y696	CLIC4_HUMAN	Chloride intracellular channel protein 4 (Intracellular chloride ion channel protein p64H1)	CLIC4	-0.106619	-0.439406	0.226168	-0.253353	-0.592412	0.0857067	-0.16812	-0.485475	0.149235	-0.352755	-0.689836	-0.0156737
Q9Y6C2	EMIL1_HUMAN	EMILIN-1 (Elastin microfibril interface-located protein 1) (Elastin microfibril interfacer 1)	EMILIN1 EMI	-0.191468	-0.557137	0.1742	-0.0159047	-0.388618	0.356809	-0.203986	-0.562687	0.154714	-0.167184	-0.542739	0.208371
