# Supplementary material for: Proteomic profiling of human menisci from mild joint degeneration and end-stage osteoarthritis versus healthy controls
Source: Osteoarthr Cartil Open. 2023 Nov 18;5(4):100417. doi: 10.1016/j.ocarto.2023.100417 (PMC10720269; doi:10.1016/j.ocarto.2023.100417)
Supplement: Multimedia component 6 [file mmc6.xlsx]

## Sheet: Inconclusive
PGProteinAccessions	Entry Name	Protein names	Gene Names	fold change (log 2) mild med vs control med	lower CI mild med vs control med	upper CI mild med vs control med	fold change (log 2) end-stageOA med vs control med	lower CI end-stageOA med vs control med	upper CI end-stageOA med vs control med	fold change (log 2) mild lat vs control lat	lower CI mild lat vs control lat	upper CI mild lat vs control lat	fold change (log 2) end-stageOA lat vs control lat	lower CI end-stageOA lat vs control lat	upper CI end-stageOA lat vs control lat
A0A0B4J1V2	HV226_HUMAN	Immunoglobulin heavy variable 2-26	IGHV2-26	0.0174568	-1.22362	1.25853	-0.988542	-2.22456	0.247474	0.803143	-0.464616	2.0709	0.276884	-1.05018	1.60395
A0A0B4J1Y8	LV949_HUMAN	Immunoglobulin lambda variable 9-49	IGLV9-49	-0.239775	-1.52598	1.04643	-1.43428	-2.7649	-0.103665	-0.199853	-1.47363	1.07393	-0.353096	-1.71908	1.01289
A0A0C4DH43	HV70D_HUMAN	Immunoglobulin heavy variable 2-70D	IGHV2-70D	-0.507248	-2.27072	1.25622	-1.51922	-3.33941	0.300967	0.333644	-1.43051	2.0978	-0.360897	-2.18018	1.45839
A0A0J9YXX1	HV5X1_HUMAN	Immunoglobulin heavy variable 5-10-1	IGHV5-10-1	0.00225742	-1.68732	1.69183	-0.532513	-2.21079	1.14577	0.381457	-1.2718	2.03471	0.492894	-1.21313	2.19892
A6NMB1	SIG16_HUMAN	Sialic acid-binding Ig-like lectin 16 (Siglec-16) (Siglec-P16)	SIGLEC16 SIGLECP16	0.719686	-0.603924	2.0433	-0.23537	-1.59575	1.12501	0.051452	-1.27085	1.37376	0.533732	-0.829865	1.89733
O00142	KITM_HUMAN	Thymidine kinase 2, mitochondrial (EC 2.7.1.21) (2'-deoxyuridine kinase TK2) (EC 2.7.1.74) (Deoxycytidine kinase TK2) (EC 2.7.1.-) (Mt-TK)	TK2	0.809856	-0.691573	2.31129	-1.91551	-3.45866	-0.372365	0.172476	-1.35014	1.69509	-0.0705908	-1.62077	1.47959
O00292	LFTY2_HUMAN	Left-right determination factor 2 (Endometrial bleeding-associated factor) (Left-right determination factor A) (Protein lefty-2) (Protein lefty-A) (Transforming growth factor beta-4) (TGF-beta-4)	LEFTY2 EBAF LEFTA LEFTYA TGFB4 PSEC0024	0.251015	-1.00852	1.51055	-0.937576	-2.22108	0.345931	-0.363441	-1.51361	0.786731	-1.30872	-2.5525	-0.0649366
O00300	TR11B_HUMAN	Tumor necrosis factor receptor superfamily member 11B (Osteoclastogenesis inhibitory factor) (Osteoprotegerin)	TNFRSF11B OCIF OPG	-0.954437	-2.19968	0.290812	-1.99667	-3.27864	-0.714701	-0.423989	-1.67061	0.822638	-0.550564	-1.83633	0.735202
O00303	EIF3F_HUMAN	Eukaryotic translation initiation factor 3 subunit F (eIF3f) (Deubiquitinating enzyme eIF3f) (EC 3.4.19.12) (Eukaryotic translation initiation factor 3 subunit 5) (eIF-3-epsilon) (eIF3 p47)	EIF3F EIF3S5	-0.395492	-1.69967	0.908686	0.365576	-0.928185	1.65934	0.348989	-1.00195	1.69993	-0.262326	-1.63221	1.10755
O00429	DNM1L_HUMAN	Dynamin-1-like protein (EC 3.6.5.5) (Dnm1p/Vps1p-like protein) (DVLP) (Dynamin family member proline-rich carboxyl-terminal domain less) (Dymple) (Dynamin-like protein) (Dynamin-like protein 4) (Dynamin-like protein IV) (HdynIV) (Dynamin-related protein 1)	DNM1L DLP1 DRP1	-0.974352	-2.47208	0.523372	-1.17448	-2.70231	0.353356	0.159425	-1.22857	1.54742	-0.267865	-1.72383	1.1881
O00469	PLOD2_HUMAN	Procollagen-lysine,2-oxoglutarate 5-dioxygenase 2 (EC 1.14.11.4) (Lysyl hydroxylase 2) (LH2)	PLOD2	0.268794	-1.23472	1.77231	0.779078	-0.657257	2.21541	0.569359	-1.08642	2.22514	1.11096	-0.433618	2.65554
O00622	CCN1_HUMAN	CCN family member 1 (Cellular communication network factor 1) (Cysteine-rich angiogenic inducer 61) (Insulin-like growth factor-binding protein 10) (IBP-10) (IGF-binding protein 10) (IGFBP-10) (Protein CYR61) (Protein GIG1)	CCN1 CYR61 GIG1 IGFBP10	0.462617	-1.26839	2.19362	0.988589	-0.794481	2.77166	0.698247	-1.08322	2.47972	1.57421	-0.23253	3.38094
O00764	PDXK_HUMAN	Pyridoxal kinase (EC 2.7.1.35) (Pyridoxine kinase)	PDXK C21orf124 C21orf97 PKH PNK PRED79	0.458524	-0.784333	1.70138	-0.0525122	-1.24479	1.13977	-0.539046	-1.72321	0.645114	0.0208145	-1.24694	1.28857
O14960	LECT2_HUMAN	Leukocyte cell-derived chemotaxin-2 (LECT-2) (hLECT2)	LECT2	0.426748	-0.851403	1.7049	0.00056997	-1.29757	1.29871	-0.0933888	-1.35832	1.17154	0.147191	-1.1591	1.45348
O15041	SEM3E_HUMAN	Semaphorin-3E	SEMA3E KIAA0331 SEMAH	-0.543178	-1.97672	0.890365	-1.20291	-2.6925	0.28668	0.592913	-0.731521	1.91735	-0.296055	-1.78271	1.1906
O15226	NKRF_HUMAN	NF-kappa-B-repressing factor (NFkB-repressing factor) (NRF) (Protein ITBA4)	NKRF ITBA4 NRF	-0.828371	-2.21083	0.554089	-1.66223	-3.1399	-0.184566	0.241792	-1.17979	1.66337	-0.430315	-1.8946	1.03397
O15335	CHAD_HUMAN	Chondroadherin (Cartilage leucine-rich protein)	CHAD SLRR4A	0.454833	-0.802778	1.71245	0.161075	-1.1352	1.45735	-0.0185723	-1.2761	1.23896	-0.85572	-2.1522	0.440765
O60565	GREM1_HUMAN	Gremlin-1 (Cell proliferation-inducing gene 2 protein) (Cysteine knot superfamily 1, BMP antagonist 1) (DAN domain family member 2) (Down-regulated in Mos-transformed cells protein) (Increased in high glucose protein 2) (IHG-2)	GREM1 CKTSF1B1 DAND2 DRM PIG2	0.848027	-0.701362	2.39742	0.258738	-1.2766	1.79407	0.704036	-0.936114	2.34419	1.0543	-0.480174	2.58878
O75596	CLC3A_HUMAN	C-type lectin domain family 3 member A (C-type lectin superfamily member 1) (Cartilage-derived C-type lectin)	CLEC3A CLECSF1 UNQ700/PRO1345	0.853932	-0.594972	2.30284	1.74528	0.252287	3.23828	0.500449	-0.970449	1.97135	1.73281	0.236666	3.22896
O75711	SCRG1_HUMAN	Scrapie-responsive protein 1 (Scrapie-responsive gene 1 protein) (ScRG-1)	SCRG1 UNQ390/PRO725	-0.158773	-1.5922	1.27465	-0.799853	-2.27483	0.675129	0.217726	-1.21755	1.653	0.814892	-0.662746	2.29253
O75915	PRAF3_HUMAN	PRA1 family protein 3 (ADP-ribosylation factor-like protein 6-interacting protein 5) (ARL-6-interacting protein 5) (Aip-5) (Cytoskeleton-related vitamin A-responsive protein) (Dermal papilla-derived protein 11) (GTRAP3-18) (Glutamate transporter EAAC1-interacting protein) (JM5) (Prenylated Rab acceptor protein 2) (Protein JWa) (Putative MAPK-activating protein PM27)	ARL6IP5 DERP11 JWA PRA2 PRAF3 HSPC127	-0.755861	-2.06922	0.557497	-1.67267	-2.91066	-0.43468	0.130443	-0.991905	1.25279	-0.176509	-1.36481	1.01179
O76061	STC2_HUMAN	Stanniocalcin-2 (STC-2) (Stanniocalcin-related protein) (STC-related protein) (STCRP)	STC2	-0.984881	-2.3004	0.330635	-2.9473	-4.32639	-1.56821	0.01827	-1.23433	1.27087	-0.86382	-2.1806	0.45296
O95025	SEM3D_HUMAN	Semaphorin-3D	SEMA3D UNQ760/PRO1491	-0.345366	-1.64097	0.950237	-0.262226	-1.55515	1.0307	-0.0464574	-1.36965	1.27673	-0.200486	-1.50119	1.10021
P00325	ADH1B_HUMAN	All-trans-retinol dehydrogenase [NAD(+)] ADH1B (EC 1.1.1.105) (Alcohol dehydrogenase 1B) (Alcohol dehydrogenase subunit beta)	ADH1B ADH2	-0.430404	-1.74362	0.882807	-0.591185	-1.90349	0.721117	-0.93581	-2.15494	0.283315	-0.0511411	-1.23735	1.13507
P00915	CAH1_HUMAN	Carbonic anhydrase 1 (EC 4.2.1.1) (Carbonate dehydratase I) (Carbonic anhydrase B) (CAB) (Carbonic anhydrase I) (CA-I) (Cyanamide hydratase CA1) (EC 4.2.1.69)	CA1	1.28793	-0.193203	2.76907	6.04172	4.52671	7.55674	1.03521	-0.360968	2.43138	5.8249	4.39201	7.25779
P01703	LV140_HUMAN	Immunoglobulin lambda variable 1-40 (Ig lambda chain V-I region NEWM)	IGLV1-40	-0.0126267	-1.26981	1.24456	-1.09129	-2.31222	0.129652	0.485663	-0.734194	1.70552	-0.567332	-1.75476	0.620097
P01704	LV214_HUMAN	Immunoglobulin lambda variable 2-14 (Ig lambda chain V-II region NIG-84) (Ig lambda chain V-II region TOG) (Ig lambda chain V-II region VIL)	IGLV2-14	0.148301	-1.32129	1.61789	-0.931676	-2.36306	0.499705	-0.892245	-2.30788	0.523394	-0.767219	-2.25524	0.720805
P01871	IGHM_HUMAN	Immunoglobulin heavy constant mu (Ig mu chain C region) (Ig mu chain C region BOT) (Ig mu chain C region GAL) (Ig mu chain C region OU)	IGHM	-0.110571	-1.35433	1.13319	-0.0549249	-1.33872	1.22887	-0.28404	-1.52772	0.959639	1.06313	-0.220991	2.34726
P01880	IGHD_HUMAN	Immunoglobulin heavy constant delta (Ig delta chain C region) (Ig delta chain C region NIG-65) (Ig delta chain C region WAH)	IGHD	-0.416431	-1.85142	1.01856	-1.02231	-2.55161	0.50698	0.0417666	-1.40329	1.48682	0.0412803	-1.49436	1.57692
P02458	CO2A1_HUMAN	Collagen alpha-1(II) chain (Alpha-1 type II collagen) [Cleaved into: Collagen alpha-1(II) chain; Chondrocalcin]	COL2A1	-0.0527137	-1.39406	1.28863	-0.861124	-2.23733	0.515083	0.723844	-0.620392	2.06808	1.31153	-0.0705173	2.69359
P02675	FIBB_HUMAN	Fibrinogen beta chain [Cleaved into: Fibrinopeptide B; Fibrinogen beta chain]	FGB	0.689787	-0.621925	2.0015	-0.300323	-1.65015	1.0495	0.0194141	-1.29216	1.33098	0.503978	-0.846195	1.85415
P02679	FIBG_HUMAN	Fibrinogen gamma chain	FGG PRO2061	0.695585	-0.64713	2.0383	-0.288136	-1.66942	1.09314	-0.0215261	-1.36407	1.32102	0.43038	-0.951354	1.81211
P02741	CRP_HUMAN	C-reactive protein [Cleaved into: C-reactive protein(1-205)]	CRP PTX1	0.739094	-1.30471	2.78289	-1.74252	-3.87413	0.389085	1.55472	-0.505957	3.6154	-0.527492	-2.67283	1.61785
P02766	TTHY_HUMAN	Transthyretin (ATTR) (Prealbumin) (TBPA)	TTR PALB	-1.21547	-2.74011	0.309163	-2.13883	-3.71255	-0.56511	-0.337739	-1.86475	1.18927	-0.473735	-2.05233	1.10486
P02788	TRFL_HUMAN	Lactotransferrin (Lactoferrin) (EC 3.4.21.-) (Growth-inhibiting protein 12) (Talalactoferrin) [Cleaved into: Lactoferricin-H (Lfcin-H); Kaliocin-1; Lactoferroxin-A; Lactoferroxin-B; Lactoferroxin-C]	LTF GIG12 LF	0.820928	-0.740169	2.38202	0.233286	-1.36631	1.83288	0.68689	-0.924376	2.29816	1.61283	0.00753604	3.21812
P04114	APOB_HUMAN	Apolipoprotein B-100 (Apo B-100) [Cleaved into: Apolipoprotein B-48 (Apo B-48)]	APOB	-0.113563	-1.47311	1.24598	0.136011	-1.26363	1.53566	-0.501726	-1.85791	0.854455	0.819346	-0.568287	2.20698
P04430	KV116_HUMAN	Immunoglobulin kappa variable 1-16 (Ig kappa chain V-I region BAN)	IGKV1-16	-0.0926084	-1.27076	1.08554	-0.9383	-2.13263	0.256026	0.819068	-0.394434	2.03257	0.461925	-0.813474	1.73732
P05164	PERM_HUMAN	Myeloperoxidase (MPO) (EC 1.11.2.2) [Cleaved into: Myeloperoxidase; 89 kDa myeloperoxidase; 84 kDa myeloperoxidase; Myeloperoxidase light chain; Myeloperoxidase heavy chain]	MPO	0.804133	-0.667253	2.27552	0.417277	-1.02575	1.8603	-0.0344024	-1.65484	1.58603	0.631786	-0.923065	2.18664
P07996	TSP1_HUMAN	Thrombospondin-1 (Glycoprotein G)	THBS1 TSP TSP1	-0.747387	-2.05433	0.559555	-2.02867	-3.37441	-0.682932	-0.0461872	-1.3515	1.25913	-2.26376	-3.61351	-0.914021
P08476	INHBA_HUMAN	Inhibin beta A chain (Activin beta-A chain) (Erythroid differentiation protein) (EDF)	INHBA	-0.512667	-1.71614	0.690808	-0.245753	-1.47496	0.983458	0.131357	-1.21774	1.48046	0.68531	-0.595566	1.96619
P09238	MMP10_HUMAN	Stromelysin-2 (SL-2) (EC 3.4.24.22) (Matrix metalloproteinase-10) (MMP-10) (Transin-2)	MMP10 STMY2	0.11896	-1.12209	1.36	-1.38826	-2.66539	-0.111137	-0.439081	-1.68278	0.804621	-0.632509	-1.91524	0.650222
P09493	TPM1_HUMAN	Tropomyosin alpha-1 chain (Alpha-tropomyosin) (Tropomyosin-1)	TPM1 C15orf13 TMSA	0.656451	-0.855377	2.16828	0.703965	-0.78856	2.19649	-0.683757	-2.02425	0.656737	-0.474294	-1.73602	0.787437
P0DP57	SLUR2_HUMAN	Secreted Ly-6/uPAR domain-containing protein 2 (Secreted LY6/PLAUR domain-containing protein 2) (Secreted Ly-6/uPAR-related protein 2) (SLURP-2)	SLURP2	-0.639307	-2.01787	0.739259	-1.24351	-2.6529	0.165883	0.499176	-0.898399	1.89675	0.162312	-1.24283	1.56745
P10915	HPLN1_HUMAN	Hyaluronan and proteoglycan link protein 1 (Cartilage-linking protein 1) (Cartilage-link protein) (Proteoglycan link protein)	HAPLN1 CRTL1	0.110082	-1.24312	1.46328	-1.53397	-2.92598	-0.141957	0.104399	-1.2486	1.4574	-0.205964	-1.59847	1.18654
P11277	SPTB1_HUMAN	Spectrin beta chain, erythrocytic (Beta-I spectrin)	SPTB SPTB1	0.098832	-1.71695	1.91461	-0.635161	-2.27777	1.00744	-1.59791	-3.25559	0.0597669	-1.58475	-3.15484	-0.0146579
P12724	ECP_HUMAN	Eosinophil cationic protein (ECP) (EC 3.1.27.-) (Ribonuclease 3) (RNase 3)	RNASE3 ECP RNS3	-1.10511	-3.53096	1.32073	-2.09282	-4.47466	0.289016	0.205021	-2.036	2.44604	-1.73525	-3.94071	0.470201
P13647	K2C5_HUMAN	Keratin, type II cytoskeletal 5 (58 kDa cytokeratin) (Cytokeratin-5) (CK-5) (Keratin-5) (K5) (Type-II keratin Kb5)	KRT5	-0.1131	-1.39184	1.16564	-1.46274	-2.7351	-0.190376	0.457625	-0.751406	1.66666	-0.28785	-1.55631	0.980613
P13674	P4HA1_HUMAN	Prolyl 4-hydroxylase subunit alpha-1 (4-PH alpha-1) (EC 1.14.11.2) (Procollagen-proline,2-oxoglutarate-4-dioxygenase subunit alpha-1)	P4HA1 P4HA	-0.879579	-2.50777	0.748606	0.821857	-0.690328	2.33404	0.967284	-0.350773	2.28534	2.16542	0.965269	3.36557
P13929	ENOB_HUMAN	Beta-enolase (EC 4.2.1.11) (2-phospho-D-glycerate hydro-lyase) (Enolase 3) (Muscle-specific enolase) (MSE) (Skeletal muscle enolase)	ENO3	0.0539346	-2.2406	2.34847	-0.104854	-2.45521	2.2455	-1.23692	-3.64453	1.17068	0.275665	-2.10489	2.65622
P16157	ANK1_HUMAN	Ankyrin-1 (ANK-1) (Ankyrin-R) (Erythrocyte ankyrin)	ANK1 ANK	-0.353202	-2.63442	1.92801	-4.68855	-6.85468	-2.52241	-0.934825	-3.09615	1.2265	-4.03545	-6.14138	-1.92952
P16401	H15_HUMAN	Histone H1.5 (Histone H1a) (Histone H1b) (Histone H1s-3)	H1-5 H1F5 HIST1H1B	-0.189912	-1.52344	1.14362	-0.957179	-2.23031	0.31595	0.0912791	-1.04401	1.22657	-0.222388	-1.35766	0.912883
P18627	LAG3_HUMAN	Lymphocyte activation gene 3 protein (LAG-3) (CD antigen CD223) [Cleaved into: Secreted lymphocyte activation gene 3 protein (sLAG-3)]	LAG3 FDC	-0.996842	-2.56156	0.567878	-2.41025	-4.10896	-0.711543	0.25069	-1.31708	1.81847	0.894459	-0.716819	2.50574
P23352	KALM_HUMAN	Anosmin-1 (Adhesion molecule-like X-linked) (Kallmann syndrome protein)	ANOS1 ADMLX KAL KAL1 KALIG1	-0.584593	-1.76116	0.591971	0.503126	-0.679959	1.68621	0.860935	-0.424181	2.14605	0.940636	-0.325077	2.20635
P24821	TENA_HUMAN	Tenascin (TN) (Cytotactin) (GMEM) (GP 150-225) (Glioma-associated-extracellular matrix antigen) (Hexabrachion) (JI) (Myotendinous antigen) (Neuronectin) (Tenascin-C) (TN-C)	TNC HXB	0.945635	-0.281203	2.17247	2.52733	1.26431	3.79035	0.544881	-0.661723	1.75149	1.95829	0.714086	3.20249
P29966	MARCS_HUMAN	Myristoylated alanine-rich C-kinase substrate (MARCKS) (Protein kinase C substrate, 80 kDa protein, light chain) (80K-L protein) (PKCSL)	MARCKS MACS PRKCSL	0.912409	-0.369579	2.1944	1.73245	0.535895	2.929	-0.276937	-1.50864	0.954769	0.564416	-0.573487	1.70232
P35749	MYH11_HUMAN	Myosin-11 (Myosin heavy chain 11) (Myosin heavy chain, smooth muscle isoform) (SMMHC)	MYH11 KIAA0866	0.827288	-0.579566	2.23414	0.864732	-0.458897	2.18836	-0.220304	-1.42506	0.984455	0.300488	-0.88624	1.48722
P43026	GDF5_HUMAN	Growth/differentiation factor 5 (GDF-5) (Bone morphogenetic protein 14) (BMP-14) (Cartilage-derived morphogenetic protein 1) (CDMP-1) (Lipopolysaccharide-associated protein 4) (LAP-4) (LPS-associated protein 4) (Radotermin)	GDF5 BMP14 CDMP1	0.0886781	-1.47679	1.65415	0.306057	-1.26287	1.87499	-0.333312	-1.85138	1.18476	0.584132	-0.945189	2.11345
P46093	GPR4_HUMAN	G-protein coupled receptor 4 (G-protein coupled receptor 6C.l) (GPR6C.l)	GPR4	0.271408	-1.84259	2.38541	-1.50006	-3.56856	0.568442	-0.465536	-2.50072	1.56964	-2.33998	-4.45379	-0.226173
P49754	VPS41_HUMAN	Vacuolar protein sorting-associated protein 41 homolog (S53)	VPS41	0.493472	-1.09889	2.08583	-0.7936	-2.42613	0.838926	-0.562517	-2.12845	1.00342	-0.63666	-2.30297	1.02965
P53618	COPB_HUMAN	Coatomer subunit beta (Beta-coat protein) (Beta-COP)	COPB1 COPB MSTP026	-0.330781	-2.24035	1.57879	-0.591116	-2.36454	1.1823	-0.285284	-1.87931	1.30874	0.275637	-1.41684	1.96811
P58215	LOXL3_HUMAN	Lysyl oxidase homolog 3 (EC 1.4.3.-) (EC 1.4.3.13) (Lysyl oxidase-like protein 3)	LOXL3 LOXL	-0.705877	-2.17302	0.761268	-0.766614	-2.24224	0.709012	-0.768197	-2.31574	0.779343	0.251751	-1.26569	1.7692
P61106	RAB14_HUMAN	Ras-related protein Rab-14	RAB14	-0.255283	-1.88191	1.37134	-0.446147	-1.92621	1.03392	-0.453012	-1.8441	0.93808	-0.0878904	-1.59424	1.41846
P68871	HBB_HUMAN	Hemoglobin subunit beta (Beta-globin) (Hemoglobin beta chain) [Cleaved into: LVV-hemorphin-7; Spinorphin]	HBB	1.54107	0.288951	2.79319	5.31928	4.03185	6.60671	1.44426	0.195993	2.69254	5.7473	4.46039	7.03421
P69905	HBA_HUMAN	Hemoglobin subunit alpha (Alpha-globin) (Hemoglobin alpha chain) [Cleaved into: Hemopressin]	HBA1; HBA2	1.58596	0.34056	2.83136	5.92467	4.64011	7.20923	1.40198	0.159239	2.64471	6.18471	4.90266	7.46675
P83110	HTRA3_HUMAN	Serine protease HTRA3 (EC 3.4.21.-) (High-temperature requirement factor A3) (Pregnancy-related serine protease)	HTRA3 PRSP	-0.382174	-2.35027	1.58592	-1.64425	-3.69509	0.406585	0.0962565	-1.87552	2.06803	-2.25151	-4.26947	-0.233547
P98066	TSG6_HUMAN	Tumor necrosis factor-inducible gene 6 protein (EC 3.1.1.-) (Hyaluronate-binding protein) (TNF-stimulated gene 6 protein) (TSG-6) (Tumor necrosis factor alpha-induced protein 6) (TNF alpha-induced protein 6)	TNFAIP6 TSG6	-0.195104	-1.55012	1.15991	-1.08689	-2.46059	0.286818	0.194688	-1.15882	1.54819	-0.309516	-1.62035	1.00132
Q05707	COEA1_HUMAN	Collagen alpha-1(XIV) chain (Undulin)	COL14A1 UND	0.229553	-1.01901	1.47811	-0.0410444	-1.30376	1.22167	0.21783	-0.943785	1.37945	0.981841	-0.188252	2.15193
Q12805	FBLN3_HUMAN	EGF-containing fibulin-like extracellular matrix protein 1 (Extracellular protein S1-5) (Fibrillin-like protein) (Fibulin-3) (FIBL-3)	EFEMP1 FBLN3 FBNL	0.851185	-0.721765	2.42413	-2.28515	-3.906	-0.664298	0.090325	-1.48276	1.66341	-0.0186981	-1.64057	1.60317
Q12874	SF3A3_HUMAN	Splicing factor 3A subunit 3 (SF3a60) (Spliceosome-associated protein 61) (SAP 61)	SF3A3 SAP61	-0.284229	-2.37884	1.81038	-2.02104	-4.10482	0.0627411	0.544014	-1.42454	2.51256	0.32916	-1.75064	2.40895
Q13263	TIF1B_HUMAN	Transcription intermediary factor 1-beta (TIF1-beta) (E3 SUMO-protein ligase TRIM28) (EC 2.3.2.27) (KRAB-associated protein 1) (KAP-1) (KRAB-interacting protein 1) (KRIP-1) (Nuclear corepressor KAP-1) (RING finger protein 96) (RING-type E3 ubiquitin transferase TIF1-beta) (Tripartite motif-containing protein 28)	TRIM28 KAP1 RNF96 TIF1B	0.37883	-1.03006	1.78772	0.664865	-0.592828	1.92256	0.546932	-0.755497	1.84936	-0.556183	-1.75803	0.645664
Q14766	LTBP1_HUMAN	Latent-transforming growth factor beta-binding protein 1 (LTBP-1) (Transforming growth factor beta-1-binding protein 1) (TGF-beta1-BP-1)	LTBP1	1.17713	-0.682095	3.03636	-1.54725	-3.35296	0.258463	-0.548363	-2.48575	1.38903	-0.205203	-2.09461	1.68421
Q15008	PSMD6_HUMAN	26S proteasome non-ATPase regulatory subunit 6 (26S proteasome regulatory subunit RPN7) (26S proteasome regulatory subunit S10) (Breast cancer-associated protein SGA-113M) (Phosphonoformate immuno-associated protein 4) (Proteasome regulatory particle subunit p44S10) (p42A)	PSMD6 KIAA0107 PFAAP4	-0.581396	-2.14368	0.980883	-0.522047	-2.05853	1.01443	0.550069	-1.00665	2.10679	-0.0210968	-1.63065	1.58845
Q15181	IPYR_HUMAN	Inorganic pyrophosphatase (EC 3.6.1.1) (Pyrophosphate phospho-hydrolase) (PPase)	PPA1 IOPPP PP	0.403945	-0.953427	1.76132	1.04962	-0.257634	2.35687	-0.406363	-1.6202	0.80747	0.213571	-0.98288	1.41002
Q15435	PP1R7_HUMAN	Protein phosphatase 1 regulatory subunit 7 (Protein phosphatase 1 regulatory subunit 22)	PPP1R7 SDS22	-0.597719	-2.53898	1.34354	-1.93597	-3.94133	0.0693803	-0.228255	-2.05301	1.5965	-0.747919	-2.63086	1.13503
Q16363	LAMA4_HUMAN	Laminin subunit alpha-4 (Laminin-14 subunit alpha) (Laminin-8 subunit alpha) (Laminin-9 subunit alpha)	LAMA4	0.409488	-0.885783	1.70476	1.4642	0.179033	2.74937	-0.538015	-1.61091	0.534879	-0.758498	-1.86253	0.34553
Q6UXX5	ITIH6_HUMAN	Inter-alpha-trypsin inhibitor heavy chain H6 (Inter-alpha-trypsin inhibitor heavy chain H5-like protein) (Inter-alpha inhibitor H5-like protein)	ITIH6 ITIH5L UNQ6369/PRO21074	-0.665439	-2.39796	1.06708	-2.09986	-3.88629	-0.31343	0.167001	-1.56696	1.90096	0.378092	-1.41325	2.16943
Q75N90	FBN3_HUMAN	Fibrillin-3 [Cleaved into: Fibrillin-3 C-terminal peptide]	FBN3 KIAA1776	-1.2726	-2.8506	0.305403	-1.9142	-3.50343	-0.324973	-0.00537023	-1.44025	1.42951	-0.482765	-1.97048	1.00495
Q7LGC8	CHST3_HUMAN	Carbohydrate sulfotransferase 3 (EC 2.8.2.17) (EC 2.8.2.21) (Chondroitin 6-O-sulfotransferase 1) (C6ST-1) (Chondroitin 6-sulfotransferase) (C6ST) (Galactose/N-acetylglucosamine/N-acetylglucosamine 6-O-sulfotransferase 0) (GST-0)	CHST3	-1.07532	-2.35853	0.207885	-1.85085	-3.20637	-0.495328	0.534104	-0.767681	1.83589	-0.355472	-1.65465	0.943705
Q7Z7G1	CLNK_HUMAN	Cytokine-dependent hematopoietic cell linker (Mast cell immunoreceptor signal transducer)	CLNK MIST	-0.351862	-1.61138	0.907653	-2.00878	-3.33012	-0.687426	-0.169532	-1.42971	1.09064	-0.7974	-2.12112	0.526319
Q7Z7H5	TMED4_HUMAN	Transmembrane emp24 domain-containing protein 4 (Endoplasmic reticulum stress-response protein 25) (ERS25) (GMP25iso) (Putative NF-kappa-B-activating protein 156) (p24 family protein alpha-3) (p24alpha3)	TMED4 ERS25	-0.130127	-3.83738	3.57713	-0.439816	-4.05931	3.17968	-1.08326	-4.35512	2.18861	-1.29505	-4.71779	2.1277
Q8IUE6	H2A2B_HUMAN	Histone H2A type 2-B (H2A-clustered histone 21)	H2AC21 HIST2H2AB	-0.472871	-1.69232	0.74658	-1.26524	-2.47357	-0.0569079	0.320281	-0.875344	1.51591	-0.16937	-1.5182	1.17946
Q8IVF2	AHNK2_HUMAN	Protein AHNAK2	AHNAK2 C14orf78 KIAA2019	0.76307	-0.535407	2.06155	1.70221	0.444687	2.95973	0.645767	-0.482683	1.77422	0.0256616	-1.15957	1.21089
Q8IWY4	SCUB1_HUMAN	Signal peptide, CUB and EGF-like domain-containing protein 1	SCUBE1	-0.308197	-1.79245	1.17606	-1.10218	-2.60168	0.397331	0.363315	-1.12172	1.84835	0.0577459	-1.45454	1.57004
Q8N428	GLT16_HUMAN	Polypeptide N-acetylgalactosaminyltransferase 16 (EC 2.4.1.41) (Polypeptide GalNAc transferase 16) (GalNAc-T16) (Polypeptide GalNAc transferase-like protein 1) (GalNAc-T-like protein 1) (pp-GaNTase-like protein 1) (Polypeptide N-acetylgalactosaminyltransferase-like protein 1) (Protein-UDP acetylgalactosaminyltransferase-like protein 1) (UDP-GalNAc:polypeptide N-acetylgalactosaminyltransferase-lik…	GALNT16 GALNTL1 KIAA1130	-0.22207	-1.51817	1.07403	-0.334218	-1.64488	0.976442	1.15992	-0.421195	2.74103	0.0930641	-1.31392	1.50005
Q8N436	CPXM2_HUMAN	Inactive carboxypeptidase-like protein X2	CPXM2 CPX2 UNQ676/PRO1310	0.190159	-1.35953	1.73984	0.307836	-1.15414	1.76981	-0.79137	-2.0236	0.440863	0.353264	-0.849555	1.55608
Q8NFL0	B3GN7_HUMAN	UDP-GlcNAc:betaGal beta-1,3-N-acetylglucosaminyltransferase 7 (BGnT-7) (Beta-1,3-Gn-T7) (Beta-1,3-N-acetylglucosaminyltransferase 7) (Beta3Gn-T7) (EC 2.4.1.-)	B3GNT7	0.55831	-1.0978	2.21442	-0.598226	-2.12287	0.926415	1.26714	-0.290343	2.82462	0.715269	-0.777957	2.20849
Q96A23	CPNE4_HUMAN	Copine-4 (Copine IV) (Copine-8)	CPNE4	0.582624	-0.944629	2.10988	0.216607	-1.35135	1.78457	0.817694	-0.76558	2.40097	1.04355	-0.437698	2.5248
Q96AY3	FKB10_HUMAN	Peptidyl-prolyl cis-trans isomerase FKBP10 (PPIase FKBP10) (EC 5.2.1.8) (65 kDa FK506-binding protein) (65 kDa FKBP) (FKBP-65) (FK506-binding protein 10) (FKBP-10) (Immunophilin FKBP65) (Rotamase)	FKBP10 FKBP65 PSEC0056	-0.588138	-2.24594	1.06967	-1.24603	-2.71294	0.220888	0.0239099	-1.49025	1.53807	-0.464833	-1.93709	1.00742
Q96C12	ARMC5_HUMAN	Armadillo repeat-containing protein 5	ARMC5	0.235565	-1.11673	1.58786	0.70298	-0.639435	2.04539	0.0705289	-1.0699	1.21096	0.671334	-0.48688	1.82955
Q96CG8	CTHR1_HUMAN	Collagen triple helix repeat-containing protein 1	CTHRC1 UNQ762/PRO1550	-0.375366	-1.69649	0.945757	-1.15056	-2.45882	0.157708	-0.258229	-1.44301	0.92655	-0.35523	-1.57851	0.868054
Q96JB6	LOXL4_HUMAN	Lysyl oxidase homolog 4 (EC 1.4.3.-) (Lysyl oxidase-like protein 4) (Lysyl oxidase-related protein C)	LOXL4 LOXC	-0.188514	-1.70596	1.32893	-0.385971	-1.93321	1.16127	1.18781	-0.341999	2.71761	0.892398	-0.72998	2.51478
Q96LJ8	UBX10_HUMAN	UBX domain-containing protein 10 (UBX domain-containing protein 3)	UBXN10 UBXD3	-1.26789	-2.7809	0.245108	-2.58044	-4.19636	-0.964525	0.24718	-1.29866	1.79302	-1.18236	-2.78264	0.417915
Q96QI5	HS3S6_HUMAN	Heparan sulfate glucosamine 3-O-sulfotransferase 6 (EC 2.8.2.23) (Heparan sulfate D-glucosaminyl 3-O-sulfotransferase 6) (3-OST-6) (Heparan sulfate 3-O-sulfotransferase 6) (h3-OST-6)	HS3ST6 HS3ST5	0.353921	-1.08676	1.79461	-1.10817	-2.5501	0.333769	0.0502401	-1.21781	1.31829	-1.43709	-2.79956	-0.0746286
Q99972	MYOC_HUMAN	Myocilin (Myocilin 55 kDa subunit) (Trabecular meshwork-induced glucocorticoid response protein) [Cleaved into: Myocilin, N-terminal fragment (Myocilin 20 kDa N-terminal fragment); Myocilin, C-terminal fragment (Myocilin 35 kDa N-terminal fragment)]	MYOC GLC1A TIGR	0.0759951	-1.40438	1.55637	-1.17838	-2.7042	0.347438	-0.517988	-1.9972	0.96122	-3.21238	-4.76572	-1.65904
Q9BUF5	TBB6_HUMAN	Tubulin beta-6 chain (Tubulin beta class V)	TUBB6	0.190666	-1.08283	1.46416	0.0345322	-1.10456	1.17362	0.20303	-0.823429	1.22949	-0.323376	-1.33019	0.683441
Q9BUJ2	HNRL1_HUMAN	Heterogeneous nuclear ribonucleoprotein U-like protein 1 (Adenovirus early region 1B-associated protein 5) (E1B-55 kDa-associated protein 5) (E1B-AP5)	HNRNPUL1 E1BAP5 HNRPUL1	-0.0168997	-1.53243	1.49863	0.370296	-1.06982	1.81041	0.180411	-1.19385	1.55467	-1.28088	-2.73115	0.169396
Q9BXJ4	C1QT3_HUMAN	Complement C1q tumor necrosis factor-related protein 3 (Collagenous repeat-containing sequence 26 kDa protein) (CORS26) (Secretory protein CORS26)	C1QTNF3 CTRP3 UNQ753/PRO1484	0.0109519	-1.50914	1.53104	0.280513	-1.24375	1.80478	-0.303986	-1.90287	1.29489	-1.68673	-3.17237	-0.201091
Q9BXR6	FHR5_HUMAN	Complement factor H-related protein 5 (FHR-5)	CFHR5 CFHL5 FHR5	0.335665	-0.914424	1.58575	-0.424333	-1.71395	0.865286	0.593821	-0.65627	1.84391	0.299077	-0.991077	1.58923
Q9BYJ0	FGFP2_HUMAN	Fibroblast growth factor-binding protein 2 (FGF-BP2) (FGF-binding protein 2) (FGFBP-2) (37 kDa killer-specific secretory protein) (Ksp37) (HBp17-related protein) (HBp17-RP)	FGFBP2 KSP37 UNQ425/PRO1065	-0.3023	-1.86912	1.26452	-2.19005	-3.80498	-0.575118	0.107352	-1.45998	1.67469	-0.611948	-2.22978	1.00589
Q9NS15	LTBP3_HUMAN	Latent-transforming growth factor beta-binding protein 3 (LTBP-3)	LTBP3	0.636181	-1.0771	2.34946	-1.58743	-3.33512	0.160261	-0.123009	-2.00031	1.75429	-0.318132	-2.1709	1.53464
Q9UBP4	DKK3_HUMAN	Dickkopf-related protein 3 (Dickkopf-3) (Dkk-3) (hDkk-3)	DKK3 REIC UNQ258/PRO295	0.16767	-1.34837	1.68371	0.0357504	-1.46849	1.53999	0.631247	-0.854413	2.11691	0.926226	-0.547652	2.4001
Q9UEW3	MARCO_HUMAN	Macrophage receptor MARCO (Macrophage receptor with collagenous structure) (Scavenger receptor class A member 2)	MARCO SCARA2	0.463233	-0.831608	1.75807	-1.38227	-2.70244	-0.0620997	0.413074	-0.983427	1.80957	0.255199	-1.12773	1.63812
Q9UKM9	RALY_HUMAN	RNA-binding protein Raly (Autoantigen p542) (Heterogeneous nuclear ribonucleoprotein C-like 2) (hnRNP core protein C-like 2) (hnRNP associated with lethal yellow protein homolog)	RALY HNRPCL2 P542	0.497644	-0.75242	1.74771	1.63634	0.473416	2.79927	0.0864688	-1.06322	1.23616	-0.494284	-1.59932	0.610751
Q9Y3A5	SBDS_HUMAN	Ribosome maturation protein SBDS (Shwachman-Bodian-Diamond syndrome protein)	SBDS CGI-97	1.24503	-0.48815	2.97821	1.25631	-0.548481	3.0611	-0.201252	-1.87906	1.47655	-1.3805	-3.07539	0.314387
Q9Y4K0	LOXL2_HUMAN	Lysyl oxidase homolog 2 (EC 1.4.3.13) (Lysyl oxidase-like protein 2) (Lysyl oxidase-related protein 2) (Lysyl oxidase-related protein WS9-14)	LOXL2	-0.494089	-1.62476	0.636582	0.0666157	-1.0563	1.18953	0.410124	-0.867939	1.68819	-0.0733511	-1.24047	1.09376
Q9Y5Y7	LYVE1_HUMAN	Lymphatic vessel endothelial hyaluronic acid receptor 1 (LYVE-1) (Cell surface retention sequence-binding protein 1) (CRSBP-1) (Extracellular link domain-containing protein 1) (Hyaluronic acid receptor)	LYVE1 CRSBP1 HAR XLKD1 UNQ230/PRO263	0.239191	-0.898278	1.37666	-1.21764	-2.44531	0.0100375	0.0334139	-1.18768	1.2545	-1.46816	-2.74536	-0.190963
