# Supplementary material for: Proteomic profiling of human menisci from mild joint degeneration and end-stage osteoarthritis versus healthy controls
Source: Osteoarthr Cartil Open. 2023 Nov 18;5(4):100417. doi: 10.1016/j.ocarto.2023.100417 (PMC10720269; doi:10.1016/j.ocarto.2023.100417)
Supplement: Multimedia component 7 [file mmc7.xlsx]

## Sheet: Potential differences
PGProteinAccessions	Entry Name	Protein names	Gene Names	fold change (log 2) mild med vs control med	lower CI mild med vs control med	upper CI mild med vs control med	mild med_qval_yekuteli	fold change (log 2) end-stageOA med vs control med	lower CI end-stageOA med vs control med	upper CI end-stageOA med vs control med	end-stageOA med_qval_yekuteli	fold change (log 2) mild lat vs control lat	lower CI mild lat vs control lat	upper CI mild lat vs control lat	mild lat_qval_yekuteli	fold change (log 2) end-stageOA lat vs control lat	lower CI end-stageOA lat vs control lat	upper CI end-stageOA lat vs control lat	end-stageOA lat_qval_yekuteli
A0A075B6I0	LV861_HUMAN	Immunoglobulin lambda variable 8-61	IGLV8-61	-0.635608	-1.8641	0.59288	1	-0.824142	-2.02551	0.37723	1	-0.0319369	-1.27886	1.21499	1	-0.139361	-1.36021	1.08149	1
A0A087WSY4	HV432_HUMAN	Immunoglobulin heavy variable 4-30-2	IGHV4-30-2	0.0569082	-0.941386	1.0552	1	-1.45791	-2.49427	-0.421546	0.147646	0.662653	-0.303338	1.62864	1	-0.521743	-1.54474	0.50125	1
A0A087WSY6	KVD15_HUMAN	Immunoglobulin kappa variable 3D-15	IGKV3D-15	0.0493121	-0.728859	0.827483	1	-1.06124	-1.85924	-0.263236	0.199216	0.276587	-0.488806	1.04198	1	-0.277787	-1.07365	0.518072	1
A0A0A0MS14	HV145_HUMAN	Immunoglobulin heavy variable 1-45	IGHV1-45	-0.661479	-1.78796	0.465	1	-1.34008	-2.4055	-0.27466	0.2572	0.015522	-1.14561	1.17666	1	-0.164115	-1.32471	0.996481	1
A0A0A0MS15	HV349_HUMAN	Immunoglobulin heavy variable 3-49	IGHV3-49	0.0705845	-0.809925	0.951094	1	-0.749353	-1.65785	0.159139	1	0.279525	-0.603687	1.16274	1	0.166675	-0.746274	1.07962	1
A0A0A0MT89	KJ01_HUMAN	Immunoglobulin kappa joining 1	IGKJ1	-0.129265	-0.930798	0.672269	1	-0.950445	-1.78081	-0.12008	0.381057	0.167236	-0.598821	0.933294	1	0.043224	-0.749371	0.835819	1
A0A0B4J1U7	HV601_HUMAN	Immunoglobulin heavy variable 6-1	IGHV6-1	-0.0349067	-0.855547	0.785734	1	-1.52638	-2.36664	-0.686121	0.0331307	0.189382	-0.630031	1.0088	1	-0.539526	-1.39676	0.317703	1
A0A0B4J1V0	HV315_HUMAN	Immunoglobulin heavy variable 3-15	IGHV3-15	0.170821	-0.880079	1.22172	1	-0.26166	-1.33025	0.806931	1	0.284692	-0.755188	1.32457	1	0.44358	-0.628153	1.51531	1
A0A0B4J1X5	HV374_HUMAN	Immunoglobulin heavy variable 3-74	IGHV3-74	0.0487906	-0.562049	0.65963	1	-0.770446	-1.39835	-0.14254	0.282223	0.351798	-0.255426	0.959022	1	-0.0209261	-0.652955	0.611103	1
A0A0B4J1X8	HV343_HUMAN	Immunoglobulin heavy variable 3-43	IGHV3-43	-0.137409	-1.17834	0.90352	1	-0.858912	-1.94118	0.223356	1	0.56182	-0.473961	1.5976	1	0.413039	-0.660451	1.48653	1
A0A0B4J1Y9	HV372_HUMAN	Immunoglobulin heavy variable 3-72	IGHV3-72	-0.649595	-1.46645	0.167261	1	-1.0688	-1.90777	-0.229825	0.242281	-0.122385	-0.893055	0.648284	1	-0.610323	-1.40377	0.18312	1
A0A0C4DH24	KV621_HUMAN	Immunoglobulin kappa variable 6-21	IGKV6-21	-0.548374	-1.53468	0.43793	1	-0.269419	-1.3145	0.77566	1	0.304636	-0.741352	1.35062	1	0.38273	-0.667809	1.43327	1
A0A0C4DH25	KVD20_HUMAN	Immunoglobulin kappa variable 3D-20	IGKV3D-20	-0.250917	-1.04996	0.548128	1	-0.911754	-1.73463	-0.0888752	0.434358	-0.194959	-0.977558	0.58764	1	-0.191439	-0.999158	0.616279	1
A0A0C4DH34	HV428_HUMAN	Immunoglobulin heavy variable 4-28	IGHV4-28	-0.0849808	-0.874621	0.704659	1	-1.1321	-1.95661	-0.307594	0.165559	0.167331	-0.617081	0.951743	1	-0.359818	-1.18139	0.461756	1
A0A0C4DH35	HV335_HUMAN	Probable non-functional immunoglobulin heavy variable 3-35	IGHV3-35	-0.282339	-0.846575	0.281897	1	-0.881708	-1.45825	-0.305163	0.0900576	0.1907	-0.376151	0.75755	1	-0.133621	-0.718758	0.451517	1
A0A0C4DH36	HV338_HUMAN	Probable non-functional immunoglobulin heavy variable 3-38	IGHV3-38	-0.146536	-0.929183	0.636111	1	-0.466656	-1.27732	0.344004	1	0.0180443	-0.819825	0.855914	1	-0.362814	-1.21572	0.490096	1
A0A0J9YX35	HV64D_HUMAN	Immunoglobulin heavy variable 3-64D	IGHV3-64D	-0.184189	-0.978896	0.610517	1	-0.933114	-1.74784	-0.118385	0.381057	0.284922	-0.532412	1.10226	1	0.0771603	-0.75997	0.914291	1
A1L4H1	SRCRL_HUMAN	Soluble scavenger receptor cysteine-rich domain-containing protein SSC5D (Soluble scavenger protein with 5 SRCR domains) (SSc5D)	SSC5D	0.494576	-0.250943	1.2401	1	1.74566	0.976998	2.51432	0.00499279	-0.18862	-0.933668	0.556429	1	0.462486	-0.305878	1.23085	1
B9A064	IGLL5_HUMAN	Immunoglobulin lambda-like polypeptide 5 (G lambda-1) (Germline immunoglobulin lambda 1)	IGLL5	0.0656109	-0.638814	0.770036	1	-0.94605	-1.66924	-0.222862	0.215017	0.344115	-0.365497	1.05373	1	0.171481	-0.569056	0.912019	1
O00159	MYO1C_HUMAN	Unconventional myosin-Ic (Myosin I beta) (MMI-beta) (MMIb)	MYO1C	0.00159887	-0.647538	0.650735	1	0.426737	-0.240475	1.09395	1	-0.655283	-1.30553	-0.00503462	1	-0.959545	-1.63203	-0.287064	0.555318
O00193	SMAP_HUMAN	Small acidic protein	SMAP C11orf58	0.719618	-0.289161	1.7284	1	0.0223495	-0.906297	0.950996	1	-0.06293	-0.816222	0.690362	1	-0.0279764	-0.893789	0.837836	1
O00231	PSD11_HUMAN	26S proteasome non-ATPase regulatory subunit 11 (26S proteasome regulatory subunit RPN6) (26S proteasome regulatory subunit S9) (26S proteasome regulatory subunit p44.5)	PSMD11	0.496394	-0.379575	1.37236	1	0.672823	-0.190784	1.53643	1	0.496033	-0.370393	1.36246	1	0.678387	-0.155995	1.51277	1
O00339	MATN2_HUMAN	Matrilin-2	MATN2 UNQ193/PRO219	-0.261242	-0.936866	0.414382	1	0.241334	-0.455914	0.938582	1	-0.110578	-0.786114	0.564958	1	-0.805387	-1.50285	-0.107922	1
O00391	QSOX1_HUMAN	Sulfhydryl oxidase 1 (hQSOX) (EC 1.8.3.2) (Quiescin Q6)	QSOX1 QSCN6 UNQ2520/PRO6013	-1.0575	-2.00067	-0.114335	1	-2.16876	-3.14029	-1.19723	0.00554756	-0.296591	-1.23951	0.646327	1	-0.788707	-1.76105	0.183638	1
O00560	SDCB1_HUMAN	Syntenin-1 (Melanoma differentiation-associated protein 9) (MDA-9) (Pro-TGF-alpha cytoplasmic domain-interacting protein 18) (TACIP18) (Scaffold protein Pbp1) (Syndecan-binding protein 1)	SDCBP MDA9 SYCL	1.10014	-0.0529516	2.25323	1	-0.117342	-1.23962	1.00493	1	-0.332447	-1.33238	0.667484	1	-0.139112	-1.16662	0.888395	1
O14531	DPYL4_HUMAN	Dihydropyrimidinase-related protein 4 (DRP-4) (Collapsin response mediator protein 3) (CRMP-3) (UNC33-like phosphoprotein 4) (ULIP-4)	DPYSL4 CRMP3 ULIP4	0.240509	-0.390659	0.871678	1	0.56252	-0.0748065	1.19985	0.929292	-0.0303818	-0.632175	0.571411	1	-0.490879	-1.14215	0.160394	1
O14773	TPP1_HUMAN	Tripeptidyl-peptidase 1 (TPP-1) (EC 3.4.14.9) (Cell growth-inhibiting gene 1 protein) (Lysosomal pepstatin-insensitive protease) (LPIC) (Tripeptidyl aminopeptidase) (Tripeptidyl-peptidase I) (TPP-I)	TPP1 CLN2 GIG1 UNQ267/PRO304	0.279807	-0.347611	0.907224	1	0.469684	-0.16741	1.10678	1	-0.01713	-0.620962	0.586702	1	-0.314544	-0.947001	0.317914	1
O14786	NRP1_HUMAN	Neuropilin-1 (Vascular endothelial cell growth factor 165 receptor) (CD antigen CD304)	NRP1 NRP VEGF165R	0.0144053	-0.773292	0.802102	1	-1.54799	-2.3768	-0.719182	0.0277147	0.124911	-0.66019	0.910012	1	-1.03286	-1.85914	-0.206578	1
O14791	APOL1_HUMAN	Apolipoprotein L1 (Apolipoprotein L) (Apo-L) (ApoL) (Apolipoprotein L-I) (ApoL-I)	APOL1 APOL	0.0673951	-0.680553	0.815343	1	-0.145747	-0.954108	0.662613	1	0.116846	-0.658563	0.892256	1	0.539047	-0.225237	1.30333	1
O14792	HS3S1_HUMAN	Heparan sulfate glucosamine 3-O-sulfotransferase 1 (EC 2.8.2.23) (Heparan sulfate D-glucosaminyl 3-O-sulfotransferase 1) (3-OST-1) (Heparan sulfate 3-O-sulfotransferase 1) (h3-OST-1)	HS3ST1 3OST 3OST1	-0.81873	-1.79226	0.154801	1	-0.617643	-1.60812	0.372836	1	0.0405654	-0.915165	0.996296	1	-0.859841	-1.84267	0.122989	1
O14979	HNRDL_HUMAN	Heterogeneous nuclear ribonucleoprotein D-like (hnRNP D-like) (hnRNP DL) (AU-rich element RNA-binding factor) (JKT41-binding protein) (Protein laAUF1)	HNRNPDL HNRPDL JKTBP	0.342227	-0.280762	0.965217	1	0.671795	0.0519903	1.2916	0.471414	-0.189695	-0.776282	0.396892	1	0.0563522	-0.548304	0.661008	1
O15145	ARPC3_HUMAN	Actin-related protein 2/3 complex subunit 3 (Arp2/3 complex 21 kDa subunit) (p21-ARC)	ARPC3 ARC21	0.663747	-0.129044	1.45654	1	0.904465	0.145892	1.66304	0.316001	-0.183591	-0.9585	0.591319	1	0.633474	-0.14168	1.40863	1
O15230	LAMA5_HUMAN	Laminin subunit alpha-5 (Laminin-10 subunit alpha) (Laminin-11 subunit alpha) (Laminin-15 subunit alpha)	LAMA5 KIAA0533 KIAA1907	0.0660999	-0.860563	0.992763	1	0.562453	-0.386686	1.51159	1	0.0136871	-0.894427	0.921801	1	0.425829	-0.511228	1.36288	1
O15372	EIF3H_HUMAN	Eukaryotic translation initiation factor 3 subunit H (eIF3h) (Eukaryotic translation initiation factor 3 subunit 3) (eIF-3-gamma) (eIF3 p40 subunit)	EIF3H EIF3S3	0.283015	-0.310101	0.87613	1	0.587999	0.0364675	1.13953	0.497617	-0.0784375	-0.553473	0.396598	1	-0.171497	-0.652488	0.309494	1
O15511	ARPC5_HUMAN	Actin-related protein 2/3 complex subunit 5 (Arp2/3 complex 16 kDa subunit) (p16-ARC)	ARPC5 ARC16	0.469882	-0.174444	1.11421	1	0.973858	0.348425	1.59929	0.0815026	0.111909	-0.474654	0.698472	1	0.330721	-0.26222	0.923663	1
O43175	SERA_HUMAN	D-3-phosphoglycerate dehydrogenase (3-PGDH) (EC 1.1.1.95) (2-oxoglutarate reductase) (EC 1.1.1.399) (Malate dehydrogenase) (EC 1.1.1.37)	PHGDH PGDH3	-0.235773	-0.835444	0.363897	1	-1.78818	-2.39863	-1.17773	0.000325651	-0.338273	-0.936824	0.260277	1	-0.853083	-1.4763	-0.229868	0.699973
O43390	HNRPR_HUMAN	Heterogeneous nuclear ribonucleoprotein R (hnRNP R)	HNRNPR HNRPR	0.212994	-0.397489	0.823476	1	0.642676	0.012571	1.27278	0.582877	-0.182713	-0.776375	0.410949	1	-0.395927	-1.00383	0.211979	1
O43396	TXNL1_HUMAN	Thioredoxin-like protein 1 (32 kDa thioredoxin-related protein)	TXNL1 TRP32 TXL TXNL	-0.0822902	-1.22132	1.05674	1	-0.188074	-1.28282	0.906673	1	0.251933	-0.783397	1.28726	1	0.863526	-0.143032	1.87008	1
O43491	E41L2_HUMAN	Band 4.1-like protein 2 (Erythrocyte membrane protein band 4.1-like 2) (Generally expressed protein 4.1) (4.1G)	EPB41L2	0.105834	-0.698658	0.910326	1	0.915356	0.0914403	1.73927	0.428998	0.0092059	-0.750704	0.769116	1	-0.0892155	-0.819649	0.641218	1
O43633	CHM2A_HUMAN	Charged multivesicular body protein 2a (Chromatin-modifying protein 2a) (CHMP2a) (Putative breast adenocarcinoma marker BC-2) (Vacuolar protein sorting-associated protein 2-1) (Vps2-1) (hVps2-1)	CHMP2A BC2 CHMP2	-0.2081	-0.706049	0.289848	1	-0.670428	-1.16905	-0.171804	0.185359	0.189188	-0.301654	0.680029	1	-0.475172	-0.980081	0.0297368	1
O43657	TSN6_HUMAN	Tetraspanin-6 (Tspan-6) (A15 homolog) (Putative NF-kappa-B-activating protein 321) (T245 protein) (Tetraspanin TM4-D) (Transmembrane 4 superfamily member 6)	TSPAN6 TM4SF6 UNQ767/PRO1560	-0.581241	-1.38423	0.221743	1	-0.141041	-1.03216	0.750075	1	0.238298	-0.604531	1.08113	1	0.040678	-0.820941	0.902297	1
O43707	ACTN4_HUMAN	Alpha-actinin-4 (Non-muscle alpha-actinin 4)	ACTN4	0.0646836	-0.760396	0.889764	1	1.03408	0.189504	1.87866	0.282425	-0.577322	-1.43307	0.278427	1	-0.755701	-1.61876	0.107363	1
O43827	ANGL7_HUMAN	Angiopoietin-related protein 7 (Angiopoietin-like factor) (Angiopoietin-like protein 7) (Cornea-derived transcript 6 protein)	ANGPTL7 CDT6 UNQ313/PRO356	-0.569841	-1.67917	0.539492	1	-0.923807	-2.06694	0.219323	1	-0.443354	-1.55216	0.665453	1	-1.522	-2.66701	-0.376984	0.795737
O43852	CALU_HUMAN	Calumenin (Crocalbin) (IEF SSP 9302)	CALU	0.131704	-0.420577	0.683986	1	1.327	0.760105	1.89389	0.00393876	-0.155699	-0.706704	0.395306	1	0.508444	-0.0567868	1.07367	1
O43854	EDIL3_HUMAN	EGF-like repeat and discoidin I-like domain-containing protein 3 (Developmentally-regulated endothelial cell locus 1 protein) (Integrin-binding protein DEL1)	EDIL3 DEL1	-0.25758	-1.24911	0.733952	1	-1.39844	-2.4173	-0.379576	0.165559	0.108877	-0.881528	1.09928	1	0.108407	-0.91365	1.13046	1
O43866	CD5L_HUMAN	CD5 antigen-like (Apoptosis inhibitor expressed by macrophages) (hAIM) (CT-2) (IgM-associated peptide) (SP-alpha)	CD5L API6 UNQ203/PRO229	-0.202716	-1.37033	0.964896	1	-0.130356	-1.33188	1.07116	1	-0.128736	-1.29494	1.03747	1	1.02237	-0.152587	2.19733	1
O60493	SNX3_HUMAN	Sorting nexin-3 (Protein SDP3)	SNX3	0.621427	-0.10936	1.35221	1	0.996156	0.282003	1.71031	0.153658	0.171938	-0.506312	0.850189	1	0.0807053	-0.593623	0.755034	1
O60506	HNRPQ_HUMAN	Heterogeneous nuclear ribonucleoprotein Q (hnRNP Q) (Glycine- and tyrosine-rich RNA-binding protein) (GRY-RBP) (NS1-associated protein 1) (Synaptotagmin-binding, cytoplasmic RNA-interacting protein)	SYNCRIP HNRPQ NSAP1	0.331526	-0.48291	1.14596	1	1.24439	0.46405	2.02473	0.0730144	-0.0912638	-0.884105	0.701577	1	0.361402	-0.391516	1.11432	1
O60664	PLIN3_HUMAN	Perilipin-3 (47 kDa mannose 6-phosphate receptor-binding protein) (47 kDa MPR-binding protein) (Cargo selection protein TIP47) (Mannose-6-phosphate receptor-binding protein 1) (Placental protein 17) (PP17)	PLIN3 M6PRBP1 TIP47	0.456745	-0.0258632	0.939353	1	0.856872	0.361391	1.35235	0.0412309	0.0198318	-0.453225	0.492888	1	0.218543	-0.270087	0.707173	1
O60687	SRPX2_HUMAN	Sushi repeat-containing protein SRPX2 (Sushi-repeat protein upregulated in leukemia)	SRPX2 SRPUL	-0.123452	-0.870078	0.623175	1	-0.608724	-1.37589	0.158442	1	0.273858	-0.472608	1.02032	1	0.0302328	-0.737328	0.797793	1
O60844	ZG16_HUMAN	Zymogen granule membrane protein 16 (Zymogen granule protein 16) (hZG16) (Secretory lectin ZG16)	ZG16	-0.502376	-1.66125	0.656499	1	-1.33805	-2.56331	-0.112793	0.459652	-0.412207	-1.57729	0.75288	1	-0.52778	-1.72674	0.671179	1
O75131	CPNE3_HUMAN	Copine-3 (Copine III)	CPNE3 CPN3 KIAA0636	0.105502	-0.502886	0.71389	1	0.0181732	-0.573375	0.609722	1	-0.078297	-0.659033	0.502439	1	-0.509228	-1.10951	0.0910522	1
O75339	CILP1_HUMAN	Cartilage intermediate layer protein 1 (CILP-1) (Cartilage intermediate-layer protein) [Cleaved into: Cartilage intermediate layer protein 1 C1; Cartilage intermediate layer protein 1 C2]	CILP UNQ602/PRO1188	-0.614812	-1.70073	0.471104	1	-1.52425	-2.64342	-0.40508	0.174375	0.0315017	-1.05403	1.11704	1	-1.13455	-2.25465	-0.014438	1
O75340	PDCD6_HUMAN	Programmed cell death protein 6 (Apoptosis-linked gene 2 protein homolog) (ALG-2)	PDCD6 ALG2	-0.294283	-0.987973	0.399407	1	-0.408494	-1.12394	0.306947	1	-0.244368	-0.970014	0.481279	1	-0.191263	-0.922111	0.539585	1
O75367	H2AY_HUMAN	Core histone macro-H2A.1 (Histone macroH2A1) (mH2A1) (Histone H2A.y) (H2A/y) (Medulloblastoma antigen MU-MB-50.205)	MACROH2A1 H2AFY	0.209356	-0.410131	0.828843	1	1.31011	0.677791	1.94243	0.00952084	-0.281763	-0.901838	0.338313	1	-0.262453	-0.896697	0.371791	1
O75368	SH3L1_HUMAN	Adapter SH3BGRL (SH3 domain-binding glutamic acid-rich-like protein 1)	SH3BGRL	0.368281	-0.0890196	0.825582	1	0.951505	0.482209	1.4208	0.0124654	0.0380558	-0.415203	0.491314	1	0.363729	-0.103005	0.830462	1
O75369	FLNB_HUMAN	Filamin-B (FLN-B) (ABP-278) (ABP-280 homolog) (Actin-binding-like protein) (Beta-filamin) (Filamin homolog 1) (Fh1) (Filamin-3) (Thyroid autoantigen) (Truncated actin-binding protein) (Truncated ABP)	FLNB FLN1L FLN3 TABP TAP	-0.193835	-1.08074	0.69307	1	0.106219	-0.709798	0.922235	1	-0.00428728	-0.827756	0.819182	1	-0.431661	-1.23148	0.368157	1
O75436	VP26A_HUMAN	Vacuolar protein sorting-associated protein 26A (Vesicle protein sorting 26A) (hVPS26)	VPS26A VPS26	0.56022	-0.442794	1.56323	1	0.957386	-0.0157546	1.93053	0.661196	0.272566	-0.674312	1.21944	1	0.168939	-0.795137	1.13301	1
O75462	CRLF1_HUMAN	Cytokine receptor-like factor 1 (Cytokine-like factor 1) (CLF-1) (ZcytoR5)	CRLF1 UNQ288/PRO327	-0.484707	-1.32987	0.360456	1	-1.68652	-2.55507	-0.81797	0.018656	0.387706	-0.457936	1.23335	1	0.120345	-0.769232	1.00992	1
O75475	PSIP1_HUMAN	PC4 and SFRS1-interacting protein (CLL-associated antigen KW-7) (Dense fine speckles 70 kDa protein) (DFS 70) (Lens epithelium-derived growth factor) (Transcriptional coactivator p75/p52)	PSIP1 DFS70 LEDGF PSIP2	-0.00645937	-0.687259	0.67434	1	0.0201501	-0.641355	0.681655	1	0.131908	-0.515078	0.778893	1	-0.377627	-1.05144	0.296182	1
O75531	BAF_HUMAN	Barrier-to-autointegration factor (Breakpoint cluster region protein 1) [Cleaved into: Barrier-to-autointegration factor, N-terminally processed]	BANF1 BAF BCRG1	-0.0593074	-0.671188	0.552574	1	-0.225724	-0.851356	0.399907	1	-0.189695	-0.771076	0.391687	1	-0.551003	-1.15114	0.0491312	1
O75718	CRTAP_HUMAN	Cartilage-associated protein	CRTAP CASP	-0.262747	-0.947507	0.422012	1	-0.579896	-1.19543	0.035642	0.768345	-0.723742	-1.41647	-0.0310115	1	-0.736291	-1.43533	-0.0372516	1
O75821	EIF3G_HUMAN	Eukaryotic translation initiation factor 3 subunit G (eIF3g) (Eukaryotic translation initiation factor 3 RNA-binding subunit) (eIF-3 RNA-binding subunit) (Eukaryotic translation initiation factor 3 subunit 4) (eIF-3-delta) (eIF3 p42) (eIF3 p44)	EIF3G EIF3S4	0.526583	-0.355455	1.40862	1	0.764244	-0.0428883	1.57138	0.757001	-0.124052	-0.927421	0.679318	1	-0.157375	-0.982351	0.6676	1
O75882	ATRN_HUMAN	Attractin (DPPT-L) (Mahogany homolog)	ATRN KIAA0548 MGCA	-0.701584	-1.82731	0.424142	1	-1.55728	-2.6365	-0.478054	0.12818	-0.0342077	-1.07048	1.00206	1	-0.454823	-1.48314	0.573491	1
O75888	TNF13_HUMAN	Tumor necrosis factor ligand superfamily member 13 (A proliferation-inducing ligand) (APRIL) (TNF- and APOL-related leukocyte expressed ligand 2) (TALL-2) (TNF-related death ligand 1) (TRDL-1) (CD antigen CD256)	TNFSF13 APRIL TALL2 ZTNF2 UNQ383/PRO715	-0.207713	-1.20546	0.790035	1	-1.09811	-2.11984	-0.0763799	0.481587	-0.123127	-1.10666	0.860405	1	-0.213965	-1.22522	0.797289	1
O76011	KRT34_HUMAN	Keratin, type I cuticular Ha4 (Hair keratin, type I Ha4) (Keratin-34) (K34)	KRT34 HHA4 HKA4 KRTHA4	0.580502	-0.235873	1.39688	1	1.12993	0.292211	1.96766	0.181546	-0.451205	-1.2666	0.364191	1	0.0887249	-0.751412	0.928862	1
O76038	SEGN_HUMAN	Secretagogin	SCGN SECRET	-0.308812	-1.28219	0.664563	1	-0.884116	-1.87675	0.108514	0.90259	-0.812026	-1.77802	0.153965	1	-1.19709	-2.23282	-0.161359	1
O76076	CCN5_HUMAN	CCN family member 5 (Connective tissue growth factor-like protein) (CTGF-L) (Connective tissue growth factor-related protein 58) (WNT1-inducible-signaling pathway protein 2) (WISP-2)	CCN5 CT58 CTGFL WISP2 UNQ228/PRO261	-0.0216584	-0.796976	0.753659	1	-1.89695	-2.69744	-1.09647	0.00405987	0.149655	-0.626319	0.92563	1	-0.958434	-1.76078	-0.156089	1
O94760	DDAH1_HUMAN	N(G),N(G)-dimethylarginine dimethylaminohydrolase 1 (DDAH-1) (Dimethylarginine dimethylaminohydrolase 1) (EC 3.5.3.18) (DDAHI) (Dimethylargininase-1)	DDAH1 DDAH	0.175129	-0.312976	0.663233	1	-0.83976	-1.32836	-0.351158	0.0437361	-0.132906	-0.641389	0.375577	1	-0.515515	-1.04646	0.0154319	1
O94769	ECM2_HUMAN	Extracellular matrix protein 2 (Matrix glycoprotein SC1/ECM2)	ECM2	-0.472821	-1.48308	0.537435	1	-1.13868	-2.1794	-0.0979643	0.459054	0.233612	-0.776011	1.24324	1	-0.369096	-1.41303	0.674839	1
O94832	MYO1D_HUMAN	Unconventional myosin-Id	MYO1D KIAA0727	0.231497	-0.827706	1.2907	1	0.852561	-0.177038	1.88216	1	-0.7036	-1.70187	0.294672	1	-1.33192	-2.37656	-0.287274	0.945174
O94874	UFL1_HUMAN	E3 UFM1-protein ligase 1 (EC 2.3.2.-) (E3 UFM1-protein transferase 1) (Multiple alpha-helix protein located at ER) (Novel LZAP-binding protein) (Regulator of C53/LZAP and DDRGK1)	UFL1 KIAA0776 MAXER NLBP RCAD	-0.333094	-1.1971	0.53091	1	-1.41242	-2.2352	-0.589635	0.0424768	-0.0360299	-0.814801	0.742741	1	-0.702792	-1.5084	0.102815	1
O95340	PAPS2_HUMAN	Bifunctional 3'-phosphoadenosine 5'-phosphosulfate synthase 2 (PAPS synthase 2) (PAPSS 2) (Sulfurylase kinase 2) (SK 2) (SK2) [Includes: Sulfate adenylyltransferase (EC 2.7.7.4) (ATP-sulfurylase) (Sulfate adenylate transferase) (SAT); Adenylyl-sulfate kinase (EC 2.7.1.25) (3'-phosphoadenosine-5'-phosphosulfate synthase) (APS kinase) (Adenosine-5'-phosphosulfate 3'-phosphotransferase) (Adenylylsul…	PAPSS2 ATPSK2	-0.134233	-0.877082	0.608616	1	-0.809249	-1.57058	-0.0479162	0.501083	-0.11418	-0.860414	0.632053	1	0.213155	-0.55353	0.979839	1
O95445	APOM_HUMAN	Apolipoprotein M (Apo-M) (ApoM) (Protein G3a)	APOM G3A NG20 HSPC336	-0.275759	-1.17627	0.624753	1	-0.172397	-1.07664	0.73185	1	-0.473771	-1.3788	0.431259	1	0.229303	-0.687478	1.14608	1
O95631	NET1_HUMAN	Netrin-1 (Epididymis tissue protein Li 131P)	NTN1 NTN1L	0.112496	-1.02848	1.25347	1	0.168363	-1.0035	1.34023	1	0.504757	-0.634327	1.64384	1	0.886741	-0.29067	2.06415	1
O95782	AP2A1_HUMAN	AP-2 complex subunit alpha-1 (100 kDa coated vesicle protein A) (Adaptor protein complex AP-2 subunit alpha-1) (Adaptor-related protein complex 2 subunit alpha-1) (Alpha-adaptin A) (Alpha1-adaptin) (Clathrin assembly protein complex 2 alpha-A large chain) (Plasma membrane adaptor HA2/AP2 adaptin alpha A subunit)	AP2A1 ADTAA CLAPA1	-0.21525	-0.913851	0.483351	1	0.834587	0.16596	1.50321	0.260675	-0.107227	-0.741285	0.52683	1	0.00716008	-0.616824	0.631144	1
O95865	DDAH2_HUMAN	N(G),N(G)-dimethylarginine dimethylaminohydrolase 2 (DDAH-2) (Dimethylarginine dimethylaminohydrolase 2) (EC 3.5.3.18) (DDAHII) (Dimethylargininase-2) (Protein G6a) (S-phase protein)	DDAH2 DDAH G6A NG30	0.519148	-0.165767	1.20406	1	0.698441	-0.00234482	1.39923	0.631027	-0.254919	-0.933121	0.423283	1	-0.515768	-1.21381	0.18227	1
O95965	ITGBL_HUMAN	Integrin beta-like protein 1 (Osteoblast-specific cysteine-rich protein) (Ten integrin EGF-like repeat domain-containing protein)	ITGBL1 OSCP TIED	-0.109505	-0.688972	0.469963	1	-1.0059	-1.60391	-0.407887	0.0491743	-0.00926309	-0.568238	0.549712	1	-0.371198	-0.961546	0.21915	1
O95967	FBLN4_HUMAN	EGF-containing fibulin-like extracellular matrix protein 2 (Fibulin-4) (FIBL-4) (Protein UPH1)	EFEMP2 FBLN4 UNQ200/PRO226	-0.545277	-1.24407	0.153511	1	-1.05029	-1.7682	-0.332379	0.116859	-0.183731	-0.882221	0.514759	1	-0.0608046	-0.780267	0.658658	1
P00387	NB5R3_HUMAN	NADH-cytochrome b5 reductase 3 (B5R) (Cytochrome b5 reductase) (EC 1.6.2.2) (Diaphorase-1)	CYB5R3 DIA1	0.213633	-0.653073	1.08034	1	0.765168	-0.116418	1.64675	0.971002	-0.0766516	-0.917009	0.763706	1	-0.00848545	-0.874484	0.857513	1
P00390	GSHR_HUMAN	Glutathione reductase, mitochondrial (GR) (GRase) (EC 1.8.1.7)	GSR GLUR GRD1	0.326965	-0.415099	1.06903	1	0.650104	-0.0809304	1.38114	0.905876	-0.435052	-1.09302	0.222917	1	0.0917696	-0.589742	0.773281	1
P00441	SODC_HUMAN	Superoxide dismutase [Cu-Zn] (EC 1.15.1.1) (Superoxide dismutase 1) (hSod1)	SOD1	-0.000482866	-0.402492	0.401526	1	-0.675738	-1.08741	-0.264063	0.0591647	-0.075736	-0.476727	0.325255	1	-0.330632	-0.745982	0.0847182	1
P00450	CERU_HUMAN	Ceruloplasmin (EC 1.16.3.1) (Ferroxidase)	CP	0.217426	-0.522372	0.957223	1	-0.646342	-1.40966	0.116981	1	0.39626	-0.343335	1.13586	1	0.149923	-0.613897	0.913743	1
P00488	F13A_HUMAN	Coagulation factor XIII A chain (Coagulation factor XIIIa) (EC 2.3.2.13) (Protein-glutamine gamma-glutamyltransferase A chain) (Transglutaminase A chain)	F13A1 F13A	-0.376197	-1.24668	0.494289	1	-1.2772	-2.17373	-0.380668	0.134699	-0.0509791	-0.920082	0.818124	1	-0.96584	-1.86247	-0.0692065	1
P00491	PNPH_HUMAN	Purine nucleoside phosphorylase (PNP) (EC 2.4.2.1) (Inosine phosphorylase) (Inosine-guanosine phosphorylase)	PNP NP	0.205754	-0.502964	0.914473	1	1.47816	0.769287	2.18703	0.0100199	0.818982	0.0637011	1.57426	1	2.76466	2.03216	3.49715	1.46559e-06
P00505	AATM_HUMAN	Aspartate aminotransferase, mitochondrial (mAspAT) (EC 2.6.1.1) (EC 2.6.1.7) (Fatty acid-binding protein) (FABP-1) (Glutamate oxaloacetate transaminase 2) (Kynurenine aminotransferase 4) (Kynurenine aminotransferase IV) (Kynurenine--oxoglutarate transaminase 4) (Kynurenine--oxoglutarate transaminase IV) (Plasma membrane-associated fatty acid-binding protein) (FABPpm) (Transaminase A)	GOT2 KYAT4	0.188675	-0.663331	1.04068	1	0.832433	-0.0556104	1.72048	0.779836	-0.369751	-1.21984	0.480335	1	-0.88771	-1.74611	-0.0293125	1
P00558	PGK1_HUMAN	Phosphoglycerate kinase 1 (EC 2.7.2.3) (Cell migration-inducing gene 10 protein) (Primer recognition protein 2) (PRP 2)	PGK1 PGKA MIG10 OK/SW-cl.110	-0.0191248	-0.458011	0.419762	1	-0.715047	-1.16598	-0.264113	0.0735774	-0.00970617	-0.448174	0.428761	1	-0.181624	-0.63359	0.270342	1
P00734	THRB_HUMAN	Prothrombin (EC 3.4.21.5) (Coagulation factor II) [Cleaved into: Activation peptide fragment 1; Activation peptide fragment 2; Thrombin light chain; Thrombin heavy chain]	F2	-0.266791	-0.824013	0.29043	1	-0.892987	-1.46512	-0.320851	0.0814567	0.135852	-0.420263	0.691968	1	0.00768651	-0.567163	0.582536	1
P00736	C1R_HUMAN	Complement C1r subcomponent (EC 3.4.21.41) (Complement component 1 subcomponent r) [Cleaved into: Complement C1r subcomponent heavy chain; Complement C1r subcomponent light chain]	C1R	0.317339	-0.118608	0.753285	1	0.325844	-0.122682	0.77437	1	0.210642	-0.224789	0.646073	1	0.615183	0.164847	1.06552	0.699973
P00738	HPT_HUMAN	Haptoglobin (Zonulin) [Cleaved into: Haptoglobin alpha chain; Haptoglobin beta chain]	HP	0.220898	-0.721816	1.16361	1	0.160323	-0.810664	1.13131	1	0.38876	-0.553147	1.33067	1	0.949848	-0.0231859	1.92288	1
P00740	FA9_HUMAN	Coagulation factor IX (EC 3.4.21.22) (Christmas factor) (Plasma thromboplastin component) (PTC) [Cleaved into: Coagulation factor IXa light chain; Coagulation factor IXa heavy chain]	F9	-0.524503	-1.109	0.0599897	1	-0.383331	-0.984523	0.21786	1	0.0426676	-0.557931	0.643267	1	0.222359	-0.395752	0.840471	1
P00742	FA10_HUMAN	Coagulation factor X (EC 3.4.21.6) (Stuart factor) (Stuart-Prower factor) [Cleaved into: Factor X light chain; Factor X heavy chain; Activated factor Xa heavy chain]	F10	0.314961	-0.704519	1.33444	1	-0.124463	-1.16693	0.918002	1	0.0888028	-0.98394	1.16155	1	0.722214	-0.367346	1.81177	1
P00746	CFAD_HUMAN	Complement factor D (EC 3.4.21.46) (Adipsin) (C3 convertase activator) (Properdin factor D)	CFD DF PFD	0.316477	-0.409674	1.04263	1	-1.29083	-2.03842	-0.543246	0.0425608	0.151595	-0.574412	0.877602	1	-0.913914	-1.66227	-0.165556	1
P00747	PLMN_HUMAN	Plasminogen (EC 3.4.21.7) [Cleaved into: Plasmin heavy chain A; Activation peptide; Angiostatin; Plasmin heavy chain A, short form; Plasmin light chain B]	PLG	-0.597486	-1.21638	0.0214101	1	-1.16534	-1.80084	-0.529846	0.0287502	-0.223283	-0.842034	0.395468	1	-0.493474	-1.12933	0.142381	1
P00748	FA12_HUMAN	Coagulation factor XII (EC 3.4.21.38) (Hageman factor) (HAF) [Cleaved into: Coagulation factor XIIa heavy chain; Beta-factor XIIa part 1; Coagulation factor XIIa light chain (Beta-factor XIIa part 2)]	F12	-0.389268	-1.03178	0.253247	1	-0.704902	-1.36579	-0.0440111	0.496605	-0.0370605	-0.678919	0.604798	1	-0.086021	-0.748764	0.576722	1
P00751	CFAB_HUMAN	Complement factor B (EC 3.4.21.47) (C3/C5 convertase) (Glycine-rich beta glycoprotein) (GBG) (PBF2) (Properdin factor B) [Cleaved into: Complement factor B Ba fragment; Complement factor B Bb fragment]	CFB BF BFD	0.077459	-0.490835	0.645753	1	-0.659953	-1.24548	-0.0744303	0.404682	0.332442	-0.235586	0.900469	1	0.0633659	-0.522812	0.649544	1
P00966	ASSY_HUMAN	Argininosuccinate synthase (EC 6.3.4.5) (Citrulline--aspartate ligase)	ASS1 ASS	0.0449017	-0.403643	0.493446	1	-1.05485	-1.51617	-0.593526	0.00413725	0.00195089	-0.446391	0.450293	1	-0.932899	-1.39472	-0.471076	0.0571509
P01008	ANT3_HUMAN	Antithrombin-III (ATIII) (Serpin C1)	SERPINC1 AT3 PRO0309	-0.0415564	-0.526193	0.44308	1	-0.853634	-1.35164	-0.355627	0.0426077	0.140151	-0.344197	0.624499	1	-0.441524	-0.940241	0.057194	1
P01009	A1AT_HUMAN	Alpha-1-antitrypsin (Alpha-1 protease inhibitor) (Alpha-1-antiproteinase) (Serpin A1) [Cleaved into: Short peptide from AAT (SPAAT)]	SERPINA1 AAT PI PRO0684 PRO2209	-0.0186016	-0.832941	0.795738	1	-1.30495	-2.14552	-0.464387	0.0869268	0.0946791	-0.719388	0.908746	1	-0.599057	-1.44029	0.242178	1
P01011	AACT_HUMAN	Alpha-1-antichymotrypsin (ACT) (Cell growth-inhibiting gene 24/25 protein) (Serpin A3) [Cleaved into: Alpha-1-antichymotrypsin His-Pro-less]	SERPINA3 AACT GIG24 GIG25	-0.0439312	-0.662714	0.574852	1	-1.44079	-2.07844	-0.803142	0.00550812	0.15628	-0.462379	0.774939	1	-0.750195	-1.38922	-0.111169	1
P01019	ANGT_HUMAN	Angiotensinogen (Serpin A8) [Cleaved into: Angiotensin-1 (Angiotensin 1-10) (Angiotensin I) (Ang I); Angiotensin-2 (Angiotensin 1-8) (Angiotensin II) (Ang II); Angiotensin-3 (Angiotensin 2-8) (Angiotensin III) (Ang III) (Des-Asp[1]-angiotensin II); Angiotensin-4 (Angiotensin 3-8) (Angiotensin IV) (Ang IV); Angiotensin 1-9; Angiotensin 1-7; Angiotensin 1-5; Angiotensin 1-4]	AGT SERPINA8	-0.0287136	-0.670813	0.613386	1	-0.470539	-1.13262	0.191546	1	0.0931633	-0.548582	0.734908	1	0.220592	-0.442366	0.883549	1
P01023	A2MG_HUMAN	Alpha-2-macroglobulin (Alpha-2-M) (C3 and PZP-like alpha-2-macroglobulin domain-containing protein 5)	A2M CPAMD5 FWP007	0.346182	-0.435623	1.12799	1	0.922946	0.117104	1.72879	0.381057	0.156559	-0.624654	0.937771	1	1.69044	0.88332	2.49756	0.0490822
P01031	CO5_HUMAN	Complement C5 (C3 and PZP-like alpha-2-macroglobulin domain-containing protein 4) [Cleaved into: Complement C5 beta chain; Complement C5 alpha chain; C5a anaphylatoxin; Complement C5 alpha' chain]	C5 CPAMD4	-0.32035	-1.02854	0.387842	1	-0.99888	-1.72714	-0.270624	0.165559	-0.231672	-0.939565	0.476222	1	-0.30071	-1.0297	0.428279	1
P01033	TIMP1_HUMAN	Metalloproteinase inhibitor 1 (Erythroid-potentiating activity) (EPA) (Fibroblast collagenase inhibitor) (Collagenase inhibitor) (Tissue inhibitor of metalloproteinases 1) (TIMP-1)	TIMP1 CLGI TIMP	0.0411351	-0.712786	0.795057	1	-0.274974	-1.04967	0.49972	1	-0.234667	-0.988509	0.519175	1	0.318012	-0.457013	1.09304	1
P01034	CYTC_HUMAN	Cystatin-C (Cystatin-3) (Gamma-trace) (Neuroendocrine basic polypeptide) (Post-gamma-globulin)	CST3	-0.180515	-0.898359	0.537328	1	-1.49817	-2.23858	-0.75777	0.0146434	-0.163981	-0.881972	0.554009	1	-0.873803	-1.61524	-0.132362	1
P01042	KNG1_HUMAN	Kininogen-1 (Alpha-2-thiol proteinase inhibitor) (Fitzgerald factor) (High molecular weight kininogen) (HMWK) (Williams-Fitzgerald-Flaujeac factor) [Cleaved into: Kininogen-1 heavy chain; T-kinin (Ile-Ser-Bradykinin); Bradykinin (Kallidin I); Lysyl-bradykinin (Kallidin II); Kininogen-1 light chain; Low molecular weight growth-promoting factor]	KNG1 BDK KNG	-0.0610642	-0.646175	0.524046	1	-0.512101	-1.11542	0.091215	1	0.117686	-0.467276	0.702647	1	0.207098	-0.396584	0.81078	1
P01344	IGF2_HUMAN	Insulin-like growth factor II (IGF-II) (Somatomedin-A) (T3M-11-derived growth factor) [Cleaved into: Insulin-like growth factor II; Insulin-like growth factor II Ala-25 Del; Preptin]	IGF2 PP1446	0.0231652	-0.569026	0.615356	1	-0.152243	-0.748252	0.443766	1	-0.326074	-1.00446	0.352309	1	0.267589	-0.408001	0.943178	1
P01591	IGJ_HUMAN	Immunoglobulin J chain (Joining chain of multimeric IgA and IgM)	JCHAIN IGCJ IGJ	0.286636	-0.734596	1.30787	1	-0.142174	-1.19476	0.91041	1	-0.118017	-1.13788	0.901841	1	0.838576	-0.212954	1.89011	1
P01599	KV117_HUMAN	Immunoglobulin kappa variable 1-17 (Ig kappa chain V-I region Gal) (Ig kappa chain V-I region WEA)	IGKV1-17	-0.0512293	-1.00986	0.907402	1	-0.793005	-1.80769	0.22168	1	0.348708	-0.653421	1.35084	1	0.327227	-0.717707	1.37216	1
P01601	KVD16_HUMAN	Immunoglobulin kappa variable 1D-16 (Ig kappa chain V-I region HK146) (Ig kappa chain V-I region HK189)	IGKV1D-16	0.0696451	-0.99147	1.13076	1	-1.1252	-2.21173	-0.0386684	0.559236	0.589214	-0.428445	1.60687	1	-0.621904	-1.62926	0.385451	1
P01602	KV105_HUMAN	Immunoglobulin kappa variable 1-5 (Ig kappa chain V-I region CAR) (Ig kappa chain V-I region EU) (Ig kappa chain V-I region HK102) (Ig kappa chain V-I region Kue)	IGKV1-5	0.359729	-0.411713	1.13117	1	-0.549006	-1.33157	0.23356	1	0.169016	-0.605817	0.943849	1	0.123102	-0.677328	0.923533	1
P01619	KV320_HUMAN	Immunoglobulin kappa variable 3-20 (Ig kappa chain V-III region B6) (Ig kappa chain V-III region GOL) (Ig kappa chain V-III region HAH) (Ig kappa chain V-III region HIC) (Ig kappa chain V-III region IARC/BL41) (Ig kappa chain V-III region NG9) (Ig kappa chain V-III region SIE) (Ig kappa chain V-III region Ti) (Ig kappa chain V-III region WOL)	IGKV3-20	-0.0550012	-0.783415	0.673413	1	-1.07008	-1.82077	-0.319392	0.135818	0.164691	-0.566208	0.89559	1	-0.211451	-0.969878	0.546975	1
P01700	LV147_HUMAN	Immunoglobulin lambda variable 1-47 (Ig lambda chain V-I region HA) (Ig lambda chain V-I region WAH)	IGLV1-47	-0.0957914	-0.860822	0.66924	1	-0.953858	-1.73622	-0.171491	0.287243	0.412809	-0.344254	1.16987	1	-0.00917199	-0.798056	0.779712	1
P01701	LV151_HUMAN	Immunoglobulin lambda variable 1-51 (Ig lambda chain V-I region BL2) (Ig lambda chain V-I region EPS) (Ig lambda chain V-I region NEW) (Ig lambda chain V-I region NIG-64)	IGLV1-51	-0.30589	-1.31395	0.702169	1	-0.949311	-1.98192	0.0833021	0.81831	0.257887	-0.768226	1.284	1	-0.1224	-1.15795	0.913149	1
P01706	LV211_HUMAN	Immunoglobulin lambda variable 2-11 (Ig gamma lambda chain V-II region DOT) (Ig lambda chain V-II region BOH) (Ig lambda chain V-II region BUR) (Ig lambda chain V-II region NIG-58) (Ig lambda chain V-II region TRO) (Ig lambda chain V-II region WIN)	IGLV2-11	-0.29474	-1.35096	0.761476	1	-1.41013	-2.49183	-0.328422	0.219778	0.0171665	-1.01477	1.04911	1	-0.564022	-1.68865	0.560608	1
P01714	LV319_HUMAN	Immunoglobulin lambda variable 3-19 (Ig lambda chain V-III region SH)	IGLV3-19	0.0972868	-0.844867	1.03944	1	-0.986343	-1.95156	-0.0211296	0.581388	0.0780088	-0.848511	1.00453	1	0.0175442	-0.951657	0.986745	1
P01742	HV169_HUMAN	Immunoglobulin heavy variable 1-69 (Ig heavy chain V-I region EU) (Ig heavy chain V-I region SIE) (Ig heavy chain V-I region WOL)	IGHV1-69	-0.530039	-1.62628	0.566201	1	-1.90525	-3.04637	-0.764129	0.0570439	-0.532866	-1.623	0.55727	1	-1.10779	-2.23633	0.0207473	1
P01766	HV313_HUMAN	Immunoglobulin heavy variable 3-13 (Ig heavy chain V-III region BRO)	IGHV3-13	-0.525734	-1.52591	0.474438	1	-1.1129	-2.14352	-0.0822794	0.477819	-0.23921	-1.25036	0.771942	1	-0.170881	-1.21671	0.874952	1
P01780	HV307_HUMAN	Immunoglobulin heavy variable 3-7 (Ig heavy chain V-III region GAL) (Ig heavy chain V-III region GAR) (Ig heavy chain V-III region JON)	IGHV3-7	-0.100611	-0.751264	0.550041	1	-0.99079	-1.66223	-0.319347	0.113436	0.225958	-0.425341	0.877258	1	-0.0673011	-0.739483	0.604881	1
P01834	IGKC_HUMAN	Immunoglobulin kappa constant (Ig kappa chain C region) (Ig kappa chain C region AG) (Ig kappa chain C region CUM) (Ig kappa chain C region EU) (Ig kappa chain C region OU) (Ig kappa chain C region ROY) (Ig kappa chain C region TI)	IGKC	-0.285428	-0.895935	0.325079	1	-0.926378	-1.55434	-0.298412	0.113512	0.041518	-0.568188	0.651224	1	0.00430523	-0.625629	0.634239	1
P01857	IGHG1_HUMAN	Immunoglobulin heavy constant gamma 1 (Ig gamma-1 chain C region) (Ig gamma-1 chain C region EU) (Ig gamma-1 chain C region KOL) (Ig gamma-1 chain C region NIE)	IGHG1	-0.153369	-0.819348	0.512611	1	-0.854724	-1.53883	-0.170618	0.258735	0.021132	-0.642822	0.685086	1	-0.142351	-0.830146	0.545444	1
P01859	IGHG2_HUMAN	Immunoglobulin heavy constant gamma 2 (Ig gamma-2 chain C region) (Ig gamma-2 chain C region DOT) (Ig gamma-2 chain C region TIL) (Ig gamma-2 chain C region ZIE)	IGHG2	0.170533	-0.582527	0.923593	1	-0.700203	-1.47538	0.0749703	0.866293	0.476758	-0.274693	1.22821	1	0.123579	-0.655116	0.902273	1
P01860	IGHG3_HUMAN	Immunoglobulin heavy constant gamma 3 (HDC) (Heavy chain disease protein) (Ig gamma-3 chain C region)	IGHG3	-0.146795	-0.921729	0.628138	1	-0.569415	-1.36838	0.229554	1	0.198527	-0.57672	0.973773	1	0.365858	-0.43438	1.1661	1
P01861	IGHG4_HUMAN	Immunoglobulin heavy constant gamma 4 (Ig gamma-4 chain C region)	IGHG4	0.000660128	-1.17423	1.17555	1	-0.824912	-2.03853	0.388701	1	0.384119	-0.790444	1.55868	1	0.284364	-0.92958	1.49831	1
P01876	IGHA1_HUMAN	Immunoglobulin heavy constant alpha 1 (Ig alpha-1 chain C region) (Ig alpha-1 chain C region BUR) (Ig alpha-1 chain C region TRO)	IGHA1	-0.359844	-1.32529	0.605599	1	-0.578733	-1.5748	0.417329	1	0.0912369	-0.874225	1.0567	1	0.452182	-0.545149	1.44951	1
P01877	IGHA2_HUMAN	Immunoglobulin heavy constant alpha 2 (Ig alpha-2 chain C region) (Ig alpha-2 chain C region BUT) (Ig alpha-2 chain C region LAN)	IGHA2	0.657242	-0.397093	1.71158	1	0.0646098	-1.03277	1.16199	1	0.383136	-0.686108	1.45238	1	0.521762	-0.590934	1.63446	1
P02452	CO1A1_HUMAN	Collagen alpha-1(I) chain (Alpha-1 type I collagen)	COL1A1	-0.453494	-1.16888	0.261897	1	-0.791831	-1.52687	-0.056797	0.480512	0.105207	-0.608814	0.819227	1	0.12489	-0.613508	0.863287	1
P02461	CO3A1_HUMAN	Collagen alpha-1(III) chain	COL3A1	-0.196548	-0.899136	0.506041	1	0.367214	-0.358838	1.09327	1	-0.0732732	-0.765567	0.61902	1	0.714405	-0.0169966	1.44581	1
P02511	CRYAB_HUMAN	Alpha-crystallin B chain (Alpha(B)-crystallin) (Heat shock protein beta-5) (HspB5) (Renal carcinoma antigen NY-REN-27) (Rosenthal fiber component)	CRYAB CRYA2 HSPB5	-0.336747	-0.890134	0.216641	1	-0.833531	-1.40312	-0.263943	0.11961	-0.390908	-0.943329	0.161513	1	-0.61748	-1.18877	-0.0461939	1
P02545	LMNA_HUMAN	Prelamin-A/C [Cleaved into: Lamin-A/C (70 kDa lamin) (Renal carcinoma antigen NY-REN-32)]	LMNA LMN1	0.333928	-0.274706	0.942561	1	0.765104	0.139775	1.39043	0.282425	-0.270321	-0.878713	0.338071	1	-0.665733	-1.29166	-0.039807	1
P02647	APOA1_HUMAN	Apolipoprotein A-I (Apo-AI) (ApoA-I) (Apolipoprotein A1) [Cleaved into: Proapolipoprotein A-I (ProapoA-I); Truncated apolipoprotein A-I (Apolipoprotein A-I(1-242))]	APOA1	-0.175835	-0.867762	0.516092	1	-0.983561	-1.69296	-0.274166	0.157922	-0.345187	-1.0352	0.344825	1	0.186845	-0.52724	0.90093	1
P02649	APOE_HUMAN	Apolipoprotein E (Apo-E)	APOE	-0.0537686	-1.05421	0.946669	1	-1.15112	-2.18244	-0.119798	0.422413	-0.509676	-1.50972	0.490372	1	0.242102	-0.790179	1.27438	1
P02652	APOA2_HUMAN	Apolipoprotein A-II (Apo-AII) (ApoA-II) (Apolipoprotein A2) [Cleaved into: Proapolipoprotein A-II (ProapoA-II); Truncated apolipoprotein A-II (Apolipoprotein A-II(1-76))]	APOA2	-0.251702	-0.993654	0.49025	1	-0.618166	-1.38202	0.145689	1	0.0449977	-0.710967	0.800962	1	0.480709	-0.295073	1.25649	1
P02654	APOC1_HUMAN	Apolipoprotein C-I (Apo-CI) (ApoC-I) (Apolipoprotein C1) [Cleaved into: Truncated apolipoprotein C-I]	APOC1	-0.224367	-1.2322	0.78347	1	-1.59423	-2.62884	-0.559627	0.0869268	-0.0255393	-1.03195	0.980874	1	0.0516718	-0.987151	1.09049	1
P02656	APOC3_HUMAN	Apolipoprotein C-III (Apo-CIII) (ApoC-III) (Apolipoprotein C3)	APOC3	-0.399453	-1.09948	0.300571	1	-1.21537	-1.93662	-0.494121	0.0497803	0.0402232	-0.659736	0.740182	1	0.210439	-0.512235	0.933114	1
P02671	FIBA_HUMAN	Fibrinogen alpha chain [Cleaved into: Fibrinopeptide A; Fibrinogen alpha chain]	FGA	0.438568	-0.562205	1.43934	1	-0.596825	-1.62784	0.434192	1	0.02941	-0.972666	1.03149	1	0.511188	-0.523616	1.54599	1
P02743	SAMP_HUMAN	Serum amyloid P-component (SAP) (9.5S alpha-1-glycoprotein) [Cleaved into: Serum amyloid P-component(1-203)]	APCS PTX2	0.00719671	-0.975505	0.989898	1	-1.53714	-2.54558	-0.528699	0.0912717	0.091079	-0.889996	1.07215	1	-0.31319	-1.32913	0.702748	1
P02745	C1QA_HUMAN	Complement C1q subcomponent subunit A	C1QA	0.0670109	-0.771054	0.905076	1	-0.301487	-1.1566	0.553629	1	-0.300339	-1.14419	0.543515	1	0.481132	-0.388304	1.35057	1
P02746	C1QB_HUMAN	Complement C1q subcomponent subunit B	C1QB	-0.102778	-0.948312	0.742757	1	-0.0286071	-0.900269	0.843055	1	-0.121453	-0.966407	0.723501	1	0.505242	-0.366816	1.3773	1
P02747	C1QC_HUMAN	Complement C1q subcomponent subunit C	C1QC C1QG	-0.19726	-1.0638	0.669278	1	-0.104925	-0.997767	0.787917	1	-0.133541	-0.999998	0.732915	1	0.615977	-0.277359	1.50931	1
P02748	CO9_HUMAN	Complement component C9 [Cleaved into: Complement component C9a; Complement component C9b]	C9	-0.256291	-1.3438	0.831218	1	-1.92728	-3.04693	-0.807639	0.0426077	0.152041	-0.935155	1.23924	1	-0.502594	-1.62301	0.617823	1
P02749	APOH_HUMAN	Beta-2-glycoprotein 1 (APC inhibitor) (Activated protein C-binding protein) (Anticardiolipin cofactor) (Apolipoprotein H) (Apo-H) (Beta-2-glycoprotein I) (B2GPI) (Beta(2)GPI)	APOH B2G1	-0.24629	-0.829424	0.336845	1	-0.62933	-1.22849	-0.0301664	0.527153	0.131669	-0.450236	0.713574	1	0.195354	-0.405281	0.795989	1
P02750	A2GL_HUMAN	Leucine-rich alpha-2-glycoprotein (LRG)	LRG1 LRG	-0.00840841	-0.853651	0.836834	1	-1.94225	-2.815	-1.06951	0.00683074	0.143775	-0.701275	0.988825	1	-1.17465	-2.04773	-0.301571	0.776719
P02751	FINC_HUMAN	Fibronectin (FN) (Cold-insoluble globulin) (CIG) [Cleaved into: Anastellin; Ugl-Y1; Ugl-Y2; Ugl-Y3]	FN1 FN	-0.113367	-0.975625	0.748891	1	-0.683351	-1.57037	0.203666	1	0.746409	-0.115509	1.60833	1	0.980007	0.0921514	1.86786	1
P02753	RET4_HUMAN	Retinol-binding protein 4 (Plasma retinol-binding protein) (PRBP) (RBP) [Cleaved into: Plasma retinol-binding protein(1-182); Plasma retinol-binding protein(1-181); Plasma retinol-binding protein(1-179); Plasma retinol-binding protein(1-176)]	RBP4 PRO2222	-0.529176	-1.16303	0.104681	1	-1.15144	-1.80604	-0.496829	0.0404492	-0.190759	-0.825148	0.443629	1	-0.507005	-1.16227	0.148259	1
P02760	AMBP_HUMAN	Protein AMBP (Protein HC) [Cleaved into: Alpha-1-microglobulin (EC 1.6.2.-) (Alpha-1 microglycoprotein) (Complex-forming glycoprotein heterogeneous in charge); Inter-alpha-trypsin inhibitor light chain (ITI-LC) (Bikunin) (EDC1) (HI-30) (Uronic-acid-rich protein); Trypstatin]	AMBP HCP ITIL	-0.146033	-0.594057	0.301992	1	-0.978538	-1.43832	-0.518757	0.00811762	0.0550591	-0.391421	0.50154	1	-0.298116	-0.761675	0.165444	1
P02763	A1AG1_HUMAN	Alpha-1-acid glycoprotein 1 (AGP 1) (Orosomucoid-1) (OMD 1)	ORM1 AGP1	0.0268541	-0.696382	0.75009	1	-1.41074	-2.15707	-0.664402	0.02685	0.303017	-0.420012	1.02605	1	-0.614565	-1.36201	0.132877	1
P02765	FETUA_HUMAN	Alpha-2-HS-glycoprotein (Alpha-2-Z-globulin) (Ba-alpha-2-glycoprotein) (Fetuin-A) [Cleaved into: Alpha-2-HS-glycoprotein chain A; Alpha-2-HS-glycoprotein chain B]	AHSG FETUA PRO2743	0.258428	-0.53792	1.05477	1	0.0214791	-0.799563	0.842521	1	0.506104	-0.291633	1.30384	1	0.900836	0.0764594	1.72521	1
P02768	ALBU_HUMAN	Albumin	ALB GIG20 GIG42 PRO0903 PRO1708 PRO2044 PRO2619 PRO2675 UNQ696/PRO1341	-0.0218468	-0.761269	0.717575	1	-0.776088	-1.53896	-0.0132136	0.586349	0.111177	-0.628104	0.850459	1	0.1329	-0.630321	0.896122	1
P02774	VTDB_HUMAN	Vitamin D-binding protein (DBP) (VDB) (Gc protein-derived macrophage activating factor) (Gc-MAF) (GcMAF) (Gc-globulin) (Group-specific component) (Gc) (Vitamin D-binding protein-macrophage activating factor) (DBP-maf)	GC	-0.0274622	-0.608365	0.553441	1	-0.641174	-1.24018	-0.0421655	0.491575	0.170822	-0.409882	0.751525	1	0.0473352	-0.552441	0.647111	1
P02775	CXCL7_HUMAN	Platelet basic protein (PBP) (C-X-C motif chemokine 7) (Leukocyte-derived growth factor) (LDGF) (Macrophage-derived growth factor) (MDGF) (Small-inducible cytokine B7) [Cleaved into: Connective tissue-activating peptide III (CTAP-III) (LA-PF4) (Low-affinity platelet factor IV); TC-2; Connective tissue-activating peptide III(1-81) (CTAP-III(1-81)); Beta-thromboglobulin (Beta-TG); Neutrophil-activa…	PPBP CTAP3 CXCL7 SCYB7 TGB1 THBGB1	-0.447985	-1.47819	0.582218	1	-0.211498	-1.24306	0.820065	1	0.190476	-0.803399	1.18435	1	1.5421	0.557521	2.52668	0.351966
P02787	TRFE_HUMAN	Serotransferrin (Transferrin) (Beta-1 metal-binding globulin) (Siderophilin)	TF PRO1400	0.0436224	-0.636979	0.724224	1	-0.766869	-1.46847	-0.0652718	0.459652	0.2356	-0.444692	0.915893	1	0.165093	-0.537265	0.867451	1
P02790	HEMO_HUMAN	Hemopexin (Beta-1B-glycoprotein)	HPX	-0.168337	-0.880601	0.543927	1	-1.08598	-1.81887	-0.353094	0.113385	0.024989	-0.685693	0.735671	1	-0.435825	-1.17113	0.299484	1
P02792	FRIL_HUMAN	Ferritin light chain (Ferritin L subunit)	FTL	0.0789909	-0.559951	0.717933	1	-0.618675	-1.28028	0.042931	0.781683	-0.366199	-1.00153	0.269131	1	-0.384911	-1.02324	0.253416	1
P02794	FRIH_HUMAN	Ferritin heavy chain (Ferritin H subunit) (EC 1.16.3.1) (Cell proliferation-inducing gene 15 protein) [Cleaved into: Ferritin heavy chain, N-terminally processed]	FTH1 FTH FTHL6 OK/SW-cl.84 PIG15	0.28944	-0.644237	1.22312	1	-0.341415	-1.30018	0.617348	1	-0.45813	-1.39363	0.477369	1	-0.525442	-1.48348	0.432597	1
P03950	ANGI_HUMAN	Angiogenin (EC 3.1.27.-) (Ribonuclease 5) (RNase 5)	ANG RNASE5	0.0421854	-0.909415	0.993786	1	-0.872559	-1.85218	0.107063	0.90259	-0.11307	-1.06464	0.838498	1	-0.650153	-1.6318	0.331492	1
P03951	FA11_HUMAN	Coagulation factor XI (FXI) (EC 3.4.21.27) (Plasma thromboplastin antecedent) (PTA) [Cleaved into: Coagulation factor XIa heavy chain; Coagulation factor XIa light chain]	F11	0.0222611	-0.66224	0.706762	1	-0.183508	-0.886677	0.519661	1	0.282033	-0.402196	0.966262	1	0.48234	-0.222544	1.18722	1
P03952	KLKB1_HUMAN	Plasma kallikrein (EC 3.4.21.34) (Fletcher factor) (Kininogenin) (Plasma prekallikrein) (PKK) [Cleaved into: Plasma kallikrein heavy chain; Plasma kallikrein light chain]	KLKB1 KLK3	-0.297553	-0.793555	0.198449	1	-0.655167	-1.16496	-0.14537	0.231545	0.0654708	-0.430297	0.561238	1	0.176499	-0.333877	0.686874	1
P03973	SLPI_HUMAN	Antileukoproteinase (ALP) (BLPI) (HUSI-1) (Mucus proteinase inhibitor) (MPI) (Protease inhibitor WAP4) (Secretory leukocyte protease inhibitor) (Seminal proteinase inhibitor) (WAP four-disulfide core domain protein 4)	SLPI WAP4 WFDC4	-0.352259	-1.36192	0.657401	1	-1.26643	-2.30523	-0.227634	0.286741	-0.521709	-1.5281	0.484686	1	-0.882775	-1.9234	0.157849	1
P04003	C4BPA_HUMAN	C4b-binding protein alpha chain (C4bp) (Proline-rich protein) (PRP)	C4BPA C4BP	0.71923	-0.405351	1.84381	1	0.0753961	-1.08349	1.23428	1	-0.175491	-1.29967	0.948689	1	1.32775	0.168758	2.48675	1
P04004	VTNC_HUMAN	Vitronectin (VN) (S-protein) (Serum-spreading factor) (V75) [Cleaved into: Vitronectin V65 subunit; Vitronectin V10 subunit; Somatomedin-B]	VTN	-0.413872	-1.268	0.440253	1	-2.22011	-3.09907	-1.34115	0.0018941	-0.116026	-0.97	0.737948	1	-0.927939	-1.80727	-0.0486059	1
P04040	CATA_HUMAN	Catalase (EC 1.11.1.6)	CAT	-0.258714	-1.24625	0.728821	1	2.65757	1.65278	3.66235	0.00113122	-0.235687	-1.15223	0.680857	1	3.07542	2.14059	4.01025	3.01183e-05
P04080	CYTB_HUMAN	Cystatin-B (CPI-B) (Liver thiol proteinase inhibitor) (Stefin-B)	CSTB CST6 STFB	0.352456	-0.394792	1.0997	1	0.100133	-0.679682	0.879948	1	0.0083282	-0.827655	0.844312	1	-0.341354	-1.23396	0.55125	1
P04179	SODM_HUMAN	Superoxide dismutase [Mn], mitochondrial (EC 1.15.1.1)	SOD2	0.152742	-0.890888	1.19637	1	-0.646651	-1.7237	0.430398	1	-0.173653	-1.21556	0.868253	1	-1.00874	-2.08635	0.068865	1
P04196	HRG_HUMAN	Histidine-rich glycoprotein (Histidine-proline-rich glycoprotein) (HPRG)	HRG	-0.19398	-0.826537	0.438576	1	-0.704309	-1.3552	-0.0534216	0.474464	-0.00647863	-0.638614	0.625657	1	0.132525	-0.519399	0.78445	1
P04217	A1BG_HUMAN	Alpha-1B-glycoprotein (Alpha-1-B glycoprotein)	A1BG	0.107703	-0.597576	0.812983	1	-0.564091	-1.29168	0.163502	1	0.400775	-0.304263	1.10581	1	0.216121	-0.512067	0.944309	1
P04264	K2C1_HUMAN	Keratin, type II cytoskeletal 1 (67 kDa cytokeratin) (Cytokeratin-1) (CK-1) (Hair alpha protein) (Keratin-1) (K1) (Type-II keratin Kb1)	KRT1 KRTA	-0.340035	-1.33536	0.655285	1	-1.47929	-2.50203	-0.456556	0.124254	0.212658	-0.78224	1.20756	1	-0.814874	-1.83858	0.20883	1
P04278	SHBG_HUMAN	Sex hormone-binding globulin (SHBG) (Sex steroid-binding protein) (SBP) (Testis-specific androgen-binding protein) (ABP) (Testosterone-estradiol-binding globulin) (TeBG) (Testosterone-estrogen-binding globulin)	SHBG	-0.357679	-1.08589	0.370534	1	-2.08421	-2.82976	-1.33866	0.000779866	0.197719	-0.594391	0.989829	1	0.0752728	-0.788054	0.938599	1
P04439	HLAA_HUMAN	HLA class I histocompatibility antigen, A alpha chain (Human leukocyte antigen A) (HLA-A)	HLA-A HLAA	-0.250454	-1.03756	0.536648	1	-0.8043	-1.56454	-0.0440631	0.513331	0.219939	-0.547108	0.986987	1	-0.0124983	-0.764603	0.739606	1
P04843	RPN1_HUMAN	Dolichyl-diphosphooligosaccharide--protein glycosyltransferase subunit 1 (Dolichyl-diphosphooligosaccharide--protein glycosyltransferase 67 kDa subunit) (Ribophorin I) (RPN-I) (Ribophorin-1)	RPN1	0.206477	-1.01188	1.42483	1	0.0950421	-1.10653	1.29662	1	-0.722898	-1.76473	0.318937	1	-0.186625	-1.31069	0.937442	1
P05090	APOD_HUMAN	Apolipoprotein D (Apo-D) (ApoD)	APOD	-0.708806	-1.79724	0.379625	1	-2.56721	-3.6894	-1.44502	0.00499279	-0.670737	-1.75857	0.417093	1	-1.92967	-3.05329	-0.806043	0.208423
P05114	HMGN1_HUMAN	Non-histone chromosomal protein HMG-14 (High mobility group nucleosome-binding domain-containing protein 1)	HMGN1 HMG14	0.0198359	-0.585862	0.625533	1	-0.1831	-0.736644	0.370445	1	-0.0588306	-0.681674	0.564013	1	-0.394589	-1.0149	0.225719	1
P05154	IPSP_HUMAN	Plasma serine protease inhibitor (Acrosomal serine protease inhibitor) (Plasminogen activator inhibitor 3) (PAI-3) (PAI3) (Protein C inhibitor) (PCI) (Serpin A5)	SERPINA5 PCI PLANH3 PROCI	-0.0888574	-0.856777	0.679063	1	-0.0459163	-0.83646	0.744628	1	-0.00395538	-0.771251	0.763341	1	0.47455	-0.316539	1.26564	1
P05155	IC1_HUMAN	Plasma protease C1 inhibitor (C1 Inh) (C1Inh) (C1 esterase inhibitor) (C1-inhibiting factor) (Serpin G1)	SERPING1 C1IN C1NH	-0.0785043	-0.632947	0.475938	1	-0.66942	-1.24001	-0.098829	0.340746	0.226062	-0.328001	0.780125	1	0.188713	-0.382811	0.760237	1
P05156	CFAI_HUMAN	Complement factor I (EC 3.4.21.45) (C3B/C4B inactivator) [Cleaved into: Complement factor I heavy chain; Complement factor I light chain]	CFI IF	0.0814543	-0.465732	0.628641	1	-0.412122	-0.975122	0.150879	1	0.464582	-0.0817594	1.01092	1	0.388619	-0.175055	0.952293	1
P05198	IF2A_HUMAN	Eukaryotic translation initiation factor 2 subunit 1 (Eukaryotic translation initiation factor 2 subunit alpha) (eIF-2-alpha) (eIF-2A) (eIF-2alpha)	EIF2S1 EIF2A	0.129194	-0.501701	0.760089	1	0.942446	0.29954	1.58535	0.116185	0.165833	-0.441954	0.773619	1	0.341074	-0.276781	0.95893	1
P05362	ICAM1_HUMAN	Intercellular adhesion molecule 1 (ICAM-1) (Major group rhinovirus receptor) (CD antigen CD54)	ICAM1	-0.160466	-0.834677	0.513744	1	-1.25886	-1.90121	-0.616522	0.0200155	0.231786	-0.410873	0.874445	1	0.12951	-0.517682	0.776703	1
P05386	RLA1_HUMAN	60S acidic ribosomal protein P1 (Large ribosomal subunit protein P1)	RPLP1 RRP1	0.356404	-0.328611	1.04142	1	1.20066	0.54988	1.85145	0.0292003	0.42509	-0.350106	1.20029	1	1.08919	0.322976	1.85541	0.568629
P05387	RLA2_HUMAN	60S acidic ribosomal protein P2 (Large ribosomal subunit protein P2) (Renal carcinoma antigen NY-REN-44)	RPLP2 D11S2243E RPP2	0.372386	-0.0103603	0.755132	1	0.900275	0.516558	1.28399	0.00393876	0.075017	-0.290442	0.440476	1	0.396293	0.0178122	0.774774	1
P05388	RLA0_HUMAN	60S acidic ribosomal protein P0 (60S ribosomal protein L10E) (Large ribosomal subunit protein uL10)	RPLP0	0.241033	-0.262795	0.74486	1	0.679213	0.165107	1.19332	0.201621	0.0935334	-0.401172	0.588239	1	0.0617853	-0.44098	0.564551	1
P05413	FABPH_HUMAN	Fatty acid-binding protein, heart (Fatty acid-binding protein 3) (Heart-type fatty acid-binding protein) (H-FABP) (Mammary-derived growth inhibitor) (MDGI) (Muscle fatty acid-binding protein) (M-FABP)	FABP3 FABP11 MDGI	-0.142177	-1.01352	0.729165	1	-0.0639015	-0.941181	0.813378	1	-0.121541	-1.0009	0.757814	1	-0.289156	-1.12021	0.541899	1
P05452	TETN_HUMAN	Tetranectin (TN) (C-type lectin domain family 3 member B) (Plasminogen kringle 4-binding protein)	CLEC3B TNA	0.260896	-0.363191	0.884982	1	-0.225196	-0.867788	0.417395	1	0.382574	-0.241299	1.00645	1	0.27819	-0.365032	0.921413	1
P05455	LA_HUMAN	Lupus La protein (La autoantigen) (La ribonucleoprotein) (Sjoegren syndrome type B antigen) (SS-B)	SSB	0.379084	-0.672817	1.43099	1	-0.110479	-1.12517	0.90421	1	0.25049	-0.706665	1.20765	1	-0.147217	-1.14395	0.849517	1
P05543	THBG_HUMAN	Thyroxine-binding globulin (Serpin A7) (T4-binding globulin)	SERPINA7 TBG	0.15643	-0.745901	1.05876	1	-0.618677	-1.55119	0.313838	1	0.186076	-0.719671	1.09182	1	0.2162	-0.721438	1.15384	1
P05546	HEP2_HUMAN	Heparin cofactor 2 (Heparin cofactor II) (HC-II) (Protease inhibitor leuserpin-2) (HLS2) (Serpin D1)	SERPIND1 HCF2	-0.0397066	-0.697124	0.617711	1	-0.418359	-1.09553	0.258811	1	0.0831255	-0.573653	0.739904	1	0.118634	-0.559082	0.796349	1
P05556	ITB1_HUMAN	Integrin beta-1 (Fibronectin receptor subunit beta) (Glycoprotein IIa) (GPIIA) (VLA-4 subunit beta) (CD antigen CD29)	ITGB1 FNRB MDF2 MSK12	-0.194284	-0.976649	0.588081	1	0.369341	-0.361199	1.09988	1	0.0366209	-0.607462	0.680704	1	-0.0382564	-0.735893	0.65938	1
P06312	KV401_HUMAN	Immunoglobulin kappa variable 4-1 (Ig kappa chain V-IV region B17) (Ig kappa chain V-IV region JI) (Ig kappa chain V-IV region Len) (Ig kappa chain V-IV region STH)	IGKV4-1	0.0540883	-0.528902	0.637079	1	-0.826963	-1.42543	-0.228493	0.159994	0.193536	-0.390101	0.777173	1	0.0871285	-0.514757	0.689014	1
P06396	GELS_HUMAN	Gelsolin (AGEL) (Actin-depolymerizing factor) (ADF) (Brevin)	GSN	-0.110703	-0.574581	0.353176	1	-1.10746	-1.58529	-0.629637	0.00413725	0.0603029	-0.403277	0.523882	1	-0.579621	-1.05818	-0.101058	1
P06576	ATPB_HUMAN	ATP synthase subunit beta, mitochondrial (EC 7.1.2.2) (ATP synthase F1 subunit beta)	ATP5F1B ATP5B ATPMB ATPSB	0.204002	-0.416827	0.82483	1	0.801876	0.16419	1.43956	0.255358	-0.102495	-0.723157	0.518167	1	-0.454629	-1.09328	0.184019	1
P06681	CO2_HUMAN	Complement C2 (EC 3.4.21.43) (C3/C5 convertase) [Cleaved into: Complement C2b fragment; Complement C2a fragment]	C2	0.110377	-0.422154	0.642907	1	-0.36572	-0.913904	0.182465	1	0.483019	-0.0488033	1.01484	1	0.317028	-0.232653	0.866708	1
P06703	S10A6_HUMAN	Protein S100-A6 (Calcyclin) (Growth factor-inducible protein 2A9) (MLN 4) (Prolactin receptor-associated protein) (PRA) (S100 calcium-binding protein A6)	S100A6 CACY	0.164027	-0.24108	0.569134	1	-0.215832	-0.632702	0.201039	1	-0.425985	-0.829736	-0.0222341	1	-0.745762	-1.1632	-0.328326	0.141947
P06727	APOA4_HUMAN	Apolipoprotein A-IV (Apo-AIV) (ApoA-IV) (Apolipoprotein A4)	APOA4	-0.397095	-1.40632	0.612134	1	-2.07796	-3.11793	-1.03798	0.0153993	-0.0464588	-1.05551	0.962594	1	-0.146208	-1.18662	0.894203	1
P06737	PYGL_HUMAN	Glycogen phosphorylase, liver form (EC 2.4.1.1)	PYGL	-0.228934	-0.761587	0.303718	1	-1.20481	-1.75482	-0.654809	0.007001	-0.217968	-0.74586	0.309925	1	-0.689904	-1.23765	-0.142159	1
P06753	TPM3_HUMAN	Tropomyosin alpha-3 chain (Gamma-tropomyosin) (Tropomyosin-3) (Tropomyosin-5) (hTM5)	TPM3	0.646044	-0.296469	1.58856	1	1.46883	0.531231	2.40643	0.0795289	-0.40598	-1.35292	0.540957	1	0.714687	-0.247615	1.67699	1
P06756	ITAV_HUMAN	Integrin alpha-V (Vitronectin receptor) (Vitronectin receptor subunit alpha) (CD antigen CD51) [Cleaved into: Integrin alpha-V heavy chain; Integrin alpha-V light chain]	ITGAV MSK8 VNRA VTNR	0.0566399	-0.755614	0.868894	1	-1.41388	-2.24842	-0.579339	0.0454504	-0.0281329	-0.839419	0.783153	1	-0.770724	-1.6056	0.0641554	1
P07093	GDN_HUMAN	Glia-derived nexin (GDN) (Peptidase inhibitor 7) (PI-7) (Protease nexin 1) (PN-1) (Protease nexin I) (Serpin E2)	SERPINE2 PI7 PN1	0.116277	-0.719348	0.951903	1	-0.0658619	-0.925108	0.793384	1	0.239468	-0.595199	1.07414	1	0.316971	-0.546751	1.18069	1
P07203	GPX1_HUMAN	Glutathione peroxidase 1 (GPx-1) (GSHPx-1) (EC 1.11.1.9) (Cellular glutathione peroxidase)	GPX1	0.448332	-0.308935	1.2056	1	1.00865	0.262374	1.75492	0.181677	0.130863	-0.604786	0.866512	1	1.06748	0.32362	1.81135	0.555318
P07225	PROS_HUMAN	Vitamin K-dependent protein S	PROS1 PROS	-0.0865417	-0.929991	0.756908	1	-0.705376	-1.58544	0.174686	1	-0.0244566	-0.895546	0.846633	1	0.686692	-0.197641	1.57103	1
P07237	PDIA1_HUMAN	Protein disulfide-isomerase (PDI) (EC 5.3.4.1) (Cellular thyroid hormone-binding protein) (Prolyl 4-hydroxylase subunit beta) (p55)	P4HB ERBA2L PDI PDIA1 PO4DB	0.146519	-0.198516	0.491554	1	0.944834	0.59012	1.29955	0.00113122	-0.0784442	-0.422922	0.266033	1	0.653839	0.297756	1.00992	0.118802
P07305	H10_HUMAN	Histone H1.0 (Histone H1') (Histone H1(0)) [Cleaved into: Histone H1.0, N-terminally processed]	H1-0 H1F0 H1FV	0.134097	-0.399272	0.667466	1	-0.624613	-1.17205	-0.0771786	0.387845	0.0111148	-0.517598	0.539828	1	-0.695191	-1.2484	-0.141979	1
P07355	ANXA2_HUMAN	Annexin A2 (Annexin II) (Annexin-2) (Calpactin I heavy chain) (Calpactin-1 heavy chain) (Chromobindin-8) (Lipocortin II) (Placental anticoagulant protein IV) (PAP-IV) (Protein I) (p36)	ANXA2 ANX2 ANX2L4 CAL1H LPC2D	0.19145	-0.219609	0.602509	1	0.62569	0.203726	1.04765	0.10801	-0.249931	-0.660247	0.160385	1	-0.206626	-0.629686	0.216434	1
P07357	CO8A_HUMAN	Complement component C8 alpha chain (Complement component 8 subunit alpha)	C8A	-0.134212	-0.678441	0.410017	1	-1.01792	-1.57773	-0.458108	0.0308046	0.143571	-0.400528	0.68767	1	-0.254037	-0.814169	0.306095	1
P07358	CO8B_HUMAN	Complement component C8 beta chain (Complement component 8 subunit beta)	C8B	-0.139737	-0.718709	0.439234	1	-0.937066	-1.53244	-0.341695	0.0777113	0.0800734	-0.498679	0.658826	1	-0.182082	-0.777993	0.41383	1
P07360	CO8G_HUMAN	Complement component C8 gamma chain	C8G	-0.0932591	-0.713378	0.52686	1	-1.08691	-1.72403	-0.449789	0.0437361	0.435606	-0.184129	1.05534	1	-0.022662	-0.661949	0.616625	1
P07384	CAN1_HUMAN	Calpain-1 catalytic subunit (EC 3.4.22.52) (Calcium-activated neutral proteinase 1) (CANP 1) (Calpain mu-type) (Calpain-1 large subunit) (Cell proliferation-inducing gene 30 protein) (Micromolar-calpain) (muCANP)	CAPN1 CANPL1 PIG30	-0.651466	-1.57856	0.275626	1	0.589751	-0.273669	1.45317	1	-0.0334985	-0.846952	0.779955	1	0.444781	-0.34339	1.23295	1
P07437	TBB5_HUMAN	Tubulin beta chain (Tubulin beta-5 chain)	TUBB TUBB5 OK/SW-cl.56	0.265061	-0.379432	0.909553	1	1.11649	0.457115	1.77587	0.0454504	-0.233187	-0.874655	0.40828	1	-0.156621	-0.815896	0.502655	1
P07585	PGS2_HUMAN	Decorin (Bone proteoglycan II) (PG-S2) (PG40)	DCN SLRR1B	-0.350347	-1.15688	0.456188	1	-1.28002	-2.10067	-0.459377	0.0814786	0.448026	-0.350918	1.24697	1	-0.302396	-1.14131	0.53652	1
P07686	HEXB_HUMAN	Beta-hexosaminidase subunit beta (EC 3.2.1.52) (Beta-N-acetylhexosaminidase subunit beta) (Hexosaminidase subunit B) (Cervical cancer proto-oncogene 7 protein) (HCC-7) (N-acetyl-beta-glucosaminidase subunit beta) [Cleaved into: Beta-hexosaminidase subunit beta chain B; Beta-hexosaminidase subunit beta chain A]	HEXB HCC7	0.428837	-0.229007	1.08668	1	1.09218	0.452665	1.73169	0.0437361	-0.330732	-0.987124	0.32566	1	-0.339049	-0.990702	0.312605	1
P07814	SYEP_HUMAN	Bifunctional glutamate/proline--tRNA ligase (Bifunctional aminoacyl-tRNA synthetase) (Cell proliferation-inducing gene 32 protein) (Glutamatyl-prolyl-tRNA synthetase) [Includes: Glutamate--tRNA ligase (EC 6.1.1.17) (Glutamyl-tRNA synthetase) (GluRS); Proline--tRNA ligase (EC 6.1.1.15) (Prolyl-tRNA synthetase)]	EPRS1 EPRS GLNS PARS QARS QPRS PIG32	-0.0341526	-0.882849	0.814544	1	0.564741	-0.168491	1.29797	1	0.0708645	-0.668208	0.809937	1	-0.137312	-0.86307	0.588446	1
P07858	CATB_HUMAN	Cathepsin B (EC 3.4.22.1) (APP secretase) (APPS) (Cathepsin B1) [Cleaved into: Cathepsin B light chain; Cathepsin B heavy chain]	CTSB CPSB	0.0941333	-0.478144	0.666411	1	0.53744	-0.0497198	1.1246	0.830285	0.111186	-0.455498	0.677869	1	0.0737031	-0.51233	0.659736	1
P07954	FUMH_HUMAN	Fumarate hydratase, mitochondrial (Fumarase) (HsFH) (EC 4.2.1.2)	FH	-0.0961946	-0.819357	0.626968	1	-0.317322	-1.00614	0.371494	1	0.023054	-0.622337	0.668445	1	0.100507	-0.572277	0.773292	1
P07998	RNAS1_HUMAN	Ribonuclease pancreatic (EC 4.6.1.18) (HP-RNase) (RIB-1) (RNase UpI-1) (Ribonuclease 1) (RNase 1) (Ribonuclease A) (RNase A)	RNASE1 RIB1 RNS1	-0.0166621	-0.995639	0.962315	1	-1.26072	-2.26732	-0.254113	0.2572	0.18404	-0.790739	1.15882	1	-0.530049	-1.53962	0.479519	1
P08123	CO1A2_HUMAN	Collagen alpha-2(I) chain (Alpha-2 type I collagen)	COL1A2	-0.24418	-0.873064	0.384705	1	-0.364759	-1.01183	0.282311	1	0.209248	-0.419187	0.837684	1	0.415169	-0.232871	1.06321	1
P08174	DAF_HUMAN	Complement decay-accelerating factor (CD antigen CD55)	CD55 CR DAF	-0.449834	-1.04044	0.140766	1	-0.884194	-1.49248	-0.275909	0.125539	0.183274	-0.4061	0.772648	1	-0.261371	-0.870917	0.348175	1
P08185	CBG_HUMAN	Corticosteroid-binding globulin (CBG) (Serpin A6) (Transcortin)	SERPINA6 CBG	0.11469	-0.697183	0.926562	1	-0.740659	-1.56439	0.0830762	0.877161	0.158773	-0.662728	0.980274	1	0.0557058	-0.778263	0.889675	1
P08238	HS90B_HUMAN	Heat shock protein HSP 90-beta (HSP 90) (Heat shock 84 kDa) (HSP 84) (HSP84)	HSP90AB1 HSP90B HSPC2 HSPCB	0.278703	-0.112906	0.670311	1	0.746244	0.344313	1.14818	0.0267326	-0.0135508	-0.403558	0.376456	1	0.287153	-0.113486	0.687793	1
P08253	MMP2_HUMAN	72 kDa type IV collagenase (EC 3.4.24.24) (72 kDa gelatinase) (Gelatinase A) (Matrix metalloproteinase-2) (MMP-2) (TBE-1) [Cleaved into: PEX]	MMP2 CLG4A	-0.382488	-1.08496	0.319981	1	-1.48107	-2.2034	-0.758731	0.0109329	0.187003	-0.515261	0.889266	1	-0.194749	-0.917592	0.528093	1
P08254	MMP3_HUMAN	Stromelysin-1 (SL-1) (EC 3.4.24.17) (Matrix metalloproteinase-3) (MMP-3) (Transin-1)	MMP3 STMY1	0.173006	-0.964781	1.31079	1	-1.17271	-2.34514	-0.000274748	0.62383	-0.34543	-1.48258	0.791718	1	-0.559758	-1.73376	0.614248	1
P08294	SODE_HUMAN	Extracellular superoxide dismutase [Cu-Zn] (EC-SOD) (EC 1.15.1.1)	SOD3	-0.0784232	-0.772354	0.615507	1	-1.51685	-2.23094	-0.802755	0.00811762	-0.0505081	-0.74391	0.642894	1	-1.42592	-2.14161	-0.710232	0.0645569
P08493	MGP_HUMAN	Matrix Gla protein (MGP) (Cell growth-inhibiting gene 36 protein)	MGP MGLAP GIG36	0.00440667	-1.02535	1.03416	1	-1.33234	-2.3946	-0.270072	0.25566	0.0603984	-0.974787	1.09558	1	-0.419994	-1.48901	0.64902	1
P08519	APOA_HUMAN	Apolipoprotein(a) (Apo(a)) (Lp(a)) (EC 3.4.21.-)	LPA	-0.287213	-1.07554	0.501115	1	-0.825444	-1.63271	-0.0181768	0.581388	-0.379748	-1.11203	0.352537	1	-0.402703	-1.15109	0.345687	1
P08571	CD14_HUMAN	Monocyte differentiation antigen CD14 (Myeloid cell-specific leucine-rich glycoprotein) (CD antigen CD14) [Cleaved into: Monocyte differentiation antigen CD14, urinary form; Monocyte differentiation antigen CD14, membrane-bound form]	CD14	-0.22512	-0.70868	0.258439	1	-1.00897	-1.50274	-0.515204	0.0119852	-0.041077	-0.54206	0.459906	1	-0.41111	-0.936488	0.114269	1
P08572	CO4A2_HUMAN	Collagen alpha-2(IV) chain [Cleaved into: Canstatin]	COL4A2	-0.33796	-0.883923	0.208003	1	0.274541	-0.269203	0.818284	1	0.358354	-0.160789	0.877497	1	0.800694	0.273328	1.32806	0.395989
P08582	TRFM_HUMAN	Melanotransferrin (Melanoma-associated antigen p97) (CD antigen CD228)	MELTF MAP97 MFI2	-0.331703	-1.25437	0.590967	1	-2.19926	-3.17126	-1.22725	0.00481029	0.428259	-0.491547	1.34806	1	-0.166515	-1.09843	0.765402	1
P08603	CFAH_HUMAN	Complement factor H (H factor 1)	CFH HF HF1 HF2	-0.0783418	-0.596013	0.439329	1	-0.974866	-1.50764	-0.442095	0.0305523	0.136649	-0.3806	0.653899	1	-0.138382	-0.67219	0.395427	1
P08697	A2AP_HUMAN	Alpha-2-antiplasmin (Alpha-2-AP) (Alpha-2-plasmin inhibitor) (Alpha-2-PI) (Serpin F2)	SERPINF2 AAP PLI	0.187436	-0.498394	0.873266	1	-0.612249	-1.31824	0.0937464	0.971002	0.163648	-0.522632	0.849928	1	-0.0235102	-0.733192	0.686172	1
P08865	RSSA_HUMAN	40S ribosomal protein SA (37 kDa laminin receptor precursor) (37LRP) (37/67 kDa laminin receptor) (LRP/LR) (67 kDa laminin receptor) (67LR) (Colon carcinoma laminin-binding protein) (Laminin receptor 1) (LamR) (Laminin-binding protein precursor p40) (LBP/p40) (Multidrug resistance-associated protein MGr1-Ag) (NEM/1CHD4) (Small ribosomal subunit protein uS2)	RPSA LAMBR LAMR1	0.21743	-0.248057	0.682917	1	0.846994	0.369109	1.32488	0.0363725	-0.15088	-0.61499	0.313229	1	-0.00704704	-0.484814	0.47072	1
P09038	FGF2_HUMAN	Fibroblast growth factor 2 (FGF-2) (Basic fibroblast growth factor) (bFGF) (Heparin-binding growth factor 2) (HBGF-2)	FGF2 FGFB	-0.111453	-0.639059	0.416153	1	-1.26361	-1.8009	-0.726311	0.00393876	-0.0905113	-0.613614	0.432591	1	-0.756717	-1.30269	-0.210743	0.655594
P09104	ENOG_HUMAN	Gamma-enolase (EC 4.2.1.11) (2-phospho-D-glycerate hydro-lyase) (Enolase 2) (Neural enolase) (Neuron-specific enolase) (NSE)	ENO2	-0.247901	-0.769111	0.27331	1	-1.32158	-1.85719	-0.785981	0.00238976	-0.0017929	-0.52274	0.519154	1	-0.132	-0.668652	0.404652	1
P09211	GSTP1_HUMAN	Glutathione S-transferase P (EC 2.5.1.18) (GST class-pi) (GSTP1-1)	GSTP1 FAEES3 GST3	-0.19891	-0.524839	0.12702	1	-0.709056	-1.04104	-0.377076	0.0077164	-0.0701829	-0.391328	0.250962	1	-0.557872	-0.890272	-0.225471	0.225325
P09382	LEG1_HUMAN	Galectin-1 (Gal-1) (14 kDa laminin-binding protein) (HLBP14) (14 kDa lectin) (Beta-galactoside-binding lectin L-14-I) (Galaptin) (HBL) (HPL) (Lactose-binding lectin 1) (Lectin galactoside-binding soluble 1) (Putative MAPK-activating protein PM12) (S-Lac lectin 1)	LGALS1	0.356523	-0.240986	0.954032	1	0.744757	0.132425	1.35709	0.287243	-0.166558	-0.759403	0.426286	1	-0.304955	-0.916926	0.307015	1
P09429	HMGB1_HUMAN	High mobility group protein B1 (High mobility group protein 1) (HMG-1)	HMGB1 HMG1	0.0400768	-0.555997	0.63615	1	-0.051042	-0.651518	0.549434	1	-0.327695	-0.911516	0.256127	1	-0.499664	-1.11728	0.117954	1
P09496	CLCA_HUMAN	Clathrin light chain A (Lca)	CLTA	-0.0812031	-0.840722	0.678316	1	0.562148	-0.184866	1.30916	1	-0.184889	-0.923191	0.553412	1	-0.309187	-1.02676	0.408385	1
P09497	CLCB_HUMAN	Clathrin light chain B (Lcb)	CLTB	0.259595	-0.275422	0.794612	1	0.914843	0.387583	1.4421	0.0407147	-0.0887422	-0.619047	0.441563	1	0.155111	-0.375738	0.68596	1
P0C0L4	CO4A_HUMAN	Complement C4-A (Acidic complement C4) (C3 and PZP-like alpha-2-macroglobulin domain-containing protein 2) [Cleaved into: Complement C4 beta chain; Complement C4-A alpha chain; C4a anaphylatoxin; C4b-A; C4d-A; Complement C4 gamma chain]	C4A CO4 CPAMD2	-0.0840779	-0.741531	0.573375	1	-0.352726	-1.0382	0.332746	1	-0.117056	-0.775363	0.541252	1	0.246773	-0.443515	0.93706	1
P0C0L5	CO4B_HUMAN	Complement C4-B (Basic complement C4) (C3 and PZP-like alpha-2-macroglobulin domain-containing protein 3) [Cleaved into: Complement C4 beta chain; Complement C4-B alpha chain; C4a anaphylatoxin; C4b-B; C4d-B; Complement C4 gamma chain]	C4B CO4 CPAMD3; C4B_2	-0.0875622	-0.830236	0.655111	1	-0.48048	-1.2457	0.284739	1	0.112214	-0.633877	0.858306	1	0.455784	-0.315403	1.22697	1
P10155	RO60_HUMAN	RNA-binding protein RO60 (60 kDa SS-A/Ro ribonucleoprotein) (60 kDa Ro protein) (60 kDa ribonucleoprotein Ro) (RoRNP) (Ro 60 kDa autoantigen) (Ro60 autoantigen) (Sjoegren syndrome antigen A2) (Sjoegren syndrome type A antigen) (SS-A) (TROVE domain family member 2)	RO60 SSA2 TROVE2	0.324837	-0.921067	1.57074	1	0.0931731	-1.05574	1.24208	1	-0.821553	-1.96478	0.321671	1	-0.980717	-2.10067	0.139236	1
P10301	RRAS_HUMAN	Ras-related protein R-Ras (EC 3.6.5.-) (p23)	RRAS	-0.0291548	-0.855368	0.797058	1	-0.792522	-1.63964	0.0545958	0.780904	0.139694	-0.676319	0.955708	1	-0.496626	-1.31834	0.325083	1
P10599	THIO_HUMAN	Thioredoxin (Trx) (ATL-derived factor) (ADF) (Surface-associated sulphydryl protein) (SASP) (allergen Hom s Trx)	TXN TRDX TRX TRX1	0.198946	-0.251131	0.649024	1	0.693903	0.236819	1.15099	0.0919173	0.0330962	-0.416236	0.482429	1	0.337288	-0.118047	0.792622	1
P10643	CO7_HUMAN	Complement component C7	C7	-0.336154	-0.994345	0.322036	1	-1.44824	-2.12354	-0.772949	0.007001	-0.0158453	-0.672585	0.640895	1	-0.659775	-1.33856	0.0190076	1
P10809	CH60_HUMAN	60 kDa heat shock protein, mitochondrial (EC 5.6.1.7) (60 kDa chaperonin) (Chaperonin 60) (CPN60) (Heat shock protein 60) (HSP-60) (Hsp60) (HuCHA60) (Mitochondrial matrix protein P1) (P60 lymphocyte protein)	HSPD1 HSP60	0.304884	-0.679851	1.28962	1	0.1709	-0.817067	1.15887	1	-0.278231	-1.2199	0.663441	1	-0.569206	-1.52392	0.385509	1
P10909	CLUS_HUMAN	Clusterin (Aging-associated gene 4 protein) (Apolipoprotein J) (Apo-J) (Complement cytolysis inhibitor) (CLI) (Complement-associated protein SP-40,40) (Ku70-binding protein 1) (NA1/NA2) (Sulfated glycoprotein 2) (SGP-2) (Testosterone-repressed prostate message 2) (TRPM-2) [Cleaved into: Clusterin beta chain (ApoJalpha) (Complement cytolysis inhibitor a chain); Clusterin alpha chain (ApoJbeta) (Co…	CLU APOJ CLI KUB1 AAG4	-0.0685593	-1.0271	0.889983	1	-0.892052	-1.87399	0.0898843	0.854532	0.122773	-0.832439	1.07799	1	-0.49611	-1.48618	0.493964	1
P11047	LAMC1_HUMAN	Laminin subunit gamma-1 (Laminin B2 chain) (Laminin-1 subunit gamma) (Laminin-10 subunit gamma) (Laminin-11 subunit gamma) (Laminin-2 subunit gamma) (Laminin-3 subunit gamma) (Laminin-4 subunit gamma) (Laminin-6 subunit gamma) (Laminin-7 subunit gamma) (Laminin-8 subunit gamma) (Laminin-9 subunit gamma) (S-laminin subunit gamma) (S-LAM gamma)	LAMC1 LAMB2	0.327165	-0.584156	1.23849	1	1.86028	0.933479	2.78709	0.0133797	-0.35084	-1.23145	0.529774	1	-0.0184389	-0.918967	0.882089	1
P11142	HSP7C_HUMAN	Heat shock cognate 71 kDa protein (EC 3.6.4.10) (Heat shock 70 kDa protein 8) (Lipopolysaccharide-associated protein 1) (LAP-1) (LPS-associated protein 1)	HSPA8 HSC70 HSP73 HSPA10	0.0346983	-0.339654	0.409051	1	0.718717	0.335176	1.10226	0.0258578	-0.144295	-0.516875	0.228284	1	0.438658	0.0544004	0.822915	1
P11216	PYGB_HUMAN	Glycogen phosphorylase, brain form (EC 2.4.1.1)	PYGB	0.0602509	-0.483732	0.604234	1	-0.677968	-1.24076	-0.115175	0.300563	-0.127531	-0.677173	0.42211	1	-0.855962	-1.42186	-0.290061	0.395989
P11234	RALB_HUMAN	Ras-related protein Ral-B (EC 3.6.5.2)	RALB	0.0182856	-0.51244	0.549011	1	-0.490698	-1.00604	0.0246385	0.743662	0.056422	-0.432812	0.545656	1	-0.26909	-0.780498	0.242317	1
P11413	G6PD_HUMAN	Glucose-6-phosphate 1-dehydrogenase (G6PD) (EC 1.1.1.49)	G6PD	0.943577	0.0333312	1.85382	1	1.43534	0.545975	2.3247	0.0666067	-0.144754	-0.901663	0.612156	1	0.395045	-0.364136	1.15423	1
P11766	ADHX_HUMAN	Alcohol dehydrogenase class-3 (EC 1.1.1.1) (Alcohol dehydrogenase 5) (Alcohol dehydrogenase class chi chain) (Alcohol dehydrogenase class-III) (Glutathione-dependent formaldehyde dehydrogenase) (FALDH) (FDH) (GSH-FDH) (EC 1.1.1.-) (S-(hydroxymethyl)glutathione dehydrogenase) (EC 1.1.1.284)	ADH5 ADHX FDH	0.169692	-0.389569	0.728953	1	-0.129048	-0.704355	0.446258	1	-0.180923	-0.739254	0.377409	1	-0.632162	-1.21009	-0.0542296	1
P12109	CO6A1_HUMAN	Collagen alpha-1(VI) chain	COL6A1	0.593868	-0.129878	1.31761	1	0.798061	0.0565063	1.53962	0.480903	-0.025168	-0.747173	0.696837	1	0.593111	-0.152711	1.33893	1
P12110	CO6A2_HUMAN	Collagen alpha-2(VI) chain	COL6A2	0.660188	-0.157475	1.47785	1	1.32543	0.487463	2.1634	0.0742432	-0.0864222	-0.902283	0.729438	1	0.388895	-0.453496	1.23128	1
P12111	CO6A3_HUMAN	Collagen alpha-3(VI) chain	COL6A3	0.653932	-0.0799123	1.38778	1	1.15459	0.400434	1.90875	0.0872774	-0.101721	-0.835342	0.631899	1	0.463937	-0.290777	1.21865	1
P12259	FA5_HUMAN	Coagulation factor V (Activated protein C cofactor) (Proaccelerin, labile factor) [Cleaved into: Coagulation factor V heavy chain; Coagulation factor V light chain]	F5	-0.768694	-1.69779	0.160406	1	-1.5922	-2.50276	-0.681644	0.0404492	0.00725252	-0.919827	0.934332	1	1.14593	0.229154	2.0627	1
P12268	IMDH2_HUMAN	Inosine-5'-monophosphate dehydrogenase 2 (IMP dehydrogenase 2) (IMPD 2) (IMPDH 2) (EC 1.1.1.205) (Inosine-5'-monophosphate dehydrogenase type II) (IMP dehydrogenase II) (IMPDH-II)	IMPDH2 IMPD2	0.530875	-0.136986	1.19874	1	0.419927	-0.185215	1.02507	1	-0.137369	-0.739355	0.464617	1	-0.216471	-0.814714	0.381773	1
P12277	KCRB_HUMAN	Creatine kinase B-type (EC 2.7.3.2) (Brain creatine kinase) (B-CK) (Creatine kinase B chain) (Creatine phosphokinase B-type) (CPK-B)	CKB CKBB	-0.0357899	-0.941739	0.870159	1	-0.64288	-1.5743	0.288534	1	-0.148218	-1.06008	0.763638	1	-1.53256	-2.50244	-0.562675	0.308324
P12814	ACTN1_HUMAN	Alpha-actinin-1 (Alpha-actinin cytoskeletal isoform) (F-actin cross-linking protein) (Non-muscle alpha-actinin-1)	ACTN1	0.328833	-0.478092	1.13576	1	1.54138	0.712479	2.37027	0.0259763	-0.34131	-1.14101	0.458385	1	0.12274	-0.703789	0.94927	1
P12830	CADH1_HUMAN	Cadherin-1 (CAM 120/80) (Epithelial cadherin) (E-cadherin) (Uvomorulin) (CD antigen CD324) [Cleaved into: E-Cad/CTF1; E-Cad/CTF2; E-Cad/CTF3]	CDH1 CDHE UVO	-0.465743	-1.5008	0.569314	1	-1.72007	-2.78714	-0.652997	0.0683483	-0.353153	-1.3881	0.681791	1	-0.971293	-2.03866	0.0960736	1
P12838	DEF4_HUMAN	Defensin alpha 4 (Corticostatin HP-4) (HNP-4) (HP-4) (Neutrophil defensin 4)	DEFA4 DEF4	-0.158766	-1.23943	0.921896	1	-1.03724	-2.18446	0.109981	0.861333	-0.248452	-1.33188	0.834975	1	-0.87913	-1.94776	0.1895	1
P13010	XRCC5_HUMAN	X-ray repair cross-complementing protein 5 (EC 3.6.4.-) (86 kDa subunit of Ku antigen) (ATP-dependent DNA helicase 2 subunit 2) (ATP-dependent DNA helicase II 80 kDa subunit) (CTC box-binding factor 85 kDa subunit) (CTC85) (CTCBF) (DNA repair protein XRCC5) (Ku80) (Ku86) (Lupus Ku autoantigen protein p86) (Nuclear factor IV) (Thyroid-lupus autoantigen) (TLAA) (X-ray repair complementing defective…	XRCC5 G22P2	0.118149	-0.365117	0.601415	1	0.0199436	-0.476893	0.51678	1	-0.130259	-0.611401	0.350883	1	-0.578352	-1.07597	-0.0807362	1
P13473	LAMP2_HUMAN	Lysosome-associated membrane glycoprotein 2 (LAMP-2) (Lysosome-associated membrane protein 2) (CD107 antigen-like family member B) (LGP-96) (CD antigen CD107b)	LAMP2	-0.463263	-1.37763	0.451104	1	0.284113	-0.607532	1.17576	1	-0.471313	-1.40141	0.458784	1	-0.138545	-1.05629	0.779203	1
P13489	RINI_HUMAN	Ribonuclease inhibitor (Placental ribonuclease inhibitor) (Placental RNase inhibitor) (Ribonuclease/angiogenin inhibitor 1) (RAI)	RNH1 PRI RNH	0.35151	-0.145501	0.848521	1	0.735704	0.226168	1.24524	0.126468	-0.187774	-0.685771	0.310223	1	0.0632974	-0.452188	0.578782	1
P13611	CSPG2_HUMAN	Versican core protein (Chondroitin sulfate proteoglycan core protein 2) (Chondroitin sulfate proteoglycan 2) (Glial hyaluronate-binding protein) (GHAP) (Large fibroblast proteoglycan) (PG-M)	VCAN CSPG2	0.0201385	-0.78902	0.829297	1	-0.135746	-0.967878	0.696387	1	-0.255141	-1.06318	0.552902	1	-1.20701	-2.04267	-0.371355	0.539525
P13645	K1C10_HUMAN	Keratin, type I cytoskeletal 10 (Cytokeratin-10) (CK-10) (Keratin-10) (K10)	KRT10 KPP	-0.527917	-1.45728	0.401443	1	-1.33641	-2.29093	-0.381894	0.148193	0.243755	-0.684867	1.17238	1	-0.593256	-1.5496	0.363086	1
P13667	PDIA4_HUMAN	Protein disulfide-isomerase A4 (EC 5.3.4.1) (Endoplasmic reticulum resident protein 70) (ER protein 70) (ERp70) (Endoplasmic reticulum resident protein 72) (ER protein 72) (ERp-72) (ERp72)	PDIA4 ERP70 ERP72	0.180248	-0.239411	0.599906	1	0.610139	0.183585	1.03669	0.129892	-0.124003	-0.542223	0.294217	1	0.199838	-0.235394	0.635069	1
P13671	CO6_HUMAN	Complement component C6	C6	-0.266153	-0.925224	0.392919	1	-0.986629	-1.66397	-0.309289	0.11961	-0.0438066	-0.702555	0.614942	1	-0.252465	-0.9306	0.42567	1
P13861	KAP2_HUMAN	cAMP-dependent protein kinase type II-alpha regulatory subunit	PRKAR2A PKR2 PRKAR2	0.279547	-0.746908	1.306	1	-0.544957	-1.48818	0.398268	1	-0.501329	-1.35935	0.356695	1	-0.780719	-1.6856	0.124163	1
P13942	COBA2_HUMAN	Collagen alpha-2(XI) chain	COL11A2	0.49936	-0.576835	1.57556	1	0.905444	-0.18668	1.99757	1	0.420247	-0.649907	1.4904	1	1.50319	0.402132	2.60425	0.699973
P13987	CD59_HUMAN	CD59 glycoprotein (1F5 antigen) (20 kDa homologous restriction factor) (HRF-20) (HRF20) (MAC-inhibitory protein) (MAC-IP) (MEM43 antigen) (Membrane attack complex inhibition factor) (MACIF) (Membrane inhibitor of reactive lysis) (MIRL) (Protectin) (CD antigen CD59)	CD59 MIC11 MIN1 MIN2 MIN3 MSK21	-0.207644	-0.869508	0.454219	1	-0.698297	-1.39203	-0.00456783	0.611876	0.388994	-0.262833	1.04082	1	-0.296337	-0.972897	0.380222	1
P14174	MIF_HUMAN	Macrophage migration inhibitory factor (MIF) (EC 5.3.2.1) (Glycosylation-inhibiting factor) (GIF) (L-dopachrome isomerase) (L-dopachrome tautomerase) (EC 5.3.3.12) (Phenylpyruvate tautomerase)	MIF GLIF MMIF	0.0589705	-0.539777	0.657718	1	-0.572691	-1.19061	0.0452284	0.802482	0.282905	-0.314464	0.880275	1	0.206429	-0.417007	0.829865	1
P14314	GLU2B_HUMAN	Glucosidase 2 subunit beta (80K-H protein) (Glucosidase II subunit beta) (Protein kinase C substrate 60.1 kDa protein heavy chain) (PKCSH)	PRKCSH G19P1	0.349435	-0.188298	0.887168	1	0.955814	0.409476	1.50215	0.0387692	-0.304866	-0.838426	0.228694	1	0.0306744	-0.511752	0.573101	1
P14543	NID1_HUMAN	Nidogen-1 (NID-1) (Entactin)	NID1 NID	0.527135	-0.420256	1.47453	1	1.32479	0.373592	2.27599	0.153658	-0.653912	-1.50592	0.19809	1	-0.525884	-1.41694	0.365174	1
P14555	PA2GA_HUMAN	Phospholipase A2, membrane associated (EC 3.1.1.4) (GIIC sPLA2) (Group IIA phospholipase A2) (Non-pancreatic secretory phospholipase A2) (NPS-PLA2) (Phosphatidylcholine 2-acylhydrolase 2A)	PLA2G2A PLA2B PLA2L RASF-A	0.617555	-0.425556	1.66067	1	0.308035	-0.763199	1.37927	1	0.284664	-0.757439	1.32677	1	0.823862	-0.250347	1.89807	1
P15090	FABP4_HUMAN	Fatty acid-binding protein, adipocyte (Adipocyte lipid-binding protein) (ALBP) (Adipocyte-type fatty acid-binding protein) (A-FABP) (AFABP) (Fatty acid-binding protein 4)	FABP4	0.0630136	-0.725236	0.851263	1	-0.161947	-0.96682	0.642925	1	-0.104788	-0.885446	0.67587	1	0.222234	-0.585714	1.03018	1
P15531	NDKA_HUMAN	Nucleoside diphosphate kinase A (NDK A) (NDP kinase A) (EC 2.7.4.6) (Granzyme A-activated DNase) (GAAD) (Metastasis inhibition factor nm23) (NM23-H1) (Tumor metastatic process-associated protein)	NME1 NDPKA NM23	-0.29455	-1.39986	0.81076	1	-1.22947	-2.24753	-0.211403	0.291709	-0.164317	-1.09137	0.76274	1	0.346774	-0.506453	1.2	1
P15692	VEGFA_HUMAN	Vascular endothelial growth factor A (VEGF-A) (Vascular permeability factor) (VPF)	VEGFA VEGF	0.00301746	-1.21274	1.21878	1	-1.15016	-2.37631	0.0759895	0.779393	0.0936567	-1.10081	1.28812	1	0.0387537	-1.18644	1.26395	1
P15880	RS2_HUMAN	40S ribosomal protein S2 (40S ribosomal protein S4) (Protein LLRep3) (Small ribosomal subunit protein uS5)	RPS2 RPS4	0.0939678	-0.282722	0.470657	1	0.768351	0.384381	1.15232	0.0140555	-0.0634399	-0.43801	0.31113	1	0.182957	-0.206923	0.572838	1
P16035	TIMP2_HUMAN	Metalloproteinase inhibitor 2 (CSC-21K) (Tissue inhibitor of metalloproteinases 2) (TIMP-2)	TIMP2	-0.33841	-1.13878	0.461959	1	-1.77777	-2.60064	-0.954898	0.00683074	0.130582	-0.669254	0.930418	1	-0.308251	-1.13313	0.516629	1
P16070	CD44_HUMAN	CD44 antigen (CDw44) (Epican) (Extracellular matrix receptor III) (ECMR-III) (GP90 lymphocyte homing/adhesion receptor) (HUTCH-I) (Heparan sulfate proteoglycan) (Hermes antigen) (Hyaluronate receptor) (Phagocytic glycoprotein 1) (PGP-1) (Phagocytic glycoprotein I) (PGP-I) (CD antigen CD44)	CD44 LHR MDU2 MDU3 MIC4	-0.0739571	-0.835237	0.687323	1	0.359405	-0.392704	1.11151	1	0.0154106	-0.69818	0.729001	1	0.167775	-0.552774	0.888325	1
P16104	H2AX_HUMAN	Histone H2AX (H2a/x) (Histone H2A.X)	H2AX H2AFX	0.122288	-0.474039	0.718615	1	-0.742856	-1.33053	-0.155181	0.251186	-0.294484	-0.885767	0.296798	1	-0.744187	-1.3728	-0.115577	1
P16112	PGCA_HUMAN	Aggrecan core protein (Cartilage-specific proteoglycan core protein) (CSPCP) (Chondroitin sulfate proteoglycan core protein 1) (Chondroitin sulfate proteoglycan 1) [Cleaved into: Aggrecan core protein 2]	ACAN AGC1 CSPG1 MSK16	-0.0812088	-1.25274	1.09032	1	-1.3086	-2.5104	-0.10681	0.463884	0.183142	-0.985251	1.35153	1	-0.154831	-1.36431	1.05465	1
P17655	CAN2_HUMAN	Calpain-2 catalytic subunit (EC 3.4.22.53) (Calcium-activated neutral proteinase 2) (CANP 2) (Calpain M-type) (Calpain large polypeptide L2) (Calpain-2 large subunit) (Millimolar-calpain) (M-calpain)	CAPN2 CANPL2	-0.113974	-0.950891	0.722942	1	0.465822	-0.390849	1.32249	1	-0.257627	-1.1218	0.606544	1	-0.498798	-1.3501	0.352507	1
P17661	DESM_HUMAN	Desmin	DES	0.549488	-0.630181	1.72916	1	0.384449	-0.55979	1.32869	1	0.252158	-0.631706	1.13602	1	0.322944	-0.665139	1.31103	1
P17858	PFKAL_HUMAN	ATP-dependent 6-phosphofructokinase, liver type (ATP-PFK) (PFK-L) (EC 2.7.1.11) (6-phosphofructokinase type B) (Phosphofructo-1-kinase isozyme B) (PFK-B) (Phosphohexokinase)	PFKL	0.14534	-0.532952	0.823632	1	-0.802909	-1.468	-0.137823	0.297188	-0.0368232	-0.685819	0.612172	1	-0.670987	-1.30661	-0.0353596	1
P17931	LEG3_HUMAN	Galectin-3 (Gal-3) (35 kDa lectin) (Carbohydrate-binding protein 35) (CBP 35) (Galactose-specific lectin 3) (Galactoside-binding protein) (GALBP) (IgE-binding protein) (L-31) (Laminin-binding protein) (Lectin L-29) (Mac-2 antigen)	LGALS3 MAC2	-0.100447	-0.521246	0.320352	1	-0.706972	-1.13736	-0.276581	0.0591647	-0.191046	-0.611303	0.229211	1	-0.460919	-0.895686	-0.0261523	1
P17936	IBP3_HUMAN	Insulin-like growth factor-binding protein 3 (IBP-3) (IGF-binding protein 3) (IGFBP-3)	IGFBP3 IBP3	0.00687448	-0.895398	0.909147	1	0.0837684	-0.838547	1.00608	1	0.217027	-0.725386	1.15944	1	1.08626	0.134912	2.0376	1
P17948	VGFR1_HUMAN	Vascular endothelial growth factor receptor 1 (VEGFR-1) (EC 2.7.10.1) (Fms-like tyrosine kinase 1) (FLT-1) (Tyrosine-protein kinase FRT) (Tyrosine-protein kinase receptor FLT) (FLT) (Vascular permeability factor receptor)	FLT1 FLT FRT VEGFR1	-0.335221	-1.44049	0.770049	1	-0.0853496	-1.20931	1.03861	1	0.116709	-0.935721	1.16914	1	0.36919	-0.729393	1.46777	1
P17987	TCPA_HUMAN	T-complex protein 1 subunit alpha (TCP-1-alpha) (CCT-alpha)	TCP1 CCT1 CCTA	0.157002	-0.293603	0.607606	1	0.745055	0.285183	1.20493	0.0632791	-0.0355719	-0.471766	0.400622	1	0.414531	-0.0335963	0.862659	1
P18065	IBP2_HUMAN	Insulin-like growth factor-binding protein 2 (IBP-2) (IGF-binding protein 2) (IGFBP-2)	IGFBP2 BP2 IBP2	-0.578016	-1.73528	0.579246	1	-2.20034	-3.42462	-0.976068	0.0364088	-0.389117	-1.54515	0.766913	1	-1.32888	-2.52785	-0.129917	1
P18084	ITB5_HUMAN	Integrin beta-5	ITGB5	0.00220857	-0.702382	0.7068	1	-1.24137	-1.96614	-0.516603	0.0429104	0.00632417	-0.69485	0.707499	1	-0.639265	-1.36589	0.0873638	1
P18085	ARF4_HUMAN	ADP-ribosylation factor 4	ARF4 ARF2	-0.0947117	-0.690827	0.501404	1	1.07525	0.468449	1.68204	0.0364088	-0.0618771	-0.654264	0.53051	1	1.00787	0.401271	1.61446	0.230393
P18124	RL7_HUMAN	60S ribosomal protein L7 (Large ribosomal subunit protein uL30)	RPL7	0.223015	-0.16741	0.613441	1	0.699195	0.298273	1.10012	0.0395981	-0.056399	-0.444016	0.331218	1	0.080501	-0.319142	0.480144	1
P18206	VINC_HUMAN	Vinculin (Metavinculin) (MV)	VCL	0.270791	-0.433077	0.97466	1	0.931599	0.208897	1.6543	0.227357	-0.464604	-1.16781	0.238599	1	-0.280911	-1.00478	0.442958	1
P18428	LBP_HUMAN	Lipopolysaccharide-binding protein (LBP)	LBP	-0.531649	-1.51544	0.45214	1	-2.02689	-3.04127	-1.01251	0.0166776	-0.1985	-1.18146	0.78446	1	-0.940145	-1.95583	0.0755436	1
P19338	NUCL_HUMAN	Nucleolin (Protein C23)	NCL	0.0265264	-0.510112	0.563164	1	-0.162831	-0.714645	0.388983	1	-0.351406	-0.888426	0.185614	1	-0.457171	-1.02054	0.106199	1
P19367	HXK1_HUMAN	Hexokinase-1 (EC 2.7.1.1) (Brain form hexokinase) (Hexokinase type I) (HK I) (Hexokinase-A)	HK1	-0.270801	-1.0616	0.519995	1	0.0622852	-0.724592	0.849162	1	-0.0746072	-0.838711	0.689497	1	-0.173631	-0.934848	0.587585	1
P19623	SPEE_HUMAN	Spermidine synthase (SPDSY) (EC 2.5.1.16) (Putrescine aminopropyltransferase)	SRM SPS1 SRML1	1.26963	0.306066	2.2332	1	1.32938	0.462614	2.19615	0.0872774	0.324573	-0.530244	1.17939	1	-0.0983645	-0.909167	0.712438	1
P19652	A1AG2_HUMAN	Alpha-1-acid glycoprotein 2 (AGP 2) (Orosomucoid-2) (OMD 2)	ORM2 AGP2	0.214872	-0.496261	0.926005	1	-0.599992	-1.33297	0.132988	1	0.258238	-0.4525	0.968975	1	0.333498	-0.401071	1.06807	1
P19823	ITIH2_HUMAN	Inter-alpha-trypsin inhibitor heavy chain H2 (ITI heavy chain H2) (ITI-HC2) (Inter-alpha-inhibitor heavy chain 2) (Inter-alpha-trypsin inhibitor complex component II) (Serum-derived hyaluronan-associated protein) (SHAP)	ITIH2 IGHEP2	-0.172988	-0.894124	0.548148	1	-0.996688	-1.7385	-0.254878	0.185359	-0.124715	-0.845042	0.595613	1	0.310213	-0.433586	1.05401	1
P19827	ITIH1_HUMAN	Inter-alpha-trypsin inhibitor heavy chain H1 (ITI heavy chain H1) (ITI-HC1) (Inter-alpha-inhibitor heavy chain 1) (Inter-alpha-trypsin inhibitor complex component III) (Serum-derived hyaluronan-associated protein) (SHAP)	ITIH1 IGHEP1	0.198264	-0.367435	0.763962	1	-0.63414	-1.21697	-0.0513121	0.465416	0.0191893	-0.546386	0.584764	1	-0.374163	-0.957295	0.208969	1
P20774	MIME_HUMAN	Mimecan (Osteoglycin) (Osteoinductive factor) (OIF)	OGN OIF SLRR3A	0.324223	-0.412716	1.06116	1	0.00137274	-0.756823	0.759569	1	0.349285	-0.38728	1.08585	1	0.0500146	-0.709104	0.809133	1
P20908	CO5A1_HUMAN	Collagen alpha-1(V) chain	COL5A1	0.0485911	-0.697454	0.794636	1	0.973566	0.207266	1.73987	0.244874	0.113123	-0.630643	0.856888	1	1.18004	0.414888	1.94518	0.362537
P20962	PTMS_HUMAN	Parathymosin	PTMS	-0.0726712	-0.507162	0.36182	1	-0.427259	-0.869243	0.0147249	0.705675	-0.139505	-0.567656	0.288645	1	-0.62434	-1.06876	-0.179917	0.611559
P21246	PTN_HUMAN	Pleiotrophin (PTN) (Heparin-binding brain mitogen) (HBBM) (Heparin-binding growth factor 8) (HBGF-8) (Heparin-binding growth-associated molecule) (HB-GAM) (Heparin-binding neurite outgrowth-promoting factor) (HBNF) (Heparin-binding neurite outgrowth-promoting factor 1) (HBNF-1) (Osteoblast-specific factor 1) (OSF-1)	PTN HBNF1 NEGF1	0.232859	-0.717077	1.18279	1	1.05749	0.0947095	2.02028	0.452258	-0.586597	-1.50234	0.329146	1	0.883875	-0.0508071	1.81856	1
P21266	GSTM3_HUMAN	Glutathione S-transferase Mu 3 (EC 2.5.1.18) (GST class-mu 3) (GSTM3-3) (hGSTM3-3)	GSTM3 GST5	-0.479071	-1.12752	0.169382	1	-0.945779	-1.60934	-0.282216	0.134699	0.168076	-0.462934	0.799085	1	-0.389399	-1.04406	0.265259	1
P21291	CSRP1_HUMAN	Cysteine and glycine-rich protein 1 (Cysteine-rich protein 1) (CRP) (CRP1) (Epididymis luminal protein 141) (HEL-141)	CSRP1 CSRP CYRP	0.155168	-0.514039	0.824375	1	0.750021	0.072617	1.42743	0.434358	-0.457552	-1.1157	0.200596	1	-0.414924	-1.09055	0.260705	1
P21333	FLNA_HUMAN	Filamin-A (FLN-A) (Actin-binding protein 280) (ABP-280) (Alpha-filamin) (Endothelial actin-binding protein) (Filamin-1) (Non-muscle filamin)	FLNA FLN FLN1	0.383993	-0.648009	1.416	1	1.4398	0.382705	2.49689	0.170169	-0.526866	-1.5571	0.503362	1	-0.429207	-1.48212	0.623702	1
P21589	5NTD_HUMAN	5'-nucleotidase (5'-NT) (EC 3.1.3.35) (EC 3.1.3.5) (EC 3.1.3.89) (EC 3.1.3.91) (EC 3.1.3.99) (5'-deoxynucleotidase) (Ecto-5'-nucleotidase) (IMP-specific 5'-nucleotidase) (Thymidylate 5'-phosphatase) (CD antigen CD73)	NT5E NT5 NTE	-0.403032	-0.868396	0.0623322	1	-0.733255	-1.20617	-0.260338	0.0828169	0.148652	-0.326832	0.624137	1	-0.0191824	-0.505137	0.466773	1
P21741	MK_HUMAN	Midkine (MK) (Amphiregulin-associated protein) (ARAP) (Midgestation and kidney protein) (Neurite outgrowth-promoting factor 2) (Neurite outgrowth-promoting protein)	MDK MK1 NEGF2	0.527068	-0.552456	1.60659	1	0.825866	-0.288103	1.93983	1	-0.365204	-1.44217	0.711758	1	0.241465	-0.871422	1.35435	1
P21810	PGS1_HUMAN	Biglycan (Bone/cartilage proteoglycan I) (PG-S1)	BGN SLRR1A	-0.0709693	-0.865997	0.724058	1	-0.966517	-1.77804	-0.15499	0.316001	0.00512768	-0.7845	0.794755	1	-0.535316	-1.35993	0.289298	1
P21912	SDHB_HUMAN	Succinate dehydrogenase [ubiquinone] iron-sulfur subunit, mitochondrial (EC 1.3.5.1) (Iron-sulfur subunit of complex II) (Ip)	SDHB SDH SDH1	-0.683537	-1.70713	0.340058	1	0.272825	-0.789121	1.33477	1	-0.235762	-1.32975	0.858221	1	-1.99979	-3.09147	-0.908102	0.118802
P21926	CD9_HUMAN	CD9 antigen (5H9 antigen) (Cell growth-inhibiting gene 2 protein) (Leukocyte antigen MIC3) (Motility-related protein) (MRP-1) (Tetraspanin-29) (Tspan-29) (p24) (CD antigen CD9)	CD9 MIC3 TSPAN29 GIG2	-0.116383	-0.817035	0.584268	1	-0.606178	-1.32106	0.108706	1	0.0178712	-0.677192	0.712934	1	-0.642277	-1.36197	0.0774186	1
P21980	TGM2_HUMAN	Protein-glutamine gamma-glutamyltransferase 2 (EC 2.3.2.13) (Erythrocyte transglutaminase) (Heart G alpha(h)) (hhG alpha(h)) (Isopeptidase TGM2) (EC 3.4.-.-) (Protein G alpha(h)) (G(h)) (Protein-glutamine deamidase TGM2) (EC 3.5.1.44) (Protein-glutamine dopaminyltransferase TGM2) (EC 2.3.1.-) (Protein-glutamine histaminyltransferase TGM2) (EC 2.3.1.-) (Protein-glutamine noradrenalinyltransferase …	TGM2	-0.103228	-0.871563	0.665106	1	-0.939428	-1.71191	-0.166943	0.287243	0.302488	-0.468105	1.07308	1	1.35804	0.584248	2.13183	0.158801
P22087	FBRL_HUMAN	rRNA 2'-O-methyltransferase fibrillarin (EC 2.1.1.-) (34 kDa nucleolar scleroderma antigen) (Histone-glutamine methyltransferase) (U6 snRNA 2'-O-methyltransferase fibrillarin)	FBL FIB1 FLRN	0.154367	-0.827107	1.13584	1	0.462466	-0.505966	1.4309	1	-0.458943	-1.33327	0.415382	1	-0.741571	-1.59714	0.113994	1
P22105	TENX_HUMAN	Tenascin-X (TN-X) (Hexabrachion-like protein)	TNXB HXBL TNX TNXB1 TNXB2 XB	0.219102	-0.415893	0.854097	1	0.707266	0.0530244	1.36151	0.475822	-0.0851407	-0.719931	0.549649	1	-0.368115	-1.02286	0.286632	1
P22352	GPX3_HUMAN	Glutathione peroxidase 3 (GPx-3) (GSHPx-3) (EC 1.11.1.9) (Extracellular glutathione peroxidase) (Plasma glutathione peroxidase) (GPx-P) (GSHPx-P)	GPX3 GPXP	-0.520479	-0.9792	-0.0617583	1	-0.540456	-1.01237	-0.0685428	0.381057	-0.402995	-0.861434	0.0554444	1	-1.3592	-1.83215	-0.886241	0.000386676
P22692	IBP4_HUMAN	Insulin-like growth factor-binding protein 4 (IBP-4) (IGF-binding protein 4) (IGFBP-4)	IGFBP4 IBP4	-0.301361	-1.23939	0.636671	1	-1.7113	-2.66435	-0.758261	0.0348328	-0.0659319	-0.986146	0.854282	1	-0.292381	-1.2211	0.636342	1
P23083	HV102_HUMAN	Immunoglobulin heavy variable 1-2 (Ig heavy chain V-I region ND) (Ig heavy chain V-I region V35)	IGHV1-2	-0.444569	-1.3462	0.457057	1	-1.08671	-2.00972	-0.163694	0.338492	-0.304052	-1.19957	0.591463	1	-0.275583	-1.23092	0.679753	1
P23142	FBLN1_HUMAN	Fibulin-1 (FIBL-1)	FBLN1 PP213	-0.0669368	-0.716643	0.582769	1	-1.54381	-2.21262	-0.875006	0.00413725	-0.149821	-0.799303	0.499661	1	-0.603519	-1.27288	0.0658397	1
P23284	PPIB_HUMAN	Peptidyl-prolyl cis-trans isomerase B (PPIase B) (EC 5.2.1.8) (CYP-S1) (Cyclophilin B) (Rotamase B) (S-cyclophilin) (SCYLP)	PPIB CYPB	0.0915871	-0.252233	0.435408	1	0.671098	0.317886	1.02431	0.0235132	-0.0786077	-0.421655	0.264439	1	0.332189	-0.0229033	0.68728	1
P23297	S10A1_HUMAN	Protein S100-A1 (S-100 protein alpha chain) (S-100 protein subunit alpha) (S100 calcium-binding protein A1)	S100A1 S100A	0.0339058	-0.740585	0.808397	1	-1.28447	-2.15213	-0.416808	0.108539	0.757526	-0.0371918	1.55224	1	-0.469064	-1.28501	0.346884	1
P23528	COF1_HUMAN	Cofilin-1 (18 kDa phosphoprotein) (p18) (Cofilin, non-muscle isoform)	CFL1 CFL	0.100925	-0.44755	0.6494	1	0.303352	-0.236879	0.843583	1	-0.238248	-0.785262	0.308766	1	0.473297	-0.0864011	1.03299	1
P23588	IF4B_HUMAN	Eukaryotic translation initiation factor 4B (eIF-4B)	EIF4B	1.26746	0.381084	2.15384	1	1.20007	0.384875	2.01527	0.114279	-0.337115	-1.10375	0.429525	1	0.211156	-0.528571	0.950884	1
P24534	EF1B_HUMAN	Elongation factor 1-beta (EF-1-beta)	EEF1B2 EEF1B EF1B	0.356801	-0.0621938	0.775795	1	0.805039	0.377948	1.23213	0.02419	0.0129885	-0.411483	0.43746	1	0.153738	-0.283384	0.59086	1
P24592	IBP6_HUMAN	Insulin-like growth factor-binding protein 6 (IBP-6) (IGF-binding protein 6) (IGFBP-6)	IGFBP6 IBP6	-0.327056	-1.03534	0.381231	1	-2.19301	-2.92332	-1.4627	0.000325651	-0.190242	-0.896965	0.516482	1	-1.70061	-2.43296	-0.968256	0.0169959
P24593	IBP5_HUMAN	Insulin-like growth factor-binding protein 5 (IBP-5) (IGF-binding protein 5) (IGFBP-5)	IGFBP5 IBP5	0.040019	-0.705383	0.785421	1	-1.40663	-2.17485	-0.638418	0.0305523	-0.00263524	-0.74658	0.741309	1	-0.786107	-1.55358	-0.0186357	1
P24666	PPAC_HUMAN	Low molecular weight phosphotyrosine protein phosphatase (LMW-PTP) (LMW-PTPase) (EC 3.1.3.48) (Adipocyte acid phosphatase) (Low molecular weight cytosolic acid phosphatase) (EC 3.1.3.2) (Red cell acid phosphatase 1)	ACP1	-0.122319	-0.858105	0.613467	1	0.346949	-0.337262	1.03116	1	-0.533377	-1.1935	0.126748	1	0.99579	0.339238	1.65234	0.395989
P24752	THIL_HUMAN	Acetyl-CoA acetyltransferase, mitochondrial (EC 2.3.1.9) (Acetoacetyl-CoA thiolase) (T2)	ACAT1 ACAT MAT	0.343041	-0.779561	1.46564	1	0.659957	-0.425784	1.7457	1	-0.0708616	-1.08579	0.944065	1	-0.930737	-1.95573	0.0942534	1
P25311	ZA2G_HUMAN	Zinc-alpha-2-glycoprotein (Zn-alpha-2-GP) (Zn-alpha-2-glycoprotein)	AZGP1 ZAG ZNGP1	-0.194914	-0.815249	0.425422	1	-1.08772	-1.72784	-0.447608	0.0487718	-0.018239	-0.638484	0.602006	1	-0.299634	-0.94011	0.340842	1
P25398	RS12_HUMAN	40S ribosomal protein S12 (Small ribosomal subunit protein eS12)	RPS12	0.107189	-0.356194	0.570571	1	0.572473	0.107889	1.03706	0.276735	-0.0293874	-0.489271	0.430496	1	0.247009	-0.224215	0.718234	1
P25705	ATPA_HUMAN	ATP synthase subunit alpha, mitochondrial (ATP synthase F1 subunit alpha)	ATP5F1A ATP5A ATP5A1 ATP5AL2 ATPM	0.183797	-0.47838	0.845975	1	0.792393	0.112183	1.4726	0.349575	-0.294659	-0.956338	0.36702	1	-0.626637	-1.30824	0.0549672	1
P26368	U2AF2_HUMAN	Splicing factor U2AF 65 kDa subunit (U2 auxiliary factor 65 kDa subunit) (hU2AF(65)) (hU2AF65) (U2 snRNP auxiliary factor large subunit)	U2AF2 U2AF65	0.756185	-0.016275	1.52864	1	1.30296	0.561186	2.04473	0.0404492	-0.280264	-0.990466	0.429937	1	-0.223493	-0.91889	0.471904	1
P26447	S10A4_HUMAN	Protein S100-A4 (Calvasculin) (Metastasin) (Placental calcium-binding protein) (Protein Mts1) (S100 calcium-binding protein A4)	S100A4 CAPL MTS1	0.402986	-0.167834	0.973807	1	0.915013	0.328843	1.50118	0.0814567	0.0703213	-0.499475	0.640118	1	0.359017	-0.228855	0.946889	1
P26572	MGAT1_HUMAN	Alpha-1,3-mannosyl-glycoprotein 2-beta-N-acetylglucosaminyltransferase (EC 2.4.1.101) (N-glycosyl-oligosaccharide-glycoprotein N-acetylglucosaminyltransferase I) (GNT-I) (GlcNAc-T I)	MGAT1 GGNT1 GLCT1 GLYT1 MGAT	-0.673136	-1.62658	0.280309	1	-1.75589	-2.72269	-0.78909	0.0323767	-0.142166	-1.07634	0.792012	1	-0.594147	-1.56471	0.376417	1
P26583	HMGB2_HUMAN	High mobility group protein B2 (High mobility group protein 2) (HMG-2)	HMGB2 HMG2	0.0724432	-0.720829	0.865716	1	-1.02744	-1.8568	-0.198074	0.275815	-0.116794	-0.911232	0.677644	1	-0.831414	-1.65539	-0.00743916	1
P26599	PTBP1_HUMAN	Polypyrimidine tract-binding protein 1 (PTB) (57 kDa RNA-binding protein PPTB-1) (Heterogeneous nuclear ribonucleoprotein I) (hnRNP I)	PTBP1 PTB	0.267607	-0.45484	0.990053	1	0.839348	0.134781	1.54391	0.317415	-0.178707	-0.935747	0.578333	1	0.226079	-0.490468	0.942627	1
P26641	EF1G_HUMAN	Elongation factor 1-gamma (EF-1-gamma) (eEF-1B gamma)	EEF1G EF1G PRO1608	-0.163714	-0.876501	0.549074	1	0.357008	-0.354538	1.06855	1	-0.196904	-0.866979	0.473171	1	0.296465	-0.388364	0.981293	1
P26927	HGFL_HUMAN	Hepatocyte growth factor-like protein (Macrophage stimulatory protein) (Macrophage-stimulating protein) (MSP) [Cleaved into: Hepatocyte growth factor-like protein alpha chain; Hepatocyte growth factor-like protein beta chain]	MST1 D3F15S2 DNF15S2 HGFL	0.239806	-0.699027	1.17864	1	-0.43645	-1.40291	0.530011	1	0.398627	-0.531969	1.32922	1	0.216415	-0.744795	1.17763	1
P27169	PON1_HUMAN	Serum paraoxonase/arylesterase 1 (PON 1) (EC 3.1.1.2) (EC 3.1.1.81) (EC 3.1.8.1) (Aromatic esterase 1) (A-esterase 1) (K-45) (Serum aryldialkylphosphatase 1)	PON1 PON	-0.0933763	-0.994737	0.807984	1	-0.962201	-1.89194	-0.0324666	0.559236	-0.0137689	-0.935108	0.90757	1	0.190698	-0.76165	1.14305	1
P27348	1433T_HUMAN	14-3-3 protein theta (14-3-3 protein T-cell) (14-3-3 protein tau) (Protein HS1)	YWHAQ	0.0824231	-0.314966	0.479812	1	0.610214	0.201235	1.01919	0.104704	-0.101392	-0.493097	0.290312	1	0.097822	-0.30874	0.504384	1
P27487	DPP4_HUMAN	Dipeptidyl peptidase 4 (EC 3.4.14.5) (ADABP) (Adenosine deaminase complexing protein 2) (ADCP-2) (Dipeptidyl peptidase IV) (DPP IV) (T-cell activation antigen CD26) (TP103) (CD antigen CD26) [Cleaved into: Dipeptidyl peptidase 4 membrane form (Dipeptidyl peptidase IV membrane form); Dipeptidyl peptidase 4 soluble form (Dipeptidyl peptidase IV soluble form)]	DPP4 ADCP2 CD26	-0.868159	-1.79052	0.0542007	1	-1.28504	-2.14462	-0.425451	0.10801	-0.505141	-1.29449	0.284209	1	-1.00803	-1.87994	-0.136119	1
P27658	CO8A1_HUMAN	Collagen alpha-1(VIII) chain (Endothelial collagen) [Cleaved into: Vastatin]	COL8A1 C3orf7	0.356547	-0.526424	1.23952	1	0.239061	-0.64168	1.1198	1	0.250799	-0.589284	1.09088	1	0.110406	-0.752137	0.97295	1
P27695	APEX1_HUMAN	DNA-(apurinic or apyrimidinic site) endonuclease (EC 3.1.11.2) (APEX nuclease) (APEN) (Apurinic-apyrimidinic endonuclease 1) (AP endonuclease 1) (APE-1) (REF-1) (Redox factor-1) [Cleaved into: DNA-(apurinic or apyrimidinic site) endonuclease, mitochondrial]	APEX1 APE APE1 APEX APX HAP1 REF1	0.0331871	-0.517393	0.583768	1	0.234589	-0.328387	0.797565	1	-0.374012	-0.931343	0.183319	1	-0.555219	-1.13193	0.0214968	1
P27797	CALR_HUMAN	Calreticulin (CRP55) (Calregulin) (Endoplasmic reticulum resident protein 60) (ERp60) (HACBP) (grp60)	CALR CRTC	0.196963	-0.153047	0.546973	1	0.837965	0.479552	1.19638	0.00393876	-0.103986	-0.452802	0.24483	1	0.481136	0.120906	0.841366	0.776719
P27816	MAP4_HUMAN	Microtubule-associated protein 4 (MAP-4)	MAP4	0.259926	-0.280385	0.800237	1	0.961161	0.406262	1.51606	0.0404492	-0.287333	-0.827566	0.2529	1	-0.416086	-0.97329	0.141118	1
P27918	PROP_HUMAN	Properdin (Complement factor P)	CFP PFC	0.0614786	-0.854043	0.977	1	-0.661999	-1.60479	0.280791	1	0.212944	-0.703397	1.12929	1	0.447052	-0.496805	1.39091	1
P28161	GSTM2_HUMAN	Glutathione S-transferase Mu 2 (EC 2.5.1.18) (GST class-mu 2) (GSTM2-2)	GSTM2 GST4	-0.0797553	-0.874405	0.714895	1	-1.25441	-2.07849	-0.430321	0.0917746	0.1101	-0.625766	0.845965	1	-0.732053	-1.50977	0.0456606	1
P28300	LYOX_HUMAN	Protein-lysine 6-oxidase (EC 1.4.3.13) (Lysyl oxidase) [Cleaved into: Protein-lysine 6-oxidase, long form; Protein-lysine 6-oxidase, short form]	LOX	-0.393548	-1.20538	0.418281	1	-1.29329	-2.12792	-0.458652	0.0866321	-0.0282627	-0.837834	0.781308	1	-0.444809	-1.28622	0.396601	1
P28799	GRN_HUMAN	Progranulin (PGRN) (Acrogranin) (Epithelin precursor) (Glycoprotein of 88 Kda) (GP88) (Glycoprotein 88) (Granulin precursor) (PC cell-derived growth factor) (PCDGF) (Proepithelin) (PEPI) [Cleaved into: Paragranulin; Granulin-1 (Granulin G); Granulin-2 (Granulin F); Granulin-3 (Epithelin-2) (Granulin B); Granulin-4 (Epithelin-1) (Granulin A); Granulin-5 (Granulin C); Granulin-6 (Granulin D); Granu…	GRN	-0.364714	-1.17864	0.449214	1	-0.881526	-1.72894	-0.0341132	0.548015	0.342921	-0.433191	1.11903	1	0.166718	-0.631071	0.964506	1
P28838	AMPL_HUMAN	Cytosol aminopeptidase (EC 3.4.11.1) (Cysteinylglycine-S-conjugate dipeptidase) (EC 3.4.13.23) (Leucine aminopeptidase 3) (LAP-3) (Leucyl aminopeptidase) (Peptidase S) (Proline aminopeptidase) (EC 3.4.11.5) (Prolyl aminopeptidase)	LAP3 LAPEP PEPS	0.393041	-0.365745	1.15183	1	0.5056	-0.244251	1.25545	1	0.0652608	-0.703833	0.834354	1	-0.342668	-1.09033	0.404995	1
P29279	CCN2_HUMAN	CCN family member 2 (Cellular communication network factor 2) (Connective tissue growth factor) (Hypertrophic chondrocyte-specific protein 24) (Insulin-like growth factor-binding protein 8) (IBP-8) (IGF-binding protein 8) (IGFBP-8)	CCN2 CTGF HCS24 IGFBP8	-0.603645	-1.40975	0.202464	1	-0.425634	-1.25418	0.40291	1	0.18465	-0.619741	0.989041	1	-0.171565	-1.00071	0.657576	1
P29622	KAIN_HUMAN	Kallistatin (Kallikrein inhibitor) (Peptidase inhibitor 4) (PI-4) (Serpin A4)	SERPINA4 KST PI4	-0.358923	-0.965639	0.247792	1	-0.450975	-1.07598	0.174033	1	-0.102957	-0.709147	0.503234	1	0.0431825	-0.582618	0.668983	1
P29692	EF1D_HUMAN	Elongation factor 1-delta (EF-1-delta) (Antigen NY-CO-4)	EEF1D EF1D	0.268048	-0.197813	0.733909	1	0.854268	0.376761	1.33178	0.0352323	0.0404187	-0.423397	0.504234	1	0.137404	-0.342787	0.617595	1
P30043	BLVRB_HUMAN	Flavin reductase (NADPH) (FR) (EC 1.5.1.30) (Biliverdin reductase B) (BVR-B) (EC 1.3.1.24) (Biliverdin-IX beta-reductase) (Green heme-binding protein) (GHBP) (NADPH-dependent diaphorase) (NADPH-flavin reductase) (FLR)	BLVRB FLR	0.0408614	-0.623179	0.704902	1	1.20306	0.522975	1.88315	0.0383044	0.229742	-0.434266	0.89375	1	2.24358	1.56081	2.92634	3.01183e-05
P30048	PRDX3_HUMAN	Thioredoxin-dependent peroxide reductase, mitochondrial (EC 1.11.1.24) (Antioxidant protein 1) (AOP-1) (HBC189) (Peroxiredoxin III) (Prx-III) (Peroxiredoxin-3) (Protein MER5 homolog) (Thioredoxin-dependent peroxiredoxin 3)	PRDX3 AOP1	0.00549935	-0.761716	0.772714	1	0.660986	-0.128609	1.45058	1	-0.491985	-1.25516	0.271185	1	-0.618262	-1.40411	0.167585	1
P30084	ECHM_HUMAN	Enoyl-CoA hydratase, mitochondrial (mECH) (mECH1) (EC 4.2.1.17) (EC 5.3.3.8) (Enoyl-CoA hydratase 1) (ECHS1) (Short-chain enoyl-CoA hydratase) (SCEH)	ECHS1	0.211865	-0.969344	1.39307	1	-0.496267	-1.65076	0.658225	1	-0.455327	-1.38954	0.478883	1	0.131601	-0.857774	1.12098	1
P30153	2AAA_HUMAN	Serine/threonine-protein phosphatase 2A 65 kDa regulatory subunit A alpha isoform (Medium tumor antigen-associated 61 kDa protein) (PP2A subunit A isoform PR65-alpha) (PP2A subunit A isoform R1-alpha)	PPP2R1A	0.180053	-0.801956	1.16206	1	0.912677	-0.0288644	1.85422	0.699924	-0.0971116	-0.936265	0.742042	1	0.0882856	-0.711692	0.888263	1
P31040	SDHA_HUMAN	Succinate dehydrogenase [ubiquinone] flavoprotein subunit, mitochondrial (EC 1.3.5.1) (Flavoprotein subunit of complex II) (Fp)	SDHA SDH2 SDHF	-0.227225	-1.45616	1.00171	1	0.184096	-1.03302	1.40121	1	0.632364	-0.451847	1.71658	1	0.324414	-0.827007	1.47584	1
P31153	METK2_HUMAN	S-adenosylmethionine synthase isoform type-2 (AdoMet synthase 2) (EC 2.5.1.6) (Methionine adenosyltransferase 2) (MAT 2) (Methionine adenosyltransferase II) (MAT-II)	MAT2A AMS2 MATA2	-0.272544	-1.07376	0.528674	1	0.407764	-0.397898	1.21343	1	-0.467189	-1.19207	0.257691	1	-0.440928	-1.14747	0.265615	1
P31431	SDC4_HUMAN	Syndecan-4 (SYND4) (Amphiglycan) (Ryudocan core protein)	SDC4	0.11508	-0.572705	0.802865	1	-0.0220294	-0.678575	0.634516	1	0.333784	-0.355901	1.02347	1	0.544558	-0.128027	1.21714	1
P31946	1433B_HUMAN	14-3-3 protein beta/alpha (Protein 1054) (Protein kinase C inhibitor protein 1) (KCIP-1) [Cleaved into: 14-3-3 protein beta/alpha, N-terminally processed]	YWHAB	0.251772	-0.252949	0.756494	1	0.691922	0.174204	1.20964	0.189271	-0.209652	-0.712762	0.293458	1	0.0171056	-0.501441	0.535653	1
P32119	PRDX2_HUMAN	Peroxiredoxin-2 (EC 1.11.1.24) (Natural killer cell-enhancing factor B) (NKEF-B) (PRP) (Thiol-specific antioxidant protein) (TSA) (Thioredoxin peroxidase 1) (Thioredoxin-dependent peroxide reductase 1) (Thioredoxin-dependent peroxiredoxin 2)	PRDX2 NKEFB TDPX1	0.0929586	-0.451321	0.637238	1	1.40407	0.846301	1.96185	0.0018941	0.201921	-0.339771	0.743613	1	2.3272	1.77068	2.88372	7.52368e-08
P32969	RL9_HUMAN	60S ribosomal protein L9 (Large ribosomal subunit protein uL6)	RPL9 OK/SW-cl.103; RPL9P7; RPL9P8; RPL9P9	0.343712	-0.21014	0.897565	1	0.620879	0.0842827	1.15747	0.360406	0.108419	-0.402071	0.61891	1	-0.0721701	-0.587956	0.443616	1
P34096	RNAS4_HUMAN	Ribonuclease 4 (RNase 4) (EC 3.1.27.-)	RNASE4 RNS4	-0.351873	-1.3573	0.653549	1	-1.68381	-2.72192	-0.645698	0.0649926	-0.11025	-1.11432	0.893822	1	-1.2234	-2.26132	-0.185471	1
P34932	HSP74_HUMAN	Heat shock 70 kDa protein 4 (HSP70RY) (Heat shock 70-related protein APG-2)	HSPA4 APG2	-0.00680611	-0.706684	0.693072	1	0.664997	0.00384037	1.32615	0.612609	-0.488559	-1.15248	0.175364	1	0.214192	-0.40426	0.832644	1
P35237	SPB6_HUMAN	Serpin B6 (Cytoplasmic antiproteinase) (CAP) (Peptidase inhibitor 6) (PI-6) (Placental thrombin inhibitor)	SERPINB6 PI6 PTI	0.441896	-0.0669647	0.950756	1	0.489753	-0.0251685	1.00467	0.746736	-0.0978385	-0.582895	0.387217	1	-0.233253	-0.7305	0.263995	1
P35442	TSP2_HUMAN	Thrombospondin-2	THBS2 TSP2	-0.0426586	-0.857402	0.772085	1	0.291043	-0.549139	1.13123	1	0.153504	-0.660559	0.967568	1	-0.270744	-1.11131	0.569822	1
P35443	TSP4_HUMAN	Thrombospondin-4	THBS4 TSP4	0.454288	-0.157664	1.06624	1	0.276638	-0.353127	0.906404	1	-0.242505	-0.853697	0.368687	1	-0.223816	-0.855449	0.407818	1
P35527	K1C9_HUMAN	Keratin, type I cytoskeletal 9 (Cytokeratin-9) (CK-9) (Keratin-9) (K9)	KRT9	-0.325444	-1.28508	0.634188	1	-1.6088	-2.59497	-0.622624	0.0595671	0.0247238	-0.934672	0.984119	1	-0.938731	-1.92561	0.0481478	1
P35542	SAA4_HUMAN	Serum amyloid A-4 protein (Constitutively expressed serum amyloid A protein) (C-SAA)	SAA4 CSAA	-0.139713	-1.29381	1.01439	1	-1.48757	-2.67562	-0.299523	0.2572	-0.230004	-1.38183	0.921825	1	0.0458763	-1.14308	1.23483	1
P35579	MYH9_HUMAN	Myosin-9 (Cellular myosin heavy chain, type A) (Myosin heavy chain 9) (Myosin heavy chain, non-muscle IIa) (Non-muscle myosin heavy chain A) (NMMHC-A) (Non-muscle myosin heavy chain IIa) (NMMHC II-a) (NMMHC-IIA)	MYH9	-0.0182164	-1.04797	1.01154	1	1.54028	0.481079	2.59949	0.11961	-0.890865	-1.94339	0.161658	1	-0.273041	-1.35482	0.808741	1
P35606	COPB2_HUMAN	Coatomer subunit beta' (Beta'-coat protein) (Beta'-COP) (p102)	COPB2	0.0482258	-0.843386	0.939837	1	1.04993	0.225986	1.87388	0.244436	-0.552743	-1.31899	0.213501	1	-0.0696817	-0.808817	0.669454	1
P35613	BASI_HUMAN	Basigin (5F7) (Collagenase stimulatory factor) (Extracellular matrix metalloproteinase inducer) (EMMPRIN) (Hepatoma-associated antigen) (HAb18G) (Leukocyte activation antigen M6) (OK blood group antigen) (Tumor cell-derived collagenase stimulatory factor) (TCSF) (CD antigen CD147)	BSG UNQ6505/PRO21383	-0.294699	-0.91235	0.322953	1	-0.939334	-1.55379	-0.324876	0.0912717	-0.0799461	-0.670982	0.511089	1	-0.0104493	-0.595923	0.575025	1
P35625	TIMP3_HUMAN	Metalloproteinase inhibitor 3 (Protein MIG-5) (Tissue inhibitor of metalloproteinases 3) (TIMP-3)	TIMP3	-0.223019	-1.30185	0.855814	1	-1.22092	-2.33292	-0.10891	0.452858	-0.439761	-1.51793	0.638408	1	-0.873442	-1.98566	0.238781	1
P35637	FUS_HUMAN	RNA-binding protein FUS (75 kDa DNA-pairing protein) (Oncogene FUS) (Oncogene TLS) (POMp75) (Translocated in liposarcoma protein)	FUS TLS	0.229645	-0.351399	0.810688	1	0.544381	-0.0368462	1.12561	0.780904	-0.0991185	-0.631273	0.433036	1	-0.327933	-0.885878	0.230013	1
P35659	DEK_HUMAN	Protein DEK	DEK	-0.0299821	-0.618817	0.558852	1	0.106437	-0.490987	0.703861	1	-0.309075	-0.842983	0.224833	1	-0.465073	-1.02102	0.0908762	1
P35858	ALS_HUMAN	Insulin-like growth factor-binding protein complex acid labile subunit (ALS)	IGFALS ALS	-0.721034	-1.47371	0.0316385	1	-1.705	-2.47877	-0.931235	0.00578141	0.25001	-0.503689	1.00371	1	-0.400297	-1.17752	0.376925	1
P35908	K22E_HUMAN	Keratin, type II cytoskeletal 2 epidermal (Cytokeratin-2e) (CK-2e) (Epithelial keratin-2e) (Keratin-2 epidermis) (Keratin-2e) (K2e) (Type-II keratin Kb2)	KRT2 KRT2A KRT2E	-0.832564	-1.9614	0.296275	1	-1.58594	-2.74594	-0.425935	0.167567	0.356829	-0.772143	1.4858	1	-0.284132	-1.44684	0.878573	1
P36222	CH3L1_HUMAN	Chitinase-3-like protein 1 (39 kDa synovial protein) (Cartilage glycoprotein 39) (CGP-39) (GP-39) (hCGP-39) (YKL-40)	CHI3L1	0.303356	-0.679471	1.28618	1	-0.587037	-1.59974	0.425665	1	0.514212	-0.468567	1.49699	1	0.233552	-0.780119	1.24722	1
P36542	ATPG_HUMAN	ATP synthase subunit gamma, mitochondrial (ATP synthase F1 subunit gamma) (F-ATPase gamma subunit)	ATP5F1C ATP5C ATP5C1 ATP5CL1	0.405872	-0.360137	1.17188	1	0.877465	0.0907291	1.6642	0.422413	-0.0624851	-0.839421	0.714451	1	-0.642676	-1.43036	0.145006	1
P36578	RL4_HUMAN	60S ribosomal protein L4 (60S ribosomal protein L1) (Large ribosomal subunit protein uL4)	RPL4 RPL1	0.225074	-0.189147	0.639295	1	0.694047	0.269405	1.11869	0.059434	-0.0042203	-0.416733	0.408292	1	-0.0184431	-0.445303	0.408417	1
P36957	ODO2_HUMAN	Dihydrolipoyllysine-residue succinyltransferase component of 2-oxoglutarate dehydrogenase complex, mitochondrial (EC 2.3.1.61) (2-oxoglutarate dehydrogenase complex component E2) (OGDC-E2) (Dihydrolipoamide succinyltransferase component of 2-oxoglutarate dehydrogenase complex) (E2K)	DLST DLTS	0.110274	-0.863681	1.08423	1	1.13385	0.137497	2.1302	0.387845	-0.743395	-1.74052	0.253731	1	-1.03697	-2.06614	-0.00778658	1
P36980	FHR2_HUMAN	Complement factor H-related protein 2 (FHR-2) (DDESK59) (H factor-like 3) (H factor-like protein 2)	CFHR2 CFHL2 FHR2 HFL3	-0.308161	-0.96943	0.353109	1	-1.16295	-1.83707	-0.488821	0.0426077	-0.0608519	-0.714262	0.592559	1	-0.506762	-1.18936	0.175831	1
P37802	TAGL2_HUMAN	Transgelin-2 (Epididymis tissue protein Li 7e) (SM22-alpha homolog)	TAGLN2 KIAA0120 CDABP0035	0.578776	-0.161816	1.31937	1	1.93924	1.1786	2.69988	0.00169883	-0.183519	-0.923844	0.556805	1	0.595262	-0.167195	1.35772	1
P37837	TALDO_HUMAN	Transaldolase (EC 2.2.1.2)	TALDO1 TAL TALDO TALDOR	0.00984472	-0.522477	0.542167	1	-1.06852	-1.61685	-0.520185	0.0200155	-0.0403214	-0.571978	0.491335	1	-0.704229	-1.25403	-0.154425	0.945174
P38646	GRP75_HUMAN	Stress-70 protein, mitochondrial (75 kDa glucose-regulated protein) (GRP-75) (Heat shock 70 kDa protein 9) (Mortalin) (MOT) (Peptide-binding protein 74) (PBP74)	HSPA9 GRP75 HSPA9B mt-HSP70	0.107835	-0.523751	0.739421	1	0.398469	-0.248604	1.04554	1	-0.144176	-0.772998	0.484647	1	-0.400542	-1.04164	0.240559	1
P38919	IF4A3_HUMAN	Eukaryotic initiation factor 4A-III (eIF-4A-III) (eIF4A-III) (EC 3.6.4.13) (ATP-dependent RNA helicase DDX48) (ATP-dependent RNA helicase eIF4A-3) (DEAD box protein 48) (Eukaryotic initiation factor 4A-like NUK-34) (Eukaryotic translation initiation factor 4A isoform 3) (Nuclear matrix protein 265) (NMP 265) (hNMP 265) [Cleaved into: Eukaryotic initiation factor 4A-III, N-terminally processed]	EIF4A3 DDX48 KIAA0111	-0.0162882	-0.664719	0.632143	1	0.681979	0.0146054	1.34935	0.581388	-0.00618933	-0.647562	0.635184	1	-0.214862	-0.848088	0.418364	1
P39019	RS19_HUMAN	40S ribosomal protein S19 (Small ribosomal subunit protein eS19)	RPS19	0.293396	-0.166216	0.753007	1	0.644428	0.175295	1.11356	0.165559	-0.105996	-0.562087	0.350094	1	-0.03673	-0.508395	0.434935	1
P39059	COFA1_HUMAN	Collagen alpha-1(XV) chain [Cleaved into: Restin (Endostatin-XV) (Related to endostatin) (Restin-I); Restin-2 (Restin-II); Restin-3 (Restin-III); Restin-4 (Restin-IV)]	COL15A1	-0.135171	-0.887197	0.616856	1	0.348429	-0.427236	1.12409	1	-0.031109	-0.782916	0.720698	1	0.495543	-0.280662	1.27175	1
P39687	AN32A_HUMAN	Acidic leucine-rich nuclear phosphoprotein 32 family member A (Acidic nuclear phosphoprotein pp32) (pp32) (Leucine-rich acidic nuclear protein) (LANP) (Mapmodulin) (Potent heat-stable protein phosphatase 2A inhibitor I1PP2A) (Putative HLA-DR-associated protein I) (PHAPI)	ANP32A C15orf1 LANP MAPM PHAP1	-0.00199889	-0.55493	0.550932	1	0.00312329	-0.555092	0.561338	1	-0.0648831	-0.592508	0.462742	1	-0.582455	-1.12665	-0.0382643	1
P40227	TCPZ_HUMAN	T-complex protein 1 subunit zeta (TCP-1-zeta) (Acute morphine dependence-related protein 2) (CCT-zeta-1) (HTR3) (Tcp20)	CCT6A CCT6 CCTZ	1.08516	0.178672	1.99165	1	1.04061	0.126596	1.95462	0.387845	-0.0228428	-0.942245	0.896559	1	0.445778	-0.484396	1.37595	1
P40926	MDHM_HUMAN	Malate dehydrogenase, mitochondrial (EC 1.1.1.37)	MDH2	0.16892	-0.609783	0.947624	1	1.02095	0.232389	1.80952	0.22142	-0.441777	-1.18892	0.305368	1	-0.471597	-1.24199	0.298793	1
P40939	ECHA_HUMAN	Trifunctional enzyme subunit alpha, mitochondrial (78 kDa gastrin-binding protein) (Monolysocardiolipin acyltransferase) (EC 2.3.1.-) (TP-alpha) [Includes: Long-chain enoyl-CoA hydratase (EC 4.2.1.17); Long chain 3-hydroxyacyl-CoA dehydrogenase (EC 1.1.1.211)]	HADHA HADH	0.193786	-0.783057	1.17063	1	0.870533	-0.120473	1.86154	0.941134	-0.832526	-1.81439	0.149336	1	-1.01575	-2.01691	-0.0145998	1
P41222	PTGDS_HUMAN	Prostaglandin-H2 D-isomerase (EC 5.3.99.2) (Beta-trace protein) (Cerebrin-28) (Glutathione-independent PGD synthase) (Lipocalin-type prostaglandin-D synthase) (L-PGDS) (Prostaglandin-D2 synthase) (PGD2 synthase) (PGDS) (PGDS2)	PTGDS PDS	-0.0996508	-0.858134	0.658833	1	-0.980015	-1.76023	-0.199799	0.25566	0.271756	-0.485252	1.02876	1	0.0442183	-0.735868	0.824305	1
P41250	GARS_HUMAN	Glycine--tRNA ligase (EC 6.1.1.14) (Diadenosine tetraphosphate synthetase) (Ap4A synthetase) (EC 2.7.7.-) (Glycyl-tRNA synthetase) (GlyRS) (Glycyl-tRNA synthetase 1)	GARS1 GARS	-0.0377196	-0.622318	0.546878	1	0.708844	0.129848	1.28784	0.282425	-0.12046	-0.722094	0.481174	1	0.0667336	-0.523343	0.65681	1
P42766	RL35_HUMAN	60S ribosomal protein L35 (Large ribosomal subunit protein uL29)	RPL35	0.32881	-0.139713	0.797334	1	0.691382	0.216154	1.16661	0.11961	-0.112178	-0.568463	0.344108	1	0.050214	-0.420825	0.521253	1
P43034	LIS1_HUMAN	Platelet-activating factor acetylhydrolase IB subunit beta (Lissencephaly-1 protein) (LIS-1) (PAF acetylhydrolase 45 kDa subunit) (PAF-AH 45 kDa subunit) (PAF-AH alpha) (PAFAH alpha)	PAFAH1B1 LIS1 MDCR MDS PAFAHA	-0.0319175	-0.779874	0.716039	1	0.8785	0.177219	1.57978	0.2572	-0.259625	-0.942526	0.423277	1	0.605678	-0.108907	1.32026	1
P43243	MATR3_HUMAN	Matrin-3	MATR3 KIAA0723	0.00607806	-0.514255	0.526411	1	0.292341	-0.240601	0.825284	1	-0.235974	-0.764379	0.29243	1	-0.667571	-1.20374	-0.131399	1
P43487	RANG_HUMAN	Ran-specific GTPase-activating protein (Ran-binding protein 1) (RanBP1)	RANBP1	0.0178518	-0.580355	0.616059	1	0.451058	-0.145936	1.04805	1	0.0319081	-0.540436	0.604252	1	0.505764	-0.0569679	1.0685	1
P43490	NAMPT_HUMAN	Nicotinamide phosphoribosyltransferase (NAmPRTase) (Nampt) (EC 2.4.2.12) (Pre-B-cell colony-enhancing factor 1) (Pre-B cell-enhancing factor) (Visfatin)	NAMPT PBEF PBEF1	0.437834	-0.662037	1.5377	1	0.431765	-0.692436	1.55597	1	0.0816588	-1.04534	1.20866	1	0.0192445	-1.14477	1.18326	1
P43652	AFAM_HUMAN	Afamin (Alpha-albumin) (Alpha-Alb)	AFM ALB2 ALBA	0.0164917	-0.915347	0.948331	1	0.162508	-0.800914	1.12593	1	0.0424284	-0.905318	0.990175	1	0.677913	-0.305366	1.66119	1
P43686	PRS6B_HUMAN	26S proteasome regulatory subunit 6B (26S proteasome AAA-ATPase subunit RPT3) (MB67-interacting protein) (MIP224) (Proteasome 26S subunit ATPase 4) (Tat-binding protein 7) (TBP-7)	PSMC4 MIP224 TBP7	0.377622	-0.627296	1.38254	1	0.293772	-0.614276	1.20182	1	-0.524259	-1.46969	0.421174	1	-0.252965	-1.21977	0.713841	1
P45877	PPIC_HUMAN	Peptidyl-prolyl cis-trans isomerase C (PPIase C) (EC 5.2.1.8) (Cyclophilin C) (Rotamase C)	PPIC CYPC	-0.521764	-1.53377	0.490239	1	-0.632291	-1.64551	0.380927	1	-0.0404646	-1.04328	0.962351	1	0.892125	-0.133672	1.91792	1
P46063	RECQ1_HUMAN	ATP-dependent DNA helicase Q1 (EC 3.6.4.12) (DNA helicase, RecQ-like type 1) (RecQ1) (DNA-dependent ATPase Q1) (RecQ protein-like 1)	RECQL RECQ1 RECQL1	0.544401	-0.0793422	1.16814	1	0.775821	0.132611	1.41903	0.298317	-0.11205	-0.709575	0.485475	1	-0.649405	-1.25013	-0.048679	1
P46459	NSF_HUMAN	Vesicle-fusing ATPase (EC 3.6.4.6) (N-ethylmaleimide-sensitive fusion protein) (NEM-sensitive fusion protein) (Vesicular-fusion protein NSF)	NSF	0.218113	-0.485223	0.92145	1	0.431667	-0.222353	1.08569	1	-0.22513	-0.851941	0.401681	1	0.331827	-0.286201	0.949855	1
P46776	RL27A_HUMAN	60S ribosomal protein L27a (Large ribosomal subunit protein uL15)	RPL27A	0.126209	-0.323741	0.576159	1	0.689239	0.230832	1.14765	0.0993224	0.111664	-0.357213	0.580542	1	-0.0356465	-0.514509	0.443216	1
P46777	RL5_HUMAN	60S ribosomal protein L5 (Large ribosomal subunit protein uL18)	RPL5 MSTP030	0.405856	-0.0446491	0.856362	1	1.0776	0.619341	1.53585	0.00393876	-0.234349	-0.671323	0.202626	1	0.0164936	-0.441034	0.474021	1
P46778	RL21_HUMAN	60S ribosomal protein L21 (Large ribosomal subunit protein eL21)	RPL21	-0.0342564	-0.640243	0.57173	1	0.473504	-0.145833	1.09284	1	0.314142	-0.292699	0.920983	1	0.663547	0.02006	1.30703	1
P46783	RS10_HUMAN	40S ribosomal protein S10 (Small ribosomal subunit protein eS10)	RPS10	0.0333978	-0.759422	0.826218	1	0.558451	-0.197987	1.31489	1	-0.171909	-0.860443	0.516624	1	0.467401	-0.224554	1.15936	1
P46926	GNPI1_HUMAN	Glucosamine-6-phosphate isomerase 1 (EC 3.5.99.6) (Glucosamine-6-phosphate deaminase 1) (GNPDA 1) (GlcN6P deaminase 1) (Oscillin)	GNPDA1 GNPI HLN KIAA0060	-0.0330131	-0.603331	0.537305	1	-0.181145	-0.768386	0.406096	1	0.00216231	-0.551891	0.556216	1	0.590682	0.0165335	1.16483	1
P46976	GLYG_HUMAN	Glycogenin-1 (GN-1) (GN1) (EC 2.4.1.186)	GYG1 GYG	0.348801	-0.301302	0.998903	1	-1.00742	-1.67923	-0.335619	0.102852	-0.0147112	-0.641425	0.612002	1	-1.18848	-1.85636	-0.520595	0.147146
P47755	CAZA2_HUMAN	F-actin-capping protein subunit alpha-2 (CapZ alpha-2)	CAPZA2	0.266747	-0.290605	0.8241	1	0.616046	0.0515889	1.1805	0.459652	-0.0853793	-0.616059	0.4453	1	-0.114866	-0.660255	0.430524	1
P47756	CAPZB_HUMAN	F-actin-capping protein subunit beta (CapZ beta)	CAPZB	0.276759	-0.29805	0.851568	1	0.998169	0.40899	1.58735	0.0454504	-0.174907	-0.748472	0.398658	1	0.21633	-0.371451	0.804112	1
P48444	COPD_HUMAN	Coatomer subunit delta (Archain) (Delta-coat protein) (Delta-COP)	ARCN1 COPD	0.0858956	-0.351976	0.523767	1	0.984815	0.547195	1.42243	0.0049385	0.0107625	-0.408827	0.430352	1	0.450234	0.0220803	0.878388	1
P48637	GSHB_HUMAN	Glutathione synthetase (GSH synthetase) (GSH-S) (EC 6.3.2.3) (Glutathione synthase)	GSS	-0.326721	-1.05845	0.405008	1	-0.441523	-1.15002	0.266978	1	0.152022	-0.579135	0.88318	1	0.297047	-0.360524	0.954619	1
P48681	NEST_HUMAN	Nestin	NES Nbla00170	1.03719	-0.053091	2.12746	1	1.45536	0.340227	2.57049	0.215017	-0.47832	-1.57007	0.613428	1	0.772065	-0.374982	1.91911	1
P48960	AGRE5_HUMAN	Adhesion G protein-coupled receptor E5 (Leukocyte antigen CD97) (CD antigen CD97) [Cleaved into: Adhesion G protein-coupled receptor E5 subunit alpha; Adhesion G protein-coupled receptor E5 subunit beta]	ADGRE5 CD97	-0.21746	-1.21708	0.78216	1	-1.07507	-2.00665	-0.143496	0.371894	-0.332214	-1.27148	0.607054	1	-0.535309	-1.49461	0.423988	1
P49207	RL34_HUMAN	60S ribosomal protein L34 (Large ribosomal subunit protein eL34)	RPL34	0.294064	-0.297097	0.885224	1	0.517492	-0.0734905	1.10847	0.947208	-0.0474608	-0.638571	0.543649	1	-0.0829388	-0.689503	0.523625	1
P49368	TCPG_HUMAN	T-complex protein 1 subunit gamma (TCP-1-gamma) (CCT-gamma) (hTRiC5)	CCT3 CCTG TRIC5	0.168013	-0.435836	0.771863	1	0.721711	0.106394	1.33703	0.340746	-0.0572302	-0.644551	0.530091	1	0.548724	-0.0510652	1.14851	1
P49411	EFTU_HUMAN	Elongation factor Tu, mitochondrial (EF-Tu) (P43)	TUFM	0.0309592	-0.884419	0.946337	1	0.896802	-0.0286837	1.82229	0.699924	-0.395345	-1.27924	0.488549	1	-0.986873	-1.90376	-0.069984	1
P49419	AL7A1_HUMAN	Alpha-aminoadipic semialdehyde dehydrogenase (Alpha-AASA dehydrogenase) (EC 1.2.1.31) (Aldehyde dehydrogenase family 7 member A1) (EC 1.2.1.3) (Antiquitin-1) (Betaine aldehyde dehydrogenase) (EC 1.2.1.8) (Delta1-piperideine-6-carboxylate dehydrogenase) (P6c dehydrogenase)	ALDH7A1 ATQ1	-0.217328	-1.13574	0.701086	1	-0.77297	-1.69307	0.147133	1	0.333906	-0.532451	1.20026	1	-0.0826848	-1.02002	0.854652	1
P49720	PSB3_HUMAN	Proteasome subunit beta type-3 (Proteasome chain 13) (Proteasome component C10-II) (Proteasome theta chain)	PSMB3	0.463541	0.0191413	0.907942	1	0.882076	0.440776	1.32338	0.0158738	0.0447973	-0.414026	0.50362	1	0.501188	0.0498513	0.952524	1
P49721	PSB2_HUMAN	Proteasome subunit beta type-2 (Macropain subunit C7-I) (Multicatalytic endopeptidase complex subunit C7-I) (Proteasome component C7-I)	PSMB2	-0.698947	-1.53638	0.138486	1	-0.844986	-1.67269	-0.0172799	0.582254	0.558468	-0.174049	1.29098	1	0.410831	-0.363602	1.18526	1
P49746	TSP3_HUMAN	Thrombospondin-3	THBS3 TSP3	0.244919	-0.386116	0.875955	1	1.02157	0.372866	1.67027	0.0774838	0.232187	-0.388331	0.852705	1	0.656775	0.00739701	1.30615	1
P49747	COMP_HUMAN	Cartilage oligomeric matrix protein (COMP) (Thrombospondin-5) (TSP5)	COMP	-0.3221	-1.13434	0.490142	1	-0.885789	-1.71552	-0.0560623	0.495252	-0.195826	-1.00288	0.611228	1	-1.16858	-2.0109	-0.326254	0.655594
P49908	SEPP1_HUMAN	Selenoprotein P (SeP)	SELENOP SELP SEPP1	-0.75933	-1.45133	-0.0673285	1	-1.7136	-2.42562	-1.00159	0.00380157	-0.212817	-0.906401	0.480767	1	-0.515697	-1.22953	0.198138	1
P50238	CRIP1_HUMAN	Cysteine-rich protein 1 (CRP-1) (Cysteine-rich heart protein) (CRHP) (hCRHP) (Cysteine-rich intestinal protein) (CRIP)	CRIP1 CRIP CRP1	0.507998	-0.364618	1.38061	1	0.638521	-0.241495	1.51854	1	0.308965	-0.546347	1.16428	1	0.570757	-0.32756	1.46907	1
P50453	SPB9_HUMAN	Serpin B9 (Cytoplasmic antiproteinase 3) (CAP-3) (CAP3) (Peptidase inhibitor 9) (PI-9)	SERPINB9 PI9	0.315196	-0.330157	0.960548	1	0.390175	-0.246663	1.02701	1	0.0143031	-0.593608	0.622214	1	-0.00273664	-0.61117	0.605697	1
P50454	SERPH_HUMAN	Serpin H1 (47 kDa heat shock protein) (Arsenic-transactivated protein 3) (AsTP3) (Cell proliferation-inducing gene 14 protein) (Collagen-binding protein) (Colligin) (Rheumatoid arthritis-related antigen RA-A47)	SERPINH1 CBP1 CBP2 HSP47 SERPINH2 PIG14	0.529704	-0.602038	1.66145	1	2.1957	1.12009	3.27131	0.0110171	0.291279	-0.569453	1.15201	1	0.938054	0.108136	1.76797	1
P50897	PPT1_HUMAN	Palmitoyl-protein thioesterase 1 (PPT-1) (EC 3.1.2.22) (Palmitoyl-protein hydrolase 1)	PPT1 CLN1 PPT	0.023306	-1.06062	1.10723	1	-0.158448	-1.19859	0.881689	1	-0.393264	-1.42421	0.637686	1	0.122593	-0.935689	1.18088	1
P50914	RL14_HUMAN	60S ribosomal protein L14 (CAG-ISL 7) (Large ribosomal subunit protein eL14)	RPL14	0.270142	-0.411859	0.952143	1	1.04387	0.377983	1.70976	0.0793637	0.148207	-0.468526	0.76494	1	0.201735	-0.409172	0.812642	1
P50990	TCPQ_HUMAN	T-complex protein 1 subunit theta (TCP-1-theta) (CCT-theta) (Chaperonin containing T-complex polypeptide 1 subunit 8) (Renal carcinoma antigen NY-REN-15)	CCT8 C21orf112 CCTQ KIAA0002	0.203319	-0.287349	0.693987	1	0.856378	0.372192	1.34056	0.037749	-0.346443	-0.866045	0.173159	1	0.547773	0.0312837	1.06426	1
P50991	TCPD_HUMAN	T-complex protein 1 subunit delta (TCP-1-delta) (CCT-delta) (Stimulator of TAR RNA-binding)	CCT4 CCTD SRB	0.136375	-0.338757	0.611507	1	0.532782	0.0465014	1.01906	0.454787	-0.0218423	-0.485298	0.441614	1	0.357463	-0.104316	0.819243	1
P50995	ANX11_HUMAN	Annexin A11 (56 kDa autoantigen) (Annexin XI) (Annexin-11) (Calcyclin-associated annexin 50) (CAP-50)	ANXA11 ANX11	0.292955	-0.285613	0.871523	1	0.733072	0.139323	1.32682	0.274529	-0.153172	-0.732248	0.425903	1	-0.213229	-0.810003	0.383545	1
P51149	RAB7A_HUMAN	Ras-related protein Rab-7a (EC 3.6.5.2)	RAB7A RAB7	-0.119914	-0.854358	0.614529	1	0.29796	-0.434578	1.0305	1	-0.299309	-1.00006	0.401442	1	0.269192	-0.392375	0.930759	1
P51570	GALK1_HUMAN	Galactokinase (EC 2.7.1.6) (Galactose kinase)	GALK1 GALK	0.250024	-0.590202	1.09025	1	0.414671	-0.3868	1.21614	1	0.000384945	-0.654265	0.655035	1	0.689236	0.0379756	1.3405	1
P51608	MECP2_HUMAN	Methyl-CpG-binding protein 2 (MeCp-2 protein) (MeCp2)	MECP2	0.447124	-0.134211	1.02846	1	-0.337529	-0.932263	0.257206	1	-0.129996	-0.695066	0.435074	1	-0.949397	-1.54818	-0.350619	0.303971
P51659	DHB4_HUMAN	Peroxisomal multifunctional enzyme type 2 (MFE-2) (17-beta-hydroxysteroid dehydrogenase 4) (17-beta-HSD 4) (D-bifunctional protein) (DBP) (Multifunctional protein 2) (MFP-2) (Short chain dehydrogenase/reductase family 8C member 1) [Cleaved into: (3R)-hydroxyacyl-CoA dehydrogenase (EC 1.1.1.n12); Enoyl-CoA hydratase 2 (EC 4.2.1.107) (EC 4.2.1.119) (3-alpha,7-alpha,12-alpha-trihydroxy-5-beta-choles…	HSD17B4 EDH17B4 SDR8C1	0.396993	-0.584149	1.37814	1	0.501653	-0.465611	1.46892	1	0.0229733	-0.90257	0.948517	1	0.129079	-0.866448	1.1246	1
P51884	LUM_HUMAN	Lumican (Keratan sulfate proteoglycan lumican) (KSPG lumican)	LUM LDC SLRR2D	-0.108113	-0.617308	0.401082	1	-0.814106	-1.33712	-0.291096	0.0814786	0.283042	-0.225683	0.791766	1	-0.286288	-0.810947	0.238371	1
P51888	PRELP_HUMAN	Prolargin (Proline-arginine-rich end leucine-rich repeat protein)	PRELP SLRR2A	-0.542107	-1.40111	0.316894	1	-1.89646	-2.7767	-1.01623	0.007001	0.00116066	-0.854475	0.856797	1	-1.49884	-2.38729	-0.610379	0.215197
P52209	6PGD_HUMAN	6-phosphogluconate dehydrogenase, decarboxylating (EC 1.1.1.44)	PGD PGDH	0.358632	-0.565637	1.2829	1	0.771931	-0.10477	1.64863	0.930981	-0.0766029	-1.04967	0.896466	1	1.30312	0.427192	2.17904	0.444587
P52272	HNRPM_HUMAN	Heterogeneous nuclear ribonucleoprotein M (hnRNP M)	HNRNPM HNRPM NAGR1	0.011418	-0.50493	0.527766	1	0.539719	0.0134348	1.066	0.580331	-0.143894	-0.655693	0.367904	1	-0.289865	-0.823181	0.243452	1
P52895	AK1C2_HUMAN	Aldo-keto reductase family 1 member C2 (EC 1.-.-.-) (EC 1.1.1.112) (EC 1.1.1.209) (EC 1.1.1.53) (EC 1.1.1.62) (EC 1.3.1.20) (3-alpha-HSD3) (Chlordecone reductase homolog HAKRD) (Dihydrodiol dehydrogenase 2) (DD-2) (DD2) (Dihydrodiol dehydrogenase/bile acid-binding protein) (DD/BABP) (Type III 3-alpha-hydroxysteroid dehydrogenase) (EC 1.1.1.357)	AKR1C2 DDH2	0.547179	-0.442002	1.53636	1	1.48094	0.463675	2.49821	0.11961	0.0152727	-0.935078	0.965623	1	0.126825	-0.873204	1.12685	1
P52907	CAZA1_HUMAN	F-actin-capping protein subunit alpha-1 (CapZ alpha-1)	CAPZA1	0.120119	-0.373303	0.613541	1	0.797613	0.312352	1.28287	0.0570439	0.271961	-0.206631	0.750552	1	0.870566	0.400029	1.3411	0.118802
P52943	CRIP2_HUMAN	Cysteine-rich protein 2 (CRP-2) (Protein ESP1)	CRIP2 CRP2	0.145817	-0.400252	0.691885	1	0.855798	0.297226	1.41437	0.0872774	-0.0899559	-0.627958	0.448046	1	-0.0109396	-0.56912	0.547241	1
P53396	ACLY_HUMAN	ATP-citrate synthase (EC 2.3.3.8) (ATP-citrate (pro-S-)-lyase) (ACL) (Citrate cleavage enzyme)	ACLY	-0.42764	-1.07406	0.218779	1	-0.157351	-0.805887	0.491185	1	0.140524	-0.512231	0.793279	1	0.619683	-0.0377651	1.27713	1
P53621	COPA_HUMAN	Coatomer subunit alpha (Alpha-coat protein) (Alpha-COP) (HEP-COP) (HEPCOP) [Cleaved into: Xenin (Xenopsin-related peptide); Proxenin]	COPA	-0.0878671	-0.63376	0.458026	1	0.715807	0.167932	1.26368	0.215017	-0.00467152	-0.523539	0.514196	1	0.405502	-0.124971	0.935976	1
P53999	TCP4_HUMAN	Activated RNA polymerase II transcriptional coactivator p15 (Positive cofactor 4) (PC4) (SUB1 homolog) (p14)	SUB1 PC4 RPO2TC1	0.713326	-0.0112912	1.43794	1	0.890427	0.181505	1.59935	0.25566	-0.16589	-0.860425	0.528645	1	0.564157	-0.163726	1.29204	1
P54578	UBP14_HUMAN	Ubiquitin carboxyl-terminal hydrolase 14 (EC 3.4.19.12) (Deubiquitinating enzyme 14) (Ubiquitin thioesterase 14) (Ubiquitin-specific-processing protease 14)	USP14 TGT	0.0544205	-0.511735	0.620576	1	0.568653	-0.00351552	1.14082	0.637447	-0.303955	-0.867711	0.259802	1	0.778287	0.207729	1.34885	0.699973
P54652	HSP72_HUMAN	Heat shock-related 70 kDa protein 2 (Heat shock 70 kDa protein 2)	HSPA2	0.140074	-0.241973	0.522122	1	-0.440693	-0.830884	-0.0505016	0.400431	0.149017	-0.2298	0.527833	1	-0.626807	-1.02183	-0.23178	0.303971
P54687	BCAT1_HUMAN	Branched-chain-amino-acid aminotransferase, cytosolic (BCAT(c)) (EC 2.6.1.42) (Protein ECA39)	BCAT1 BCT1 ECA39	-0.330586	-0.801363	0.140191	1	-1.54615	-2.03104	-1.06127	0.000146771	-0.460389	-0.930318	0.00954082	1	-1.24605	-1.73399	-0.758114	0.00415134
P55001	MFAP2_HUMAN	Microfibrillar-associated protein 2 (MFAP-2) (Microfibril-associated glycoprotein 1) (MAGP) (MAGP-1)	MFAP2 MAGP1	0.20577	-0.604309	1.01585	1	-0.172288	-0.869299	0.524723	1	-0.351641	-0.974382	0.271099	1	-0.335915	-0.975662	0.303832	1
P55058	PLTP_HUMAN	Phospholipid transfer protein (Lipid transfer protein II)	PLTP	-0.346912	-1.45467	0.760845	1	-2.51002	-3.65136	-1.36869	0.00681474	-0.133498	-1.24188	0.974887	1	-0.961955	-2.10404	0.180134	1
P55083	MFAP4_HUMAN	Microfibril-associated glycoprotein 4	MFAP4	-0.0817044	-0.871456	0.708047	1	-1.26542	-2.0805	-0.450342	0.0815026	-0.462215	-1.21871	0.29428	1	-1.46621	-2.27027	-0.662155	0.118802
P55084	ECHB_HUMAN	Trifunctional enzyme subunit beta, mitochondrial (TP-beta) [Includes: 3-ketoacyl-CoA thiolase (EC 2.3.1.155) (EC 2.3.1.16) (Acetyl-CoA acyltransferase) (Beta-ketothiolase)]	HADHB MSTP029	0.19764	-0.577756	0.973036	1	0.724543	-0.0734562	1.52254	0.854839	-0.240026	-1.0155	0.535447	1	-0.721749	-1.52025	0.0767561	1
P55107	GDF10_HUMAN	Growth/differentiation factor 10 (GDF-10) (Bone morphogenetic protein 3B) (BMP-3B) (Bone-inducing protein) (BIP)	GDF10 BMP3B	-0.115252	-1.17906	0.948552	1	-1.34468	-2.43435	-0.254997	0.276159	-0.122953	-1.17048	0.924572	1	-0.921008	-1.99855	0.156538	1
P55263	ADK_HUMAN	Adenosine kinase (AK) (EC 2.7.1.20) (Adenosine 5'-phosphotransferase)	ADK	0.0963373	-0.840739	1.03341	1	-0.603121	-1.47751	0.271265	1	-0.136506	-1.01871	0.745698	1	-0.0699064	-0.922083	0.782271	1
P55268	LAMB2_HUMAN	Laminin subunit beta-2 (Laminin B1s chain) (Laminin-11 subunit beta) (Laminin-14 subunit beta) (Laminin-15 subunit beta) (Laminin-3 subunit beta) (Laminin-4 subunit beta) (Laminin-7 subunit beta) (Laminin-9 subunit beta) (S-laminin subunit beta) (S-LAM beta)	LAMB2 LAMS	-0.212817	-0.887289	0.461654	1	0.699956	-0.00153947	1.40145	0.62921	-0.282034	-0.936377	0.372308	1	0.222168	-0.453595	0.897931	1
P55290	CAD13_HUMAN	Cadherin-13 (Heart cadherin) (H-cadherin) (P105) (Truncated cadherin) (T-cad) (T-cadherin)	CDH13 CDHH	-0.0675273	-0.730724	0.59567	1	-0.141547	-0.815177	0.532082	1	-0.643101	-1.28976	0.00355806	1	-1.24138	-1.91958	-0.563193	0.118802
P55327	TPD52_HUMAN	Tumor protein D52 (Protein N8)	TPD52	-0.370239	-1.21259	0.47211	1	-0.579943	-1.49558	0.335697	1	-0.280557	-1.09092	0.529809	1	0.270437	-0.585773	1.12665	1
P55774	CCL18_HUMAN	C-C motif chemokine 18 (Alternative macrophage activation-associated CC chemokine 1) (AMAC-1) (CC chemokine PARC) (Dendritic cell chemokine 1) (DC-CK1) (Macrophage inflammatory protein 4) (MIP-4) (Pulmonary and activation-regulated chemokine) (Small-inducible cytokine A18) [Cleaved into: CCL18(1-68); CCL18(3-69); CCL18(4-69)]	CCL18 AMAC1 DCCK1 MIP4 PARC SCYA18	0.319227	-0.790099	1.42855	1	-0.813739	-1.95918	0.3317	1	0.0477508	-1.06833	1.16384	1	-0.488731	-1.65692	0.679458	1
P59998	ARPC4_HUMAN	Actin-related protein 2/3 complex subunit 4 (Arp2/3 complex 20 kDa subunit) (p20-ARC)	ARPC4 ARC20	-0.115424	-0.752005	0.521157	1	0.733286	0.0844205	1.38215	0.399721	-0.272371	-0.904529	0.359787	1	0.256617	-0.390574	0.903808	1
P60022	DEFB1_HUMAN	Beta-defensin 1 (BD-1) (hBD-1) (Defensin, beta 1)	DEFB1 BD1 HBD1	-0.74399	-1.61612	0.12814	1	-1.76548	-2.68307	-0.847896	0.0209953	-0.0433975	-0.918008	0.831213	1	-0.623085	-1.54205	0.295875	1
P60033	CD81_HUMAN	CD81 antigen (26 kDa cell surface protein TAPA-1) (Target of the antiproliferative antibody 1) (Tetraspanin-28) (Tspan-28) (CD antigen CD81)	CD81 TAPA1 TSPAN28	-0.289265	-1.01948	0.440947	1	-0.0528054	-0.754833	0.649222	1	0.0259877	-0.591131	0.643107	1	0.311818	-0.323627	0.947264	1
P60660	MYL6_HUMAN	Myosin light polypeptide 6 (17 kDa myosin light chain) (LC17) (Myosin light chain 3) (MLC-3) (Myosin light chain alkali 3) (Myosin light chain A3) (Smooth muscle and nonmuscle myosin light chain alkali 6)	MYL6	0.330504	-0.321645	0.982654	1	1.08048	0.410634	1.75033	0.0649926	-0.47507	-1.12677	0.176628	1	-0.298583	-0.970306	0.373141	1
P60827	C1QT8_HUMAN	Complement C1q tumor necrosis factor-related protein 8 (C1q/TNF-related protein 8) (CTRP8)	C1QTNF8 UNQ5829/PRO19648	-0.276648	-1.30706	0.753765	1	-0.236362	-1.36214	0.889418	1	1.05408	0.00753589	2.10061	1	0.114437	-0.999382	1.22826	1
P60842	IF4A1_HUMAN	Eukaryotic initiation factor 4A-I (eIF-4A-I) (eIF4A-I) (EC 3.6.4.13) (ATP-dependent RNA helicase eIF4A-1)	EIF4A1 DDX2A EIF4A	-0.336646	-0.991887	0.318594	1	0.428	-0.178267	1.03427	1	0.0675457	-0.513323	0.648414	1	-0.0214129	-0.591453	0.548627	1
P60866	RS20_HUMAN	40S ribosomal protein S20 (Small ribosomal subunit protein uS10)	RPS20	0.434529	-0.0437988	0.912858	1	0.814522	0.33126	1.29778	0.0483723	-0.286023	-0.768207	0.196161	1	-0.116553	-0.615125	0.382019	1
P60891	PRPS1_HUMAN	Ribose-phosphate pyrophosphokinase 1 (EC 2.7.6.1) (PPRibP) (Phosphoribosyl pyrophosphate synthase I) (PRS-I)	PRPS1	0.281285	-0.628804	1.19137	1	-0.327747	-1.22401	0.568517	1	-0.0774209	-0.952327	0.797485	1	0.457323	-0.381165	1.29581	1
P60903	S10AA_HUMAN	Protein S100-A10 (Calpactin I light chain) (Calpactin-1 light chain) (Cellular ligand of annexin II) (S100 calcium-binding protein A10) (p10 protein) (p11)	S100A10 ANX2LG CAL1L CLP11	-0.0299323	-0.742725	0.682861	1	0.102426	-0.594004	0.798855	1	0.0613996	-0.658806	0.781605	1	0.519387	-0.194535	1.23331	1
P60953	CDC42_HUMAN	Cell division control protein 42 homolog (EC 3.6.5.2) (G25K GTP-binding protein)	CDC42	-0.450497	-1.04258	0.141586	1	-0.0187844	-0.608571	0.571002	1	-0.440206	-1.01574	0.135326	1	0.174801	-0.39118	0.740781	1
P61158	ARP3_HUMAN	Actin-related protein 3 (Actin-like protein 3)	ACTR3 ARP3	0.189475	-0.312534	0.691485	1	0.708674	0.196987	1.22036	0.158121	0.249905	-0.236093	0.735902	1	0.343331	-0.157587	0.844248	1
P61160	ARP2_HUMAN	Actin-related protein 2 (Actin-like protein 2)	ACTR2 ARP2	0.151503	-0.36093	0.663936	1	0.485483	-0.0386495	1.00962	0.804532	0.274378	-0.243304	0.792061	1	0.283363	-0.243622	0.810349	1
P61163	ACTZ_HUMAN	Alpha-centractin (Centractin) (ARP1) (Actin-RPV) (Centrosome-associated actin homolog)	ACTR1A CTRN1	-0.176448	-1.01659	0.663695	1	0.479112	-0.278403	1.23663	1	-0.124781	-0.886078	0.636517	1	-0.167898	-0.897445	0.561649	1
P61247	RS3A_HUMAN	40S ribosomal protein S3a (Small ribosomal subunit protein eS1) (v-fos transformation effector protein) (Fte-1)	RPS3A FTE1 MFTL	0.295216	-0.089656	0.680088	1	0.66215	0.267157	1.05714	0.0494669	-0.140472	-0.524413	0.243469	1	-0.117194	-0.513226	0.278839	1
P61254	RL26_HUMAN	60S ribosomal protein L26 (Large ribosomal subunit protein uL24)	RPL26	0.347328	-0.268101	0.962756	1	0.285527	-0.299799	0.870852	1	-0.10308	-0.699332	0.493171	1	-0.456882	-1.03758	0.12382	1
P61313	RL15_HUMAN	60S ribosomal protein L15 (Large ribosomal subunit protein eL15)	RPL15 EC45 TCBAP0781	0.37077	-0.0371583	0.778699	1	0.749275	0.332851	1.1657	0.0324526	-0.217302	-0.625979	0.191374	1	-0.0245861	-0.442035	0.392863	1
P61353	RL27_HUMAN	60S ribosomal protein L27 (Large ribosomal subunit protein eL27)	RPL27	0.256534	-0.147875	0.660943	1	0.606805	0.1941	1.01951	0.114279	-0.135443	-0.539179	0.268292	1	-0.0363818	-0.453365	0.380602	1
P61586	RHOA_HUMAN	Transforming protein RhoA (EC 3.6.5.2) (Rho cDNA clone 12) (h12)	RHOA ARH12 ARHA RHO12	0.0125584	-0.658728	0.683845	1	0.082939	-0.556814	0.722693	1	-0.195895	-0.911826	0.520037	1	-0.526717	-1.26739	0.213951	1
P61604	CH10_HUMAN	10 kDa heat shock protein, mitochondrial (Hsp10) (10 kDa chaperonin) (Chaperonin 10) (CPN10) (Early-pregnancy factor) (EPF)	HSPE1	0.295547	-0.529258	1.12035	1	1.09739	0.251099	1.94368	0.220838	0.418023	-0.372007	1.20805	1	0.16599	-0.638181	0.970161	1
P61626	LYSC_HUMAN	Lysozyme C (EC 3.2.1.17) (1,4-beta-N-acetylmuramidase C)	LYZ LZM	-0.190666	-1.26931	0.887982	1	-1.60247	-2.7136	-0.49134	0.12818	-0.0778872	-1.15612	1.00035	1	-0.993303	-2.10569	0.119086	1
P61769	B2MG_HUMAN	Beta-2-microglobulin [Cleaved into: Beta-2-microglobulin form pI 5.3]	B2M CDABP0092 HDCMA22P	-0.341258	-1.20217	0.519656	1	-1.70366	-2.59286	-0.814459	0.0258578	-0.0913265	-0.952505	0.769852	1	-1.02722	-1.91839	-0.136056	1
P61978	HNRPK_HUMAN	Heterogeneous nuclear ribonucleoprotein K (hnRNP K) (Transformation up-regulated nuclear protein) (TUNP)	HNRNPK HNRPK	0.234173	-0.250706	0.719051	1	0.628719	0.130979	1.12646	0.250726	-0.270045	-0.75382	0.213729	1	-0.391287	-0.891049	0.108474	1
P62081	RS7_HUMAN	40S ribosomal protein S7 (Small ribosomal subunit protein eS7)	RPS7	0.220548	-0.171981	0.613078	1	0.624214	0.224558	1.02387	0.0814567	-0.0258242	-0.414164	0.362516	1	0.14392	-0.25851	0.54635	1
P62191	PRS4_HUMAN	26S proteasome regulatory subunit 4 (P26s4) (26S proteasome AAA-ATPase subunit RPT2) (Proteasome 26S subunit ATPase 1)	PSMC1	0.200988	-0.257189	0.659165	1	0.577233	0.115116	1.03935	0.258735	0.0099423	-0.455596	0.47548	1	0.513044	0.0197266	1.00636	1
P62241	RS8_HUMAN	40S ribosomal protein S8 (Small ribosomal subunit protein eS8)	RPS8 OK/SW-cl.83	0.259557	-0.202102	0.721216	1	0.809136	0.336616	1.28166	0.0426077	0.00303293	-0.455875	0.461941	1	-0.0731991	-0.54641	0.400012	1
P62244	RS15A_HUMAN	40S ribosomal protein S15a (Small ribosomal subunit protein uS8)	RPS15A OK/SW-cl.82	0.332307	-0.132204	0.796817	1	0.899737	0.425161	1.37431	0.0235132	0.0411122	-0.434525	0.51675	1	0.138374	-0.349039	0.625787	1
P62263	RS14_HUMAN	40S ribosomal protein S14 (Small ribosomal subunit protein uS11)	RPS14 PRO2640	0.349575	-0.0997343	0.798884	1	0.70681	0.248918	1.1647	0.0848532	-0.00275045	-0.448442	0.442941	1	-0.0207323	-0.47905	0.437586	1
P62266	RS23_HUMAN	40S ribosomal protein S23 (Small ribosomal subunit protein uS12)	RPS23	0.278625	-0.132628	0.689877	1	0.595356	0.18338	1.00733	0.125631	-0.156382	-0.553271	0.240508	1	0.0139475	-0.399299	0.427194	1
P62273	RS29_HUMAN	40S ribosomal protein S29 (Small ribosomal subunit protein uS14)	RPS29	0.512677	-0.177173	1.20253	1	1.13999	0.490868	1.78912	0.0396649	0.182016	-0.580489	0.944522	1	0.717922	-0.0346747	1.47052	1
P62277	RS13_HUMAN	40S ribosomal protein S13 (Small ribosomal subunit protein uS15)	RPS13	0.0210339	-0.539716	0.581784	1	0.563334	0.0132895	1.11338	0.581317	0.00273235	-0.532825	0.53829	1	0.383391	-0.162565	0.929348	1
P62316	SMD2_HUMAN	Small nuclear ribonucleoprotein Sm D2 (Sm-D2) (snRNP core protein D2)	SNRPD2 SNRPD1	0.680335	-0.286505	1.64718	1	0.394377	-0.539741	1.32849	1	-0.177432	-1.20948	0.854614	1	0.0800221	-0.950139	1.11018	1
P62318	SMD3_HUMAN	Small nuclear ribonucleoprotein Sm D3 (Sm-D3) (snRNP core protein D3)	SNRPD3	0.100434	-0.39082	0.591687	1	0.528483	0.0391878	1.01778	0.475822	0.0872775	-0.393521	0.568076	1	0.226644	-0.268682	0.72197	1
P62328	TYB4_HUMAN	Thymosin beta-4 (T beta-4) (Fx) [Cleaved into: Hemoregulatory peptide AcSDKP (Ac-Ser-Asp-Lys-Pro) (N-acetyl-SDKP) (AcSDKP) (Seraspenide)]	TMSB4X TB4X THYB4 TMSB4	0.879241	0.157502	1.60098	1	1.69581	0.957992	2.43363	0.00413725	-0.0690553	-0.753451	0.61534	1	0.885313	0.186309	1.58432	0.968165
P62495	ERF1_HUMAN	Eukaryotic peptide chain release factor subunit 1 (Eukaryotic release factor 1) (eRF1) (Protein Cl1) (TB3-1)	ETF1 ERF1 RF1 SUP45L1	-0.380281	-1.10041	0.339851	1	-0.591936	-1.27561	0.0917396	0.974751	-0.0555262	-0.736614	0.625562	1	-0.0978773	-0.741907	0.546152	1
P62701	RS4X_HUMAN	40S ribosomal protein S4, X isoform (SCR10) (Single copy abundant mRNA protein) (Small ribosomal subunit protein eS4)	RPS4X CCG2 RPS4 SCAR	0.777124	0.208704	1.34554	1	1.28105	0.704157	1.85795	0.00550812	0.151816	-0.426837	0.730469	1	0.461496	-0.122652	1.04564	1
P62750	RL23A_HUMAN	60S ribosomal protein L23a (Large ribosomal subunit protein uL23)	RPL23A	0.190536	-0.210925	0.591997	1	0.820527	0.408751	1.2323	0.0146434	-0.123721	-0.524424	0.276983	1	0.005198	-0.406323	0.416719	1
P62829	RL23_HUMAN	60S ribosomal protein L23 (60S ribosomal protein L17) (Large ribosomal subunit protein uL14)	RPL23	0.346616	-0.0568486	0.750081	1	0.720917	0.309706	1.13213	0.0387692	-0.0147964	-0.413345	0.383752	1	-0.0636833	-0.475771	0.348405	1
P62847	RS24_HUMAN	40S ribosomal protein S24 (Small ribosomal subunit protein eS24)	RPS24	0.0783143	-0.778576	0.935205	1	1.10115	0.308265	1.89404	0.158121	0.156643	-0.577118	0.890404	1	0.202321	-0.520121	0.924764	1
P62857	RS28_HUMAN	40S ribosomal protein S28 (Small ribosomal subunit protein eS28)	RPS28	0.0727833	-0.417457	0.563024	1	0.777451	0.288644	1.26626	0.0731403	-0.0955407	-0.569433	0.378352	1	0.154106	-0.324376	0.632589	1
P62861	RS30_HUMAN	FAU ubiquitin-like and ribosomal protein S30 [Cleaved into: Ubiquitin-like protein FUBI; 40S ribosomal protein S30 (Small ribosomal subunit protein eS30)]	FAU	0.265585	-0.15457	0.685741	1	0.605298	0.174441	1.03615	0.147433	-0.159268	-0.586689	0.268154	1	-0.23647	-0.669978	0.197038	1
P62873	GBB1_HUMAN	Guanine nucleotide-binding protein G(I)/G(S)/G(T) subunit beta-1 (Transducin beta chain 1)	GNB1	-0.0880541	-0.945325	0.769217	1	-0.61861	-1.38883	0.151615	1	-0.16175	-0.921956	0.598456	1	-0.273894	-1.09168	0.543888	1
P62888	RL30_HUMAN	60S ribosomal protein L30 (Large ribosomal subunit protein eL30)	RPL30	0.605684	-0.426863	1.63823	1	1.14409	0.164139	2.12404	0.347311	0.0730996	-0.948891	1.09509	1	0.576511	-0.469549	1.62257	1
P62899	RL31_HUMAN	60S ribosomal protein L31 (Large ribosomal subunit protein eL31)	RPL31	0.398967	0.00471123	0.793222	1	0.741304	0.339744	1.14286	0.0277147	-0.0192426	-0.405734	0.367249	1	0.217061	-0.184897	0.61902	1
P62906	RL10A_HUMAN	60S ribosomal protein L10a (CSA-19) (Large ribosomal subunit protein uL1) (Neural precursor cell expressed developmentally down-regulated protein 6) (NEDD-6)	RPL10A NEDD6	0.134078	-0.324816	0.592972	1	0.629089	0.160188	1.09799	0.185359	-0.0476037	-0.493877	0.398669	1	0.386584	-0.0699093	0.843076	1
P62910	RL32_HUMAN	60S ribosomal protein L32 (Large ribosomal subunit protein eL32)	RPL32 PP9932	0.264521	-0.278425	0.807467	1	0.90345	0.357736	1.44916	0.0570439	-0.116704	-0.636398	0.402989	1	0.0374945	-0.495189	0.570178	1
P62913	RL11_HUMAN	60S ribosomal protein L11 (CLL-associated antigen KW-12) (Large ribosomal subunit protein uL5)	RPL11	0.279571	-0.0863603	0.645501	1	0.681206	0.303898	1.05851	0.0323767	-0.157797	-0.522183	0.206589	1	0.0058436	-0.371156	0.382843	1
P62942	FKB1A_HUMAN	Peptidyl-prolyl cis-trans isomerase FKBP1A (PPIase FKBP1A) (EC 5.2.1.8) (12 kDa FK506-binding protein) (12 kDa FKBP) (FKBP-12) (Calstabin-1) (FK506-binding protein 1A) (FKBP-1A) (Immunophilin FKBP12) (Rotamase)	FKBP1A FKBP1 FKBP12	0.565069	-0.119303	1.24944	1	0.855898	0.174599	1.5372	0.25566	-0.0174613	-0.670552	0.63563	1	0.536338	-0.146688	1.21936	1
P67809	YBOX1_HUMAN	Y-box-binding protein 1 (YB-1) (CCAAT-binding transcription factor I subunit A) (CBF-A) (DNA-binding protein B) (DBPB) (Enhancer factor I subunit A) (EFI-A) (Nuclease-sensitive element-binding protein 1) (Y-box transcription factor)	YBX1 NSEP1 YB1	0.71505	0.120273	1.30983	1	1.70812	1.11181	2.30443	0.000325651	-0.080494	-0.648817	0.487829	1	0.480393	-0.093492	1.05428	1
P67936	TPM4_HUMAN	Tropomyosin alpha-4 chain (TM30p1) (Tropomyosin-4)	TPM4	0.547671	-0.343638	1.43898	1	1.91108	0.995542	2.82661	0.0088622	-0.30944	-1.20298	0.584099	1	0.494936	-0.42013	1.41	1
P78539	SRPX_HUMAN	Sushi repeat-containing protein SRPX	SRPX ETX1	-0.68017	-1.57949	0.219155	1	-1.28848	-2.20255	-0.374417	0.147646	-0.154292	-1.0354	0.726818	1	-0.447872	-1.35867	0.462928	1
P80303	NUCB2_HUMAN	Nucleobindin-2 (DNA-binding protein NEFA) (Epididymis secretory protein Li 109) (Gastric cancer antigen Zg4) (Prepronesfatin) [Cleaved into: Nesfatin-1]	NUCB2 NEFA	-0.529521	-1.36307	0.304028	1	0.000611764	-0.698581	0.699805	1	-0.0809072	-0.804405	0.642591	1	0.114204	-0.604091	0.832499	1
P81605	DCD_HUMAN	Dermcidin (EC 3.4.-.-) (Preproteolysin) [Cleaved into: Survival-promoting peptide; DCD-1]	DCD AIDD DSEP	0.330986	-0.483036	1.14501	1	-1.45941	-2.28154	-0.63728	0.0363725	-0.264531	-1.05151	0.522446	1	-1.41706	-2.23345	-0.60068	0.174529
P82979	SARNP_HUMAN	SAP domain-containing ribonucleoprotein (Cytokine-induced protein of 29 kDa) (Nuclear protein Hcc-1) (Proliferation-associated cytokine-inducible protein CIP29)	SARNP HCC1 HSPC316	0.348313	-0.266059	0.962685	1	0.563581	-0.039061	1.16622	0.780904	-0.0934711	-0.692921	0.505979	1	-0.0528244	-0.670539	0.564891	1
P82987	ATL3_HUMAN	ADAMTS-like protein 3 (ADAMTSL-3) (Punctin-2)	ADAMTSL3 KIAA1233	-0.196245	-1.17356	0.781071	1	0.0570463	-0.948424	1.06252	1	0.0993736	-0.85974	1.05849	1	0.122475	-0.866259	1.11121	1
P83731	RL24_HUMAN	60S ribosomal protein L24 (60S ribosomal protein L30) (Large ribosomal subunit protein eL24)	RPL24	0.297324	-0.160495	0.755143	1	0.806556	0.346902	1.26621	0.0387692	0.0179063	-0.421443	0.457256	1	0.395	-0.0642779	0.854277	1
P84098	RL19_HUMAN	60S ribosomal protein L19 (Large ribosomal subunit protein eL19)	RPL19	0.193388	-0.386312	0.773087	1	0.653558	0.074853	1.23226	0.400431	0.0383217	-0.50041	0.577053	1	0.277089	-0.274705	0.828884	1
P84103	SRSF3_HUMAN	Serine/arginine-rich splicing factor 3 (Pre-mRNA-splicing factor SRP20) (Splicing factor, arginine/serine-rich 3)	SRSF3 SFRS3 SRP20	0.143127	-0.451039	0.737293	1	0.470474	-0.107521	1.04847	1	0.131412	-0.456166	0.71899	1	0.146032	-0.446496	0.738559	1
P98095	FBLN2_HUMAN	Fibulin-2 (FIBL-2)	FBLN2	-0.125522	-1.22104	0.97	1	-1.00831	-2.13947	0.122846	0.90259	-0.0239604	-1.10131	1.05339	1	-1.46847	-2.57914	-0.357798	0.803826
P98179	RBM3_HUMAN	RNA-binding protein 3 (RNA-binding motif protein 3) (RNPL)	RBM3 RNPL	-0.0770186	-0.970838	0.816801	1	0.0454815	-0.855093	0.946056	1	-0.176927	-1.024	0.670149	1	-0.479422	-1.39963	0.440782	1
Q00341	VIGLN_HUMAN	Vigilin (High density lipoprotein-binding protein) (HDL-binding protein)	HDLBP HBP VGL	0.1245	-0.401766	0.650766	1	0.724126	0.195886	1.25237	0.166336	-0.0048376	-0.521999	0.512323	1	0.0956851	-0.429692	0.621062	1
Q00610	CLH1_HUMAN	Clathrin heavy chain 1 (Clathrin heavy chain on chromosome 17) (CLH-17)	CLTC CLH17 CLTCL2 KIAA0034	0.050061	-0.652859	0.752981	1	0.68435	-0.028638	1.39734	0.725468	-0.498213	-1.20652	0.210098	1	-0.160687	-0.896676	0.575302	1
Q00688	FKBP3_HUMAN	Peptidyl-prolyl cis-trans isomerase FKBP3 (PPIase FKBP3) (EC 5.2.1.8) (25 kDa FK506-binding protein) (25 kDa FKBP) (FKBP-25) (FK506-binding protein 3) (FKBP-3) (Immunophilin FKBP25) (Rapamycin-selective 25 kDa immunophilin) (Rotamase)	FKBP3 FKBP25	0.332933	-0.288443	0.954308	1	0.565111	-0.0479035	1.17813	0.815809	-0.195207	-0.783003	0.392589	1	0.0152175	-0.594871	0.625306	1
Q01082	SPTB2_HUMAN	Spectrin beta chain, non-erythrocytic 1 (Beta-II spectrin) (Fodrin beta chain) (Spectrin, non-erythroid beta chain 1)	SPTBN1 SPTB2	-0.507513	-1.42071	0.405684	1	-0.748858	-1.63422	0.136499	1	-0.447874	-1.24597	0.350218	1	-0.714809	-1.51851	0.0888889	1
Q01130	SRSF2_HUMAN	Serine/arginine-rich splicing factor 2 (Protein PR264) (Splicing component, 35 kDa) (Splicing factor SC35) (SC-35) (Splicing factor, arginine/serine-rich 2)	SRSF2 SFRS2	-0.160774	-0.763727	0.442179	1	0.148699	-0.452336	0.749734	1	-0.507106	-1.0857	0.0714905	1	-0.549047	-1.13926	0.0411689	1
Q01469	FABP5_HUMAN	Fatty acid-binding protein 5 (Epidermal-type fatty acid-binding protein) (E-FABP) (Fatty acid-binding protein, epidermal) (Psoriasis-associated fatty acid-binding protein homolog) (PA-FABP)	FABP5	0.0505681	-0.814564	0.9157	1	0.68029	-0.175742	1.53632	1	0.0946713	-0.700744	0.890086	1	0.70155	-0.116316	1.51942	1
Q01518	CAP1_HUMAN	Adenylyl cyclase-associated protein 1 (CAP 1)	CAP1 CAP	0.247032	-0.412456	0.906519	1	1.1273	0.453557	1.80105	0.0497803	0.205373	-0.442288	0.853033	1	0.357515	-0.311675	1.02671	1
Q01523	DEF5_HUMAN	Defensin alpha 5 (Defensin-5) (HD5(20-94)) [Cleaved into: HD5(23-94); HD5(29-94); HD5(56-94); HD5(63-94)]	DEFA5 DEF5	-0.592002	-1.75765	0.573643	1	-1.93169	-3.14797	-0.715409	0.0784645	0.0185654	-1.1932	1.23033	1	-0.203602	-1.43485	1.02765	1
Q01844	EWS_HUMAN	RNA-binding protein EWS (EWS oncogene) (Ewing sarcoma breakpoint region 1 protein)	EWSR1 EWS	0.204408	-0.36016	0.768976	1	0.700165	0.127373	1.27296	0.282425	-0.148611	-0.690642	0.39342	1	-0.0845604	-0.640716	0.471595	1
Q01995	TAGL_HUMAN	Transgelin (22 kDa actin-binding protein) (Protein WS3-10) (Smooth muscle protein 22-alpha) (SM22-alpha)	TAGLN SM22 WS3-10	-0.460283	-1.66905	0.748483	1	-0.752185	-1.92665	0.422283	1	0.0665709	-0.976863	1.11	1	-0.141238	-1.14431	0.861838	1
Q02543	RL18A_HUMAN	60S ribosomal protein L18a (Large ribosomal subunit protein eL20)	RPL18A	0.324955	-0.262287	0.912197	1	0.73743	0.155494	1.31937	0.247339	-0.0538236	-0.629588	0.521941	1	-0.137343	-0.71187	0.437185	1
Q02809	PLOD1_HUMAN	Procollagen-lysine,2-oxoglutarate 5-dioxygenase 1 (EC 1.14.11.4) (Lysyl hydroxylase 1) (LH1)	PLOD1 LLH PLOD	-0.387169	-1.29959	0.525254	1	-0.586508	-1.44363	0.270609	1	0.457182	-0.496434	1.4108	1	0.594128	-0.302975	1.49123	1
Q02833	RASF7_HUMAN	Ras association domain-containing protein 7 (HRAS1-related cluster protein 1)	RASSF7 C11orf13 HRC1	-0.577513	-1.47185	0.316825	1	-1.45627	-2.37824	-0.534297	0.0795289	-0.338432	-1.22813	0.551268	1	-2.07496	-3.01773	-1.1322	0.0264815
Q03252	LMNB2_HUMAN	Lamin-B2	LMNB2 LMN2	0.295899	-0.349954	0.941751	1	-0.0778965	-0.742362	0.586569	1	-0.148088	-0.794217	0.498042	1	-0.714309	-1.38015	-0.0484661	1
Q03591	FHR1_HUMAN	Complement factor H-related protein 1 (FHR-1) (H factor-like protein 1) (FHL-1) (H-factor-like 1) (H36)	CFHR1 CFHL CFHL1 CFHL1P CFHR1P FHR1 HFL1 HFL2	-0.376626	-1.21799	0.46474	1	-0.957869	-1.81134	-0.104397	0.4137	0.000287043	-0.839637	0.840211	1	-0.0471361	-0.902659	0.808387	1
Q03692	COAA1_HUMAN	Collagen alpha-1(X) chain	COL10A1	-0.66231	-1.56892	0.244296	1	-1.63553	-2.56733	-0.703732	0.0390373	0.0560459	-0.849337	0.961428	1	-0.39751	-1.33002	0.535002	1
Q04446	GLGB_HUMAN	1,4-alpha-glucan-branching enzyme (EC 2.4.1.18) (Brancher enzyme) (Glycogen-branching enzyme)	GBE1	-0.405494	-0.949296	0.138307	1	-0.696221	-1.25123	-0.141207	0.25566	0.207365	-0.342438	0.757167	1	-0.044263	-0.605256	0.51673	1
Q04837	SSBP_HUMAN	Single-stranded DNA-binding protein, mitochondrial (Mt-SSB) (MtSSB) (PWP1-interacting protein 17)	SSBP1 SSBP	0.561316	-0.422982	1.54561	1	0.952569	-0.0121186	1.91726	0.652511	-0.0368627	-0.926311	0.852586	1	-0.681048	-1.53922	0.17712	1
Q05519	SRS11_HUMAN	Serine/arginine-rich splicing factor 11 (Arginine-rich 54 kDa nuclear protein) (p54) (Splicing factor, arginine/serine-rich 11)	SRSF11 SFRS11	0.356528	-0.448434	1.16149	1	0.0966025	-0.675456	0.868661	1	0.19665	-0.53509	0.928391	1	-0.336579	-1.10229	0.429132	1
Q06033	ITIH3_HUMAN	Inter-alpha-trypsin inhibitor heavy chain H3 (ITI heavy chain H3) (ITI-HC3) (Inter-alpha-inhibitor heavy chain 3) (Serum-derived hyaluronan-associated protein) (SHAP)	ITIH3	-0.224458	-1.19484	0.745921	1	-1.13089	-2.12647	-0.135316	0.394982	0.145122	-0.814602	1.10485	1	-0.571873	-1.56175	0.418	1
Q06141	REG3A_HUMAN	Regenerating islet-derived protein 3-alpha (REG-3-alpha) (Hepatointestinal pancreatic protein) (HIP/PAP) (Human proislet peptide) (Pancreatitis-associated protein 1) (Regenerating islet-derived protein III-alpha) (Reg III-alpha) [Cleaved into: Regenerating islet-derived protein 3-alpha 16.5 kDa form; Regenerating islet-derived protein 3-alpha 15 kDa form]	REG3A HIP PAP PAP1	-0.514573	-1.54882	0.519679	1	-0.863672	-1.96855	0.241201	1	-0.357841	-1.38605	0.670373	1	-0.411487	-1.49277	0.66979	1
Q06210	GFPT1_HUMAN	Glutamine--fructose-6-phosphate aminotransferase [isomerizing] 1 (EC 2.6.1.16) (D-fructose-6-phosphate amidotransferase 1) (Glutamine:fructose-6-phosphate amidotransferase 1) (GFAT 1) (GFAT1) (Hexosephosphate aminotransferase 1)	GFPT1 GFAT GFPT	-0.518092	-1.21932	0.183136	1	-0.825552	-1.49794	-0.153166	0.282425	0.0582298	-0.612605	0.729064	1	0.0306729	-0.621383	0.682729	1
Q06323	PSME1_HUMAN	Proteasome activator complex subunit 1 (11S regulator complex subunit alpha) (REG-alpha) (Activator of multicatalytic protease subunit 1) (Interferon gamma up-regulated I-5111 protein) (IGUP I-5111) (Proteasome activator 28 subunit alpha) (PA28a) (PA28alpha)	PSME1 IFI5111	0.130459	-0.590702	0.851621	1	0.557303	-0.175215	1.28982	1	-0.23451	-0.958924	0.489904	1	0.318713	-0.409197	1.04662	1
Q06828	FMOD_HUMAN	Fibromodulin (FM) (Collagen-binding 59 kDa protein) (Keratan sulfate proteoglycan fibromodulin) (KSPG fibromodulin)	FMOD FM SLRR2E	-0.0489915	-0.896758	0.798775	1	-0.234691	-1.10712	0.637734	1	-0.124683	-0.971938	0.722573	1	-0.652957	-1.52596	0.220047	1
Q07020	RL18_HUMAN	60S ribosomal protein L18 (Large ribosomal subunit protein eL18)	RPL18	0.347371	-0.0595352	0.754278	1	0.958558	0.542718	1.3744	0.00413725	0.0649507	-0.341793	0.471695	1	0.201451	-0.219493	0.622395	1
Q07507	DERM_HUMAN	Dermatopontin (Tyrosine-rich acidic matrix protein) (TRAMP)	DPT	-0.0429238	-0.640717	0.55487	1	-0.911107	-1.52418	-0.298034	0.106752	0.0879394	-0.509281	0.68516	1	-0.376966	-0.994143	0.240212	1
Q07954	LRP1_HUMAN	Prolow-density lipoprotein receptor-related protein 1 (LRP-1) (Alpha-2-macroglobulin receptor) (A2MR) (Apolipoprotein E receptor) (APOER) (CD antigen CD91) [Cleaved into: Low-density lipoprotein receptor-related protein 1 85 kDa subunit (LRP-85); Low-density lipoprotein receptor-related protein 1 515 kDa subunit (LRP-515); Low-density lipoprotein receptor-related protein 1 intracellular domain (L…	LRP1 A2MR APR	-0.345979	-0.813734	0.121775	1	-0.899275	-1.38065	-0.417904	0.02685	-0.0115715	-0.478636	0.455493	1	-0.536394	-1.01924	-0.0535513	1
Q07960	RHG01_HUMAN	Rho GTPase-activating protein 1 (CDC42 GTPase-activating protein) (GTPase-activating protein rhoGAP) (Rho-related small GTPase protein activator) (Rho-type GTPase-activating protein 1) (p50-RhoGAP)	ARHGAP1 CDC42GAP RHOGAP1	0.790403	-0.246087	1.82689	1	2.11565	1.10423	3.12708	0.00931042	-0.297236	-1.22178	0.627304	1	-0.0150359	-0.927049	0.896977	1
Q08209	PP2BA_HUMAN	Protein phosphatase 3 catalytic subunit alpha (EC 3.1.3.16) (CAM-PRP catalytic subunit) (Calcineurin A alpha) (Calmodulin-dependent calcineurin A subunit alpha isoform) (CNA alpha) (Serine/threonine-protein phosphatase 2B catalytic subunit alpha isoform)	PPP3CA CALNA CNA	0.374945	-0.306151	1.05604	1	0.572678	-0.0642721	1.20963	0.877161	-0.0608386	-0.594104	0.472427	1	0.134138	-0.40332	0.671595	1
Q08211	DHX9_HUMAN	ATP-dependent RNA helicase A (EC 3.6.4.13) (DEAH box protein 9) (DExH-box helicase 9) (Leukophysin) (LKP) (Nuclear DNA helicase II) (NDH II) (RNA helicase A)	DHX9 DDX9 LKP NDH2	0.15798	-0.818578	1.13454	1	-0.517552	-1.46859	0.433481	1	0.209713	-0.682479	1.10191	1	-0.89052	-1.8001	0.0190617	1
Q08431	MFGM_HUMAN	Lactadherin (Breast epithelial antigen BA46) (HMFG) (MFGM) (Milk fat globule-EGF factor 8) (MFG-E8) (SED1) [Cleaved into: Lactadherin short form; Medin]	MFGE8	-0.269867	-1.12644	0.586705	1	-1.3984	-2.27895	-0.517857	0.0730144	-0.125112	-0.981457	0.731232	1	-0.880668	-1.76175	0.000414492	1
Q08722	CD47_HUMAN	Leukocyte surface antigen CD47 (Antigenic surface determinant protein OA3) (Integrin-associated protein) (IAP) (Protein MER6) (CD antigen CD47)	CD47 MER6	0.0409302	-1.01179	1.09365	1	-0.0659958	-1.14111	1.00912	1	-0.32712	-1.29456	0.640322	1	-0.778966	-1.81995	0.262019	1
Q08AG5	ZN844_HUMAN	Zinc finger protein 844	ZNF844	0.0163153	-0.62967	0.662301	1	-0.68725	-1.35359	-0.0209158	0.567396	0.111548	-0.541431	0.764527	1	0.109047	-0.563866	0.78196	1
Q12882	DPYD_HUMAN	Dihydropyrimidine dehydrogenase [NADP(+)] (DHPDHase) (DPD) (EC 1.3.1.2) (Dihydrothymine dehydrogenase) (Dihydrouracil dehydrogenase)	DPYD	-0.0481659	-0.812321	0.715989	1	-0.990422	-1.77283	-0.208011	0.249069	0.0292062	-0.709316	0.767728	1	-1.24588	-2.01862	-0.473146	0.2842
Q12906	ILF3_HUMAN	Interleukin enhancer-binding factor 3 (Double-stranded RNA-binding protein 76) (DRBP76) (M-phase phosphoprotein 4) (MPP4) (Nuclear factor associated with dsRNA) (NFAR) (Nuclear factor of activated T-cells 90 kDa) (NF-AT-90) (Translational control protein 80) (TCP80)	ILF3 DRBF MPHOSPH4 NF90	0.041806	-0.426564	0.510176	1	0.579787	0.100402	1.05917	0.293675	-0.156484	-0.622482	0.309514	1	-0.187008	-0.658752	0.284735	1
Q13103	SPP24_HUMAN	Secreted phosphoprotein 24 (Spp-24) (Secreted phosphoprotein 2)	SPP2 SPP24	-0.110852	-0.879606	0.657901	1	-1.82566	-2.61955	-1.03176	0.00413725	-0.0459486	-0.813818	0.721921	1	-1.64447	-2.45445	-0.83448	0.0571509
Q13126	MTAP_HUMAN	S-methyl-5'-thioadenosine phosphorylase (EC 2.4.2.28) (5'-methylthioadenosine phosphorylase) (MTA phosphorylase) (MTAP) (MTAPase)	MTAP MSAP	-0.057624	-0.590959	0.475711	1	-0.527074	-1.07092	0.0167704	0.699924	-0.320968	-0.85226	0.210324	1	-0.248009	-0.785731	0.289714	1
Q13148	TADBP_HUMAN	TAR DNA-binding protein 43 (TDP-43)	TARDBP TDP43	0.439476	-0.152823	1.03178	1	0.692396	0.0861114	1.29868	0.38439	-0.360942	-0.942092	0.220208	1	-0.275789	-0.876785	0.325207	1
Q13151	ROA0_HUMAN	Heterogeneous nuclear ribonucleoprotein A0 (hnRNP A0)	HNRNPA0 HNRPA0	0.0936452	-0.426368	0.613658	1	0.315543	-0.203185	0.83427	1	-0.295529	-0.791861	0.200802	1	-0.634054	-1.14887	-0.119235	1
Q13162	PRDX4_HUMAN	Peroxiredoxin-4 (EC 1.11.1.24) (Antioxidant enzyme AOE372) (AOE37-2) (Peroxiredoxin IV) (Prx-IV) (Thioredoxin peroxidase AO372) (Thioredoxin-dependent peroxide reductase A0372) (Thioredoxin-dependent peroxiredoxin 4)	PRDX4	0.392922	-0.402457	1.1883	1	1.15911	0.384726	1.9335	0.102852	-0.465295	-1.26179	0.331198	1	0.193949	-0.568553	0.956452	1
Q13214	SEM3B_HUMAN	Semaphorin-3B (Sema A(V)) (Semaphorin-V) (Sema V)	SEMA3B SEMA5 SEMAA	-0.530821	-1.59089	0.52925	1	-1.101	-2.18255	-0.0194544	0.585739	0.0868673	-0.98084	1.15457	1	-1.28766	-2.39932	-0.175994	1
Q13217	DNJC3_HUMAN	DnaJ homolog subfamily C member 3 (Endoplasmic reticulum DNA J domain-containing protein 6) (ER-resident protein ERdj6) (ERdj6) (Interferon-induced, double-stranded RNA-activated protein kinase inhibitor) (Protein kinase inhibitor of 58 kDa) (Protein kinase inhibitor p58)	DNAJC3 P58IPK PRKRI	-0.785536	-1.86442	0.293351	1	-1.98889	-3.02975	-0.948039	0.0230642	0.0500344	-0.982941	1.08301	1	0.00852742	-1.04161	1.05866	1
Q13228	SBP1_HUMAN	Methanethiol oxidase (MTO) (EC 1.8.3.4) (56 kDa selenium-binding protein) (SBP56) (SP56) (Selenium-binding protein 1)	SELENBP1 SBP	0.52005	-0.0948251	1.13492	1	1.36841	0.736868	1.99996	0.00683074	0.00301001	-0.606608	0.612628	1	1.58495	0.954738	2.21515	0.00415134
Q13332	PTPRS_HUMAN	Receptor-type tyrosine-protein phosphatase S (R-PTP-S) (EC 3.1.3.48) (Receptor-type tyrosine-protein phosphatase sigma) (R-PTP-sigma)	PTPRS	-0.740382	-1.49859	0.0178209	1	-2.39436	-3.22186	-1.56687	0.000426521	-0.00796919	-0.771872	0.755934	1	-1.11663	-1.98505	-0.24822	0.94005
Q13347	EIF3I_HUMAN	Eukaryotic translation initiation factor 3 subunit I (eIF3i) (Eukaryotic translation initiation factor 3 subunit 2) (TGF-beta receptor-interacting protein 1) (TRIP-1) (eIF-3-beta) (eIF3 p36)	EIF3I EIF3S2 TRIP1	0.355721	-0.202685	0.914127	1	0.587873	0.0274811	1.14826	0.529396	-0.236096	-0.734314	0.262121	1	-0.239767	-0.745393	0.265858	1
Q13361	MFAP5_HUMAN	Microfibrillar-associated protein 5 (MFAP-5) (MP25) (Microfibril-associated glycoprotein 2) (MAGP-2)	MFAP5 MAGP2	-0.454311	-1.33541	0.426789	1	-2.37178	-3.29047	-1.4531	0.0018941	-0.103404	-0.961907	0.755098	1	-1.63668	-2.59758	-0.675775	0.209879
Q13409	DC1I2_HUMAN	Cytoplasmic dynein 1 intermediate chain 2 (Cytoplasmic dynein intermediate chain 2) (Dynein intermediate chain 2, cytosolic) (DH IC-2)	DYNC1I2 DNCI2 DNCIC2	0.590284	-0.0967099	1.27728	1	1.23002	0.556621	1.90343	0.0323767	-0.306886	-0.96851	0.354738	1	-0.176155	-0.846086	0.493776	1
Q13418	ILK_HUMAN	Integrin-linked protein kinase (EC 2.7.11.1) (59 kDa serine/threonine-protein kinase) (Beta-integrin-linked kinase) (ILK-1) (ILK-2) (p59ILK)	ILK ILK1 ILK2	0.275263	-0.366523	0.917049	1	0.920327	0.251664	1.58899	0.164804	-0.457154	-1.09314	0.17883	1	-0.326262	-0.98092	0.328396	1
Q13435	SF3B2_HUMAN	Splicing factor 3B subunit 2 (Pre-mRNA-splicing factor SF3b 145 kDa subunit) (SF3b145) (Spliceosome-associated protein 145) (SAP 145)	SF3B2 SAP145	0.0570927	-0.68852	0.802706	1	-0.441143	-1.16998	0.28769	1	0.381501	-0.333875	1.09688	1	0.274062	-0.533805	1.08193	1
Q13557	KCC2D_HUMAN	Calcium/calmodulin-dependent protein kinase type II subunit delta (CaM kinase II subunit delta) (CaMK-II subunit delta) (EC 2.7.11.17)	CAMK2D CAMKD	0.441387	-0.478402	1.36118	1	0.862534	-0.0416819	1.76675	0.741035	-0.000992268	-0.863793	0.861808	1	0.34624	-0.54577	1.23825	1
Q13561	DCTN2_HUMAN	Dynactin subunit 2 (50 kDa dynein-associated polypeptide) (Dynactin complex 50 kDa subunit) (DCTN-50) (p50 dynamitin)	DCTN2 DCTN50	0.0651102	-0.436929	0.567149	1	0.59711	0.0855545	1.10867	0.347311	-0.161052	-0.657536	0.335432	1	-0.254104	-0.765597	0.257388	1
Q13813	SPTN1_HUMAN	Spectrin alpha chain, non-erythrocytic 1 (Alpha-II spectrin) (Fodrin alpha chain) (Spectrin, non-erythroid alpha subunit)	SPTAN1 NEAS SPTA2	0.557424	-0.683575	1.79842	1	1.00202	-0.207486	2.21153	1	-0.948279	-2.131	0.234441	1	-1.57149	-2.72323	-0.419755	0.699973
Q13822	ENPP2_HUMAN	Ectonucleotide pyrophosphatase/phosphodiesterase family member 2 (E-NPP 2) (EC 3.1.4.39) (Autotaxin) (Extracellular lysophospholipase D) (LysoPLD)	ENPP2 ATX PDNP2	0.48851	-0.250794	1.22781	1	0.149485	-0.595421	0.894391	1	0.156222	-0.611868	0.924311	1	0.675948	-0.101067	1.45296	1
Q13951	PEBB_HUMAN	Core-binding factor subunit beta (CBF-beta) (Polyomavirus enhancer-binding protein 2 beta subunit) (PEA2-beta) (PEBP2-beta) (SL3-3 enhancer factor 1 subunit beta) (SL3/AKV core-binding factor beta subunit)	CBFB	-0.576635	-1.51288	0.359611	1	-0.773944	-1.7597	0.211812	1	-0.35344	-1.35356	0.646682	1	-0.636588	-1.63849	0.365312	1
Q14011	CIRBP_HUMAN	Cold-inducible RNA-binding protein (A18 hnRNP) (Glycine-rich RNA-binding protein CIRP)	CIRBP A18HNRNP CIRP	-0.547943	-1.33193	0.236042	1	-0.5241	-1.33104	0.28284	1	-0.695248	-1.47927	0.0887716	1	-0.694685	-1.50284	0.113473	1
Q14112	NID2_HUMAN	Nidogen-2 (NID-2) (Osteonidogen)	NID2	-0.578576	-1.56249	0.405334	1	0.62273	-0.390385	1.63584	1	-0.639223	-1.57011	0.291663	1	0.25879	-0.703766	1.22135	1
Q14114	LRP8_HUMAN	Low-density lipoprotein receptor-related protein 8 (LRP-8) (Apolipoprotein E receptor 2)	LRP8 APOER2	-0.305296	-1.45435	0.843755	1	-0.824209	-2.07307	0.424654	1	0.140403	-1.0018	1.2826	1	0.623168	-0.559945	1.80628	1
Q14152	EIF3A_HUMAN	Eukaryotic translation initiation factor 3 subunit A (eIF3a) (Eukaryotic translation initiation factor 3 subunit 10) (eIF-3-theta) (eIF3 p167) (eIF3 p180) (eIF3 p185)	EIF3A EIF3S10 KIAA0139	-0.596499	-1.56493	0.371927	1	-0.00845044	-0.908199	0.891298	1	-0.136297	-1.03966	0.767063	1	-0.393077	-1.27323	0.487078	1
Q14195	DPYL3_HUMAN	Dihydropyrimidinase-related protein 3 (DRP-3) (Collapsin response mediator protein 4) (CRMP-4) (Unc-33-like phosphoprotein 1) (ULIP-1)	DPYSL3 CRMP4 DRP3 ULIP ULIP1	0.464514	-0.0768116	1.00584	1	1.03924	0.482835	1.59565	0.0259763	-0.0995365	-0.639977	0.440904	1	-0.200844	-0.758147	0.356458	1
Q14204	DYHC1_HUMAN	Cytoplasmic dynein 1 heavy chain 1 (Cytoplasmic dynein heavy chain 1) (Dynein heavy chain, cytosolic)	DYNC1H1 DHC1 DNCH1 DNCL DNECL DYHC KIAA0325	0.740708	-0.33426	1.81568	1	-0.560473	-1.66416	0.543217	1	-0.0475456	-1.10116	1.00607	1	0.0215262	-1.00815	1.05121	1
Q14247	SRC8_HUMAN	Src substrate cortactin (Amplaxin) (Oncogene EMS1)	CTTN EMS1	0.354257	-0.212108	0.920622	1	1.01272	0.433508	1.59192	0.0387692	-0.260057	-0.821134	0.30102	1	-0.1101	-0.684218	0.464018	1
Q14520	HABP2_HUMAN	Hyaluronan-binding protein 2 (EC 3.4.21.-) (Factor VII-activating protease) (Factor seven-activating protease) (FSAP) (Hepatocyte growth factor activator-like protein) (Plasma hyaluronan-binding protein) [Cleaved into: Hyaluronan-binding protein 2 50 kDa heavy chain; Hyaluronan-binding protein 2 50 kDa heavy chain alternate form; Hyaluronan-binding protein 2 27 kDa light chain; Hyaluronan-binding…	HABP2 HGFAL PHBP	-0.162816	-0.768317	0.442685	1	-0.83652	-1.45725	-0.215788	0.183144	0.0785837	-0.526672	0.68384	1	0.25657	-0.369958	0.883097	1
Q14554	PDIA5_HUMAN	Protein disulfide-isomerase A5 (EC 5.3.4.1) (Protein disulfide isomerase-related protein)	PDIA5 PDIR	0.568812	-0.0937107	1.23133	1	1.32012	0.696054	1.94418	0.0088596	0.368877	-0.293714	1.03147	1	0.690395	0.0774978	1.30329	1
Q14624	ITIH4_HUMAN	Inter-alpha-trypsin inhibitor heavy chain H4 (ITI heavy chain H4) (ITI-HC4) (Inter-alpha-inhibitor heavy chain 4) (Inter-alpha-trypsin inhibitor family heavy chain-related protein) (IHRP) (Plasma kallikrein sensitive glycoprotein 120) (Gp120) (PK-120) [Cleaved into: 70 kDa inter-alpha-trypsin inhibitor heavy chain H4; 35 kDa inter-alpha-trypsin inhibitor heavy chain H4]	ITIH4 IHRP ITIHL1 PK120 PRO1851	-0.0391188	-0.713817	0.635579	1	-0.573869	-1.26964	0.121899	1	0.147957	-0.526728	0.822642	1	0.206648	-0.489755	0.903052	1
Q14697	GANAB_HUMAN	Neutral alpha-glucosidase AB (EC 3.2.1.207) (Alpha-glucosidase 2) (Glucosidase II subunit alpha)	GANAB G2AN KIAA0088	-0.507175	-0.979165	-0.0351842	1	-0.606674	-1.08997	-0.123377	0.25566	0.0159908	-0.454412	0.486394	1	-0.540123	-1.02746	-0.0527908	1
Q14764	MVP_HUMAN	Major vault protein (MVP) (Lung resistance-related protein)	MVP LRP	0.0108529	-0.76164	0.783346	1	1.70506	0.911723	2.49839	0.00683074	-0.477428	-1.23783	0.282973	1	-0.0281715	-0.807028	0.750685	1
Q14767	LTBP2_HUMAN	Latent-transforming growth factor beta-binding protein 2 (LTBP-2)	LTBP2 C14orf141 LTBP3	-0.278341	-1.02308	0.466397	1	-0.0571556	-0.824396	0.710085	1	-0.306513	-1.05042	0.437397	1	-1.14792	-1.91719	-0.378647	0.437362
Q14847	LASP1_HUMAN	LIM and SH3 domain protein 1 (LASP-1) (Metastatic lymph node gene 50 protein) (MLN 50)	LASP1 MLN50	0.77068	0.0933914	1.44797	1	1.83922	1.14611	2.53233	0.00100745	-0.346846	-1.03185	0.338154	1	-0.0952534	-0.780094	0.589587	1
Q14956	GPNMB_HUMAN	Transmembrane glycoprotein NMB (Hematopoietic growth factor inducible neurokinin-1 type)	GPNMB HGFIN NMB UNQ1725/PRO9925	-0.185727	-1.20029	0.82884	1	-0.0950195	-1.10959	0.919553	1	-0.265289	-1.25182	0.721243	1	-0.348521	-1.30717	0.610126	1
Q14980	NUMA1_HUMAN	Nuclear mitotic apparatus protein 1 (Nuclear matrix protein-22) (NMP-22) (Nuclear mitotic apparatus protein) (NuMA protein) (SP-H antigen)	NUMA1 NMP22 NUMA	0.270861	-0.724219	1.26594	1	0.359076	-0.606845	1.325	1	-0.702233	-1.63568	0.231214	1	0.167115	-0.801931	1.13616	1
Q15063	POSTN_HUMAN	Periostin (PN) (Osteoblast-specific factor 2) (OSF-2)	POSTN OSF2	-0.0719119	-0.958629	0.814805	1	-0.57563	-1.42458	0.273319	1	-0.114045	-1.03769	0.8096	1	-0.0966573	-0.996115	0.8028	1
Q15084	PDIA6_HUMAN	Protein disulfide-isomerase A6 (EC 5.3.4.1) (Endoplasmic reticulum protein 5) (ER protein 5) (ERp5) (Protein disulfide isomerase P5) (Thioredoxin domain-containing protein 7)	PDIA6 ERP5 P5 TXNDC7	0.180311	-0.313851	0.674473	1	1.17002	0.661147	1.67889	0.00413725	-0.0641722	-0.556702	0.428358	1	0.52768	0.0178843	1.03748	1
Q15113	PCOC1_HUMAN	Procollagen C-endopeptidase enhancer 1 (Procollagen COOH-terminal proteinase enhancer 1) (PCPE-1) (Procollagen C-proteinase enhancer 1) (Type 1 procollagen C-proteinase enhancer protein) (Type I procollagen COOH-terminal proteinase enhancer)	PCOLCE PCPE1	0.0853358	-0.483878	0.654549	1	0.195129	-0.390955	0.781212	1	0.175067	-0.393931	0.744066	1	0.50116	-0.0854535	1.08777	1
Q15149	PLEC_HUMAN	Plectin (PCN) (PLTN) (Hemidesmosomal protein 1) (HD1) (Plectin-1)	PLEC PLEC1	0.821275	0.0869072	1.55564	1	1.41597	0.663379	2.16856	0.02419	0.0410237	-0.691249	0.773296	1	0.275244	-0.48018	1.03067	1
Q15198	PGFRL_HUMAN	Platelet-derived growth factor receptor-like protein (PDGFR-like protein) (PDGF receptor beta-like tumor suppressor)	PDGFRL PRLTS	-0.594511	-1.33918	0.150159	1	-0.967737	-1.73386	-0.201618	0.251153	-0.190281	-0.934268	0.553706	1	-0.293982	-1.06179	0.473823	1
Q15233	NONO_HUMAN	Non-POU domain-containing octamer-binding protein (NonO protein) (54 kDa nuclear RNA- and DNA-binding protein) (p54(nrb)) (p54nrb) (55 kDa nuclear protein) (NMT55) (DNA-binding p52/p100 complex, 52 kDa subunit)	NONO NRB54	0.159546	-0.514409	0.8335	1	0.688133	0.0145092	1.36176	0.581388	-0.371003	-0.969614	0.227609	1	-0.47392	-1.08699	0.139151	1
Q15293	RCN1_HUMAN	Reticulocalbin-1	RCN1 RCN	-0.208962	-0.965128	0.547205	1	0.698576	-0.0551759	1.45233	0.802482	0.0226086	-0.731537	0.776754	1	0.609834	-0.146935	1.3666	1
Q15365	PCBP1_HUMAN	Poly(rC)-binding protein 1 (Alpha-CP1) (Heterogeneous nuclear ribonucleoprotein E1) (hnRNP E1) (Nucleic acid-binding protein SUB2.3)	PCBP1	0.327513	-0.153929	0.808956	1	1.06618	0.574971	1.55739	0.00681474	-0.185577	-0.659698	0.288543	1	0.102411	-0.386566	0.591388	1
Q15366	PCBP2_HUMAN	Poly(rC)-binding protein 2 (Alpha-CP2) (Heterogeneous nuclear ribonucleoprotein E2) (hnRNP E2)	PCBP2	-0.0884211	-0.768201	0.591359	1	0.543307	-0.082525	1.16914	0.970866	0.0342067	-0.562057	0.630471	1	0.0724648	-0.54294	0.687869	1
Q15404	RSU1_HUMAN	Ras suppressor protein 1 (RSP-1) (Rsu-1)	RSU1 RSP1	0.478874	-0.48897	1.44672	1	0.676489	-0.320823	1.6738	1	-0.414619	-1.39145	0.562207	1	-0.655676	-1.6676	0.356246	1
Q15417	CNN3_HUMAN	Calponin-3 (Calponin, acidic isoform)	CNN3	0.439765	-0.516552	1.39608	1	1.69418	0.755379	2.63297	0.0323767	-0.484878	-1.34752	0.377762	1	-0.428226	-1.29936	0.442906	1
Q15436	SC23A_HUMAN	Protein transport protein Sec23A (hSec23A) (SEC23-related protein A)	SEC23A	-0.476649	-1.37535	0.422048	1	0.337462	-0.516539	1.19146	1	-0.173275	-0.921124	0.574573	1	-0.15777	-0.926765	0.611225	1
Q15582	BGH3_HUMAN	Transforming growth factor-beta-induced protein ig-h3 (Beta ig-h3) (Kerato-epithelin) (RGD-containing collagen-associated protein) (RGD-CAP)	TGFBI BIGH3	0.686185	-0.0186234	1.39099	1	1.71067	0.98589	2.43546	0.00393876	0.123946	-0.580395	0.828287	1	0.940866	0.21493	1.6668	0.895023
Q15631	TSN_HUMAN	Translin (EC 3.1.-.-) (Component 3 of promoter of RISC) (C3PO)	TSN	-0.00391385	-0.66575	0.657922	1	-0.743126	-1.41294	-0.0733161	0.43393	-0.0630873	-0.706446	0.580272	1	-0.699892	-1.3605	-0.0392839	1
Q15717	ELAV1_HUMAN	ELAV-like protein 1 (Hu-antigen R) (HuR)	ELAVL1 HUR	0.237463	-0.286102	0.761027	1	0.640344	0.115705	1.16498	0.284866	-0.28741	-0.811265	0.236445	1	-0.565749	-1.12731	-0.00419155	1
Q15848	ADIPO_HUMAN	Adiponectin (30 kDa adipocyte complement-related protein) (Adipocyte complement-related 30 kDa protein) (ACRP30) (Adipocyte, C1q and collagen domain-containing protein) (Adipose most abundant gene transcript 1 protein) (apM-1) (Gelatin-binding protein)	ADIPOQ ACDC ACRP30 APM1 GBP28	-0.152187	-0.946647	0.642273	1	-0.639941	-1.46861	0.18873	1	-0.650186	-1.43611	0.135738	1	-1.4905	-2.30072	-0.68028	0.118802
Q16181	SEPT7_HUMAN	Septin-7 (CDC10 protein homolog)	SEPTIN7 CDC10 SEPT7	0.555448	-0.0442906	1.15519	1	1.31479	0.703776	1.92581	0.00683074	-0.11894	-0.70763	0.46975	1	-0.142121	-0.751359	0.467118	1
Q16222	UAP1_HUMAN	UDP-N-acetylhexosamine pyrophosphorylase (Antigen X) (AGX) (Sperm-associated antigen 2) [Includes: UDP-N-acetylgalactosamine pyrophosphorylase (EC 2.7.7.83) (AGX-1); UDP-N-acetylglucosamine pyrophosphorylase (EC 2.7.7.23) (AGX-2)]	UAP1 SPAG2	0.340524	-0.306248	0.987297	1	0.979417	0.341127	1.61771	0.0872774	0.658807	0.0167191	1.30089	1	0.350534	-0.269366	0.970433	1
Q16270	IBP7_HUMAN	Insulin-like growth factor-binding protein 7 (IBP-7) (IGF-binding protein 7) (IGFBP-7) (IGFBP-rP1) (MAC25 protein) (PGI2-stimulating factor) (Prostacyclin-stimulating factor) (Tumor-derived adhesion factor) (TAF)	IGFBP7 MAC25 PSF	-0.156836	-0.969647	0.655976	1	0.715317	-0.121831	1.55247	1	0.0614024	-0.751792	0.874597	1	0.452152	-0.38635	1.29065	1
Q16543	CDC37_HUMAN	Hsp90 co-chaperone Cdc37 (Hsp90 chaperone protein kinase-targeting subunit) (p50Cdc37) [Cleaved into: Hsp90 co-chaperone Cdc37, N-terminally processed]	CDC37 CDC37A	0.250405	-0.485242	0.986053	1	0.866374	0.187603	1.54514	0.242281	-0.0629226	-0.737094	0.611249	1	0.278027	-0.377537	0.933591	1
Q16555	DPYL2_HUMAN	Dihydropyrimidinase-related protein 2 (DRP-2) (Collapsin response mediator protein 2) (CRMP-2) (N2A3) (Unc-33-like phosphoprotein 2) (ULIP-2)	DPYSL2 CRMP2 ULIP2	0.228944	-0.254485	0.712373	1	0.694269	0.197486	1.19105	0.149843	-0.108952	-0.592148	0.374245	1	-0.258376	-0.755732	0.23898	1
Q16610	ECM1_HUMAN	Extracellular matrix protein 1 (Secretory component p85)	ECM1	-0.184347	-0.788467	0.419773	1	-0.636362	-1.25772	-0.0149994	0.581317	0.104287	-0.499302	0.707875	1	0.118268	-0.504121	0.740656	1
Q16627	CCL14_HUMAN	C-C motif chemokine 14 (Chemokine CC-1/CC-3) (HCC-1/HCC-3) (HCC-1(1-74)) (NCC-2) (Small-inducible cytokine A14) [Cleaved into: HCC-1(3-74); HCC-1(4-74); HCC-1(9-74)]	CCL14 NCC2 SCYA14	0.158415	-0.910415	1.22724	1	-1.33381	-2.43331	-0.234296	0.291709	-0.0223398	-1.08599	1.04131	1	-0.821275	-1.92523	0.282676	1
Q16674	MIA_HUMAN	Melanoma-derived growth regulatory protein (Melanoma inhibitory activity protein)	MIA	-0.222714	-1.04958	0.604155	1	-1.58134	-2.44733	-0.715355	0.0305523	0.234194	-0.601368	1.06976	1	-0.679501	-1.5499	0.190893	1
Q16775	GLO2_HUMAN	Hydroxyacylglutathione hydrolase, mitochondrial (EC 3.1.2.6) (Glyoxalase II) (Glx II)	HAGH GLO2 HAGH1	0.300232	-0.374357	0.97482	1	1.21906	0.570106	1.86801	0.0259763	-0.214161	-0.852133	0.423811	1	1.1915	0.547529	1.83546	0.118802
Q1KMD3	HNRL2_HUMAN	Heterogeneous nuclear ribonucleoprotein U-like protein 2 (Scaffold-attachment factor A2) (SAF-A2)	HNRNPUL2 HNRPUL2	0.386356	-0.435632	1.20835	1	0.795465	0.000740719	1.59019	0.623306	-0.236174	-1.01965	0.547298	1	-0.499678	-1.31403	0.314676	1
Q30KQ8	DB112_HUMAN	Beta-defensin 112 (Beta-defensin 12) (DEFB-12) (Defensin, beta 112)	DEFB112 DEFB12	-0.242499	-1.32836	0.843361	1	-0.847479	-1.96196	0.267007	1	0.218253	-0.928534	1.36504	1	0.458586	-0.723309	1.64048	1
Q4KWH8	PLCH1_HUMAN	1-phosphatidylinositol 4,5-bisphosphate phosphodiesterase eta-1 (EC 3.1.4.11) (Phosphoinositide phospholipase C-eta-1) (Phospholipase C-eta-1) (PLC-eta-1) (Phospholipase C-like protein 3) (PLC-L3)	PLCH1 KIAA1069 PLCL3	-0.276655	-1.37659	0.823283	1	0.178718	-0.870966	1.2284	1	-0.708052	-1.84347	0.427363	1	-0.410724	-1.54939	0.727944	1
Q4ZHG4	FNDC1_HUMAN	Fibronectin type III domain-containing protein 1 (Activation-associated cDNA protein) (Expressed in synovial lining protein)	FNDC1 FNDC2 KIAA1866 MEL4B3	0.248302	-0.675076	1.17168	1	1.3647	0.415192	2.31421	0.12818	0.483665	-0.437462	1.40479	1	1.05065	0.100768	2.00053	1
Q53GG5	PDLI3_HUMAN	PDZ and LIM domain protein 3 (Actinin-associated LIM protein) (Alpha-actinin-2-associated LIM protein)	PDLIM3 ALP	0.161579	-0.81936	1.14252	1	0.392901	-0.517433	1.30323	1	0.350684	-0.593124	1.29449	1	0.300914	-0.572085	1.17391	1
Q53RD9	FBLN7_HUMAN	Fibulin-7 (FIBL-7)	FBLN7 TM14	-0.0583422	-0.881294	0.76461	1	-0.643965	-1.49183	0.2039	1	-0.107332	-0.929686	0.715022	1	0.0635688	-0.785573	0.912711	1
Q5SSJ5	HP1B3_HUMAN	Heterochromatin protein 1-binding protein 3 (Protein HP1-BP74)	HP1BP3	0.119902	-0.298606	0.538409	1	-0.185765	-0.616363	0.244833	1	-0.164384	-0.582372	0.253605	1	-0.775731	-1.20708	-0.34438	0.140949
Q5SYB0	FRPD1_HUMAN	FERM and PDZ domain-containing protein 1 (FERM domain-containing protein 2)	FRMPD1 FRMD2 KIAA0967	0.248846	-0.476343	0.974034	1	-1.31252	-2.05867	-0.566376	0.038681	-0.212146	-0.926311	0.502018	1	-0.949436	-1.69509	-0.203784	0.945174
Q5VU65	P210L_HUMAN	Nuclear pore membrane glycoprotein 210-like (Nucleoporin 210 kDa-like) (Nucleoporin Nup210-like)	NUP210L	0.0873454	-1.00859	1.18329	1	-1.06618	-2.22405	0.0917008	0.815809	1.0018	-0.0902551	2.09385	1	0.444267	-0.693609	1.58214	1
Q641Q3	METRL_HUMAN	Meteorin-like protein (Subfatin)	METRNL	-0.243698	-1.09729	0.609889	1	-2.07856	-2.92943	-1.22769	0.00319121	0.359838	-0.511536	1.23121	1	-0.184594	-1.04954	0.680352	1
Q6IBS0	TWF2_HUMAN	Twinfilin-2 (A6-related protein) (hA6RP) (Protein tyrosine kinase 9-like) (Twinfilin-1-like protein)	TWF2 PTK9L MSTP011	0.044276	-0.576288	0.664841	1	0.730579	0.117968	1.34319	0.316001	-0.152164	-0.796371	0.492043	1	-0.221733	-0.865002	0.421536	1
Q6NZI2	CAVN1_HUMAN	Caveolae-associated protein 1 (Cavin-1) (Polymerase I and transcript release factor)	CAVIN1 PTRF FKSG13	0.139052	-0.481737	0.759842	1	0.73742	0.100638	1.3742	0.360157	-0.477544	-1.09724	0.142155	1	-0.788616	-1.4264	-0.150827	1
Q6PCB0	VWA1_HUMAN	von Willebrand factor A domain-containing protein 1	VWA1	0.0214489	-0.614149	0.657047	1	0.385239	-0.269903	1.04038	1	0.343584	-0.292249	0.979416	1	0.803086	0.145682	1.46049	1
Q6UVK1	CSPG4_HUMAN	Chondroitin sulfate proteoglycan 4 (Chondroitin sulfate proteoglycan NG2) (Melanoma chondroitin sulfate proteoglycan) (Melanoma-associated chondroitin sulfate proteoglycan)	CSPG4 MCSP	-0.506303	-1.14904	0.136438	1	-1.27741	-1.93746	-0.61735	0.0192104	-0.0505169	-0.696027	0.594993	1	-0.367731	-1.03335	0.297885	1
Q6UWX4	HIPL2_HUMAN	HHIP-like protein 2	HHIPL2 HHIP3 KIAA1822L UNQ841/PRO1779	0.0678658	-0.848936	0.984668	1	-0.336936	-1.26307	0.589195	1	0.00247418	-0.884258	0.889206	1	0.217996	-0.702062	1.13805	1
Q6UX71	PXDC2_HUMAN	Plexin domain-containing protein 2 (Tumor endothelial marker 7-related protein)	PLXDC2 TEM7R UNQ2514/PRO6003	-0.454824	-1.31127	0.401621	1	-1.36849	-2.25236	-0.484613	0.0869268	0.0384752	-0.818343	0.895294	1	-1.03007	-1.92408	-0.136066	1
Q6UXH9	PAMR1_HUMAN	Inactive serine protease PAMR1 (Peptidase domain-containing protein associated with muscle regeneration 1) (Regeneration-associated muscle protease homolog)	PAMR1 RAMP FP938 UNQ699/PRO1344	-0.267385	-1.05449	0.519718	1	0.548544	-0.232036	1.32912	1	-0.149894	-0.934332	0.634544	1	-0.473894	-1.22718	0.279395	1
Q6UXI7	VITRN_HUMAN	Vitrin	VIT UNQ647/PRO1277	-0.299164	-1.16838	0.570057	1	-1.71126	-2.66803	-0.754496	0.0352323	-0.157516	-0.998027	0.682996	1	-1.2807	-2.23942	-0.32199	0.776872
Q6UXX9	RSPO2_HUMAN	R-spondin-2 (Roof plate-specific spondin-2) (hRspo2)	RSPO2 UNQ9384/PRO34209	-0.130496	-1.07896	0.817972	1	-0.241118	-1.20183	0.719592	1	-0.249199	-1.16676	0.668357	1	0.382643	-0.555078	1.32036	1
Q6UY14	ATL4_HUMAN	ADAMTS-like protein 4 (ADAMTSL-4) (Thrombospondin repeat-containing protein 1)	ADAMTSL4 TSRC1 PP1396 UNQ2803/PRO34012	-0.223134	-0.594356	0.148088	1	-0.624193	-1.00464	-0.243745	0.0598593	-0.366339	-0.736647	0.0039685	1	-0.855055	-1.24455	-0.465561	0.0264815
Q6YHK3	CD109_HUMAN	CD109 antigen (150 kDa TGF-beta-1-binding protein) (C3 and PZP-like alpha-2-macroglobulin domain-containing protein 7) (Platelet-specific Gov antigen) (p180) (r150) (CD antigen CD109)	CD109 CPAMD7	-0.305518	-0.81433	0.203294	1	-0.643182	-1.16615	-0.120213	0.278274	-0.10153	-0.609817	0.406758	1	-0.546771	-1.07103	-0.0225104	1
Q6ZN30	BNC2_HUMAN	Zinc finger protein basonuclin-2	BNC2	-0.462136	-1.54739	0.623115	1	-1.8885	-3.00057	-0.776436	0.0454504	0.532389	-0.549031	1.61381	1	-0.44055	-1.56316	0.682063	1
Q76M96	CCD80_HUMAN	Coiled-coil domain-containing protein 80 (Down-regulated by oncogenes protein 1) (Up-regulated in BRS-3 deficient mouse homolog)	CCDC80 DRO1 URB HBE245	-0.0026008	-1.04105	1.03585	1	0.6553	-0.412998	1.7236	1	0.134804	-0.906713	1.17632	1	1.75422	0.684865	2.82357	0.2451
Q7KZF4	SND1_HUMAN	Staphylococcal nuclease domain-containing protein 1 (EC 3.1.31.1) (100 kDa coactivator) (EBNA2 coactivator p100) (Tudor domain-containing protein 11) (p100 co-activator)	SND1 TDRD11	0.116956	-0.269563	0.503475	1	0.671014	0.275997	1.06603	0.0450453	0.0699955	-0.313964	0.453955	1	0.0890715	-0.30925	0.487393	1
Q7L1Q6	5MP2_HUMAN	eIF5-mimic protein 2 (Basic leucine zipper and W2 domain-containing protein 1) (Protein Orf)	BZW1 5MP2 BZAP45 KIAA0005	-0.0621222	-0.763987	0.639742	1	0.391201	-0.283654	1.06606	1	0.00174095	-0.629444	0.632926	1	0.445742	-0.173784	1.06527	1
Q7LBR1	CHM1B_HUMAN	Charged multivesicular body protein 1b (CHMP1.5) (Chromatin-modifying protein 1b) (CHMP1b) (Vacuolar protein sorting-associated protein 46-2) (Vps46-2) (hVps46-2)	CHMP1B C18orf2	-0.24139	-0.83155	0.348769	1	-0.75561	-1.34792	-0.163297	0.242281	-0.163551	-0.692925	0.365823	1	-0.321106	-0.849413	0.207201	1
Q7Z304	MAMC2_HUMAN	MAM domain-containing protein 2 (MAM domain-containing proteoglycan) (Mamcan)	MAMDC2	0.340532	-0.304253	0.985316	1	-0.255488	-0.918721	0.407745	1	-0.272461	-0.916987	0.372065	1	-1.43683	-2.10054	-0.773116	0.0264815
Q7Z4H8	PLGT3_HUMAN	Protein O-glucosyltransferase 3 (EC 2.4.1.-) (KDEL motif-containing protein 2) (Protein O-xylosyltransferase POGLUT3) (EC 2.4.2.-)	POGLUT3 KDELC2 UNQ1904/PRO4350	0.25625	-0.359747	0.872248	1	0.672908	0.0533918	1.29242	0.468239	-0.0141575	-0.598446	0.570131	1	0.0355704	-0.559623	0.630764	1
Q7Z6Z7	HUWE1_HUMAN	E3 ubiquitin-protein ligase HUWE1 (EC 2.3.2.26) (ARF-binding protein 1) (ARF-BP1) (HECT, UBA and WWE domain-containing protein 1) (HECT-type E3 ubiquitin transferase HUWE1) (Homologous to E6AP carboxyl terminus homologous protein 9) (HectH9) (Large structure of UREB1) (LASU1) (Mcl-1 ubiquitin ligase E3) (Mule) (Upstream regulatory element-binding protein 1) (URE-B1) (URE-binding protein 1)	HUWE1 KIAA0312 KIAA1578 UREB1 HSPC272	0.586842	-0.613585	1.78727	1	-0.56374	-1.79209	0.664608	1	0.12851	-1.03866	1.29568	1	-0.335255	-1.56502	0.894507	1
Q7Z794	K2C1B_HUMAN	Keratin, type II cytoskeletal 1b (Cytokeratin-1B) (CK-1B) (Keratin-77) (K77) (Type-II keratin Kb39)	KRT77 KRT1B	0.306498	-0.440631	1.05363	1	-0.00271083	-0.727671	0.722249	1	0.421476	-0.291522	1.13447	1	-0.0220394	-0.755685	0.711606	1
Q7Z7G0	TARSH_HUMAN	Target of Nesh-SH3 (Tarsh) (ABI gene family member 3-binding protein) (Nesh-binding protein) (NeshBP)	ABI3BP NESHBP TARSH	-0.0035785	-0.824332	0.817175	1	-0.753842	-1.59725	0.0895658	0.89624	0.342085	-0.477115	1.16128	1	-0.708002	-1.55522	0.13922	1
Q86UD1	OAF_HUMAN	Out at first protein homolog (HCV NS5A-transactivated protein 13 target protein 2)	OAF NS5ATP13TP2	-0.350804	-1.53546	0.833856	1	-1.55547	-2.77456	-0.336372	0.242281	0.00793699	-1.17727	1.19314	1	-0.236287	-1.45767	0.985097	1
Q86UX2	ITIH5_HUMAN	Inter-alpha-trypsin inhibitor heavy chain H5 (ITI heavy chain H5) (ITI-HC5) (Inter-alpha-inhibitor heavy chain 5)	ITIH5 KIAA1953 PP14776 UNQ311/PRO354	-0.319343	-1.08809	0.449399	1	-0.144494	-0.9365	0.647513	1	-0.149576	-0.918387	0.619235	1	-0.278249	-1.07119	0.51469	1
Q86VB7	C163A_HUMAN	Scavenger receptor cysteine-rich type 1 protein M130 (Hemoglobin scavenger receptor) (CD antigen CD163) [Cleaved into: Soluble CD163 (sCD163)]	CD163 M130	0.932701	-0.21499	2.08039	1	0.717893	-0.494124	1.92991	1	0.52186	-0.636385	1.6801	1	-0.385249	-1.58955	0.819047	1
Q86VP6	CAND1_HUMAN	Cullin-associated NEDD8-dissociated protein 1 (Cullin-associated and neddylation-dissociated protein 1) (TBP-interacting protein of 120 kDa A) (TBP-interacting protein 120A) (p120 CAND1)	CAND1 KIAA0829 TIP120 TIP120A	-0.118328	-1.10732	0.870667	1	-0.427898	-1.38043	0.524634	1	-0.353994	-1.32877	0.620781	1	-0.244715	-1.18524	0.695809	1
Q86XS5	ANGL5_HUMAN	Angiopoietin-related protein 5 (Angiopoietin-like protein 5)	ANGPTL5 UNQ5795/PRO19600	-0.721371	-1.6536	0.210863	1	-0.749257	-1.68072	0.182203	1	-0.641784	-1.5259	0.242332	1	-1.5413	-2.46829	-0.614303	0.233244
Q86Y38	XYLT1_HUMAN	Xylosyltransferase 1 (EC 2.4.2.26) (Peptide O-xylosyltransferase 1) (Xylosyltransferase I) (XT-I) (XylT-I)	XYLT1 XT1	-0.449474	-1.35969	0.460744	1	-1.21075	-2.11641	-0.305099	0.194132	-0.0421303	-0.950945	0.866684	1	-0.177915	-1.09072	0.734886	1
Q86YZ3	HORN_HUMAN	Hornerin	HRNR S100A18	0.588948	-0.301956	1.47985	1	-0.805141	-1.78478	0.174496	1	-0.157678	-1.04654	0.73118	1	-0.474698	-1.51318	0.563784	1
Q8IUL8	CILP2_HUMAN	Cartilage intermediate layer protein 2 (CILP-2) [Cleaved into: Cartilage intermediate layer protein 2 C1; Cartilage intermediate layer protein 2 C2]	CILP2	-0.445994	-1.35513	0.46314	1	-1.09635	-2.03287	-0.159821	0.344997	-0.0104829	-0.919208	0.898242	1	-0.395335	-1.33287	0.542196	1
Q8IUX7	AEBP1_HUMAN	Adipocyte enhancer-binding protein 1 (AE-binding protein 1) (Aortic carboxypeptidase-like protein)	AEBP1 ACLP	0.440348	-0.372915	1.25361	1	1.88836	1.04975	2.72697	0.00554756	0.139755	-0.673374	0.952885	1	0.828981	-0.010193	1.66815	1
Q8IVN8	SBSPO_HUMAN	Somatomedin-B and thrombospondin type-1 domain-containing protein (RPE-spondin)	SBSPON C8orf84 RPESP	0.163649	-0.552322	0.879621	1	0.331053	-0.384183	1.04629	1	-0.573202	-1.22028	0.0738755	1	-0.271841	-0.949585	0.405902	1
Q8IVT5	KSR1_HUMAN	Kinase suppressor of Ras 1 (EC 2.7.11.1)	KSR1 KSR	-0.18554	-1.04115	0.67007	1	-0.936347	-1.80623	-0.0664646	0.481587	0.0282515	-0.799205	0.855708	1	-0.525428	-1.41401	0.363149	1
Q8IWE2	NXP20_HUMAN	Protein NOXP20 (Nervous system overexpressed protein 20) (Protein FAM114A1)	FAM114A1 NOXP20	0.738273	0.079597	1.39695	1	1.10601	0.474466	1.73756	0.0404492	-0.178695	-0.781723	0.424332	1	0.16454	-0.424481	0.753561	1
Q8IWU5	SULF2_HUMAN	Extracellular sulfatase Sulf-2 (hSulf-2) (EC 3.1.6.-)	SULF2 KIAA1247 UNQ559/PRO1120	0.0253853	-1.00797	1.05874	1	-0.516146	-1.58144	0.549145	1	-0.0507832	-1.08432	0.982755	1	-0.292364	-1.35791	0.773183	1
Q8N142	PURA1_HUMAN	Adenylosuccinate synthetase isozyme 1 (AMPSase 1) (AdSS 1) (EC 6.3.4.4) (Adenylosuccinate synthetase, basic isozyme) (Adenylosuccinate synthetase, muscle isozyme) (M-type adenylosuccinate synthetase) (Adenylosuccinate synthetase-like 1) (AdSSL1) (IMP--aspartate ligase 1)	ADSS1 ADSSL1	-0.186157	-1.08255	0.710241	1	-2.21644	-3.1592	-1.27369	0.00393876	-0.0725443	-0.968988	0.823899	1	-0.634635	-1.57818	0.308912	1
Q8N2S1	LTBP4_HUMAN	Latent-transforming growth factor beta-binding protein 4 (LTBP-4)	LTBP4	-0.800393	-1.64729	0.0465027	1	-0.498692	-1.36972	0.372334	1	-0.366552	-1.20879	0.47569	1	-0.629645	-1.50689	0.247603	1
Q8N474	SFRP1_HUMAN	Secreted frizzled-related protein 1 (FRP-1) (sFRP-1) (Secreted apoptosis-related protein 2) (SARP-2)	SFRP1 FRP FRP1 SARP2	0.516134	-0.41872	1.45099	1	0.670255	-0.293587	1.6341	1	-0.0553421	-0.988726	0.878042	1	0.150147	-0.813877	1.11417	1
Q8NBS9	TXND5_HUMAN	Thioredoxin domain-containing protein 5 (EC 1.8.4.-) (EC 5.3.4.1) (Endoplasmic reticulum resident protein 46) (ER protein 46) (ERp46) (Thioredoxin-like protein p46)	TXNDC5 TLP46 UNQ364/PRO700	0.33407	-0.111756	0.779897	1	1.46377	1.00554	1.92199	0.000113851	0.082861	-0.365524	0.531246	1	0.727734	0.268685	1.18678	0.303971
Q8NC51	PAIRB_HUMAN	Plasminogen activator inhibitor 1 RNA-binding protein (PAI1 RNA-binding protein 1) (PAI-RBP1) (SERPINE1 mRNA-binding protein 1)	SERBP1 PAIRBP1 CGI-55	0.201061	-0.351897	0.754019	1	0.597459	0.0417013	1.15322	0.481587	0.190866	-0.353026	0.734757	1	0.215979	-0.354844	0.786802	1
Q8NCH0	CHSTE_HUMAN	Carbohydrate sulfotransferase 14 (EC 2.8.2.35) (Dermatan 4-sulfotransferase 1) (D4ST-1) (hD4ST1)	CHST14 D4ST1 UNQ1925/PRO4400	-0.418829	-1.30684	0.469178	1	-0.851311	-1.76761	0.0649874	0.797076	-0.279154	-1.1665	0.608197	1	-0.436193	-1.3539	0.481513	1
Q8NES3	LFNG_HUMAN	Beta-1,3-N-acetylglucosaminyltransferase lunatic fringe (EC 2.4.1.222) (O-fucosylpeptide 3-beta-N-acetylglucosaminyltransferase)	LFNG	-0.158175	-0.886951	0.570601	1	-1.20168	-1.97388	-0.429481	0.0815026	0.151004	-0.572769	0.874778	1	-0.414181	-1.16927	0.340907	1
Q8NFW8	NEUA_HUMAN	N-acylneuraminate cytidylyltransferase (EC 2.7.7.43) (CMP-N-acetylneuraminic acid synthase) (CMP-NeuNAc synthase)	CMAS	-0.0578992	-0.804934	0.689135	1	-0.554703	-1.30706	0.197653	1	-0.541561	-1.24895	0.165826	1	-0.462034	-1.24931	0.325246	1
Q8TAD2	IL17D_HUMAN	Interleukin-17D (IL-17D) (Interleukin-27) (IL-27)	IL17D UNQ3096/PRO21175	-0.534141	-1.57022	0.501938	1	-1.42065	-2.5029	-0.3384	0.215017	0.0184919	-1.02126	1.05824	1	-0.378426	-1.44525	0.688395	1
Q8TAL6	FIBIN_HUMAN	Fin bud initiation factor homolog	FIBIN PSEC0235	-0.289514	-1.27238	0.693351	1	-0.388922	-1.40066	0.622818	1	0.084409	-0.899052	1.06787	1	0.2599	-0.755808	1.27561	1
Q8TB73	NDNF_HUMAN	Protein NDNF (Neuron-derived neurotrophic factor)	NDNF C4orf31 UNQ2748/PRO6487	-0.550781	-1.36925	0.267689	1	-1.14858	-2.03169	-0.265466	0.21944	0.323495	-0.517127	1.16412	1	-0.0391122	-0.898055	0.819831	1
Q8TE99	PXYP1_HUMAN	2-phosphoxylose phosphatase 1 (EC 3.1.3.-) (Acid phosphatase-like protein 2) (Xylosyl phosphatase) (epididymis luminal protein 124)	PXYLP1 ACPL2 HEL124 XYLP UNQ370/PRO706	-0.37268	-1.52828	0.782923	1	-0.178154	-1.33579	0.979482	1	0.915065	-0.187668	2.0178	1	0.26153	-0.863039	1.3861	1
Q8TER0	SNED1_HUMAN	Sushi, nidogen and EGF-like domain-containing protein 1 (Insulin-responsive sequence DNA-binding protein 1) (IRE-BP1)	SNED1	-0.201548	-0.744472	0.341375	1	-0.767183	-1.31448	-0.219887	0.148159	0.198881	-0.335963	0.733725	1	-0.594565	-1.14389	-0.0452436	1
Q8WTR8	NET5_HUMAN	Netrin-5 (Netrin-1-like protein)	NTN5	0.593309	-0.597527	1.78414	1	0.218249	-0.978312	1.41481	1	0.979045	-0.174631	2.13272	1	0.922309	-0.245037	2.08965	1
Q92499	DDX1_HUMAN	ATP-dependent RNA helicase DDX1 (EC 3.6.4.13) (DEAD box protein 1) (DEAD box protein retinoblastoma) (DBP-RB)	DDX1	-0.13024	-0.744508	0.484028	1	0.16185	-0.463703	0.787403	1	-0.0376613	-0.664784	0.589461	1	-0.359209	-1.00807	0.289648	1
Q92522	H1X_HUMAN	Histone H1.10 (Histone H1x)	H1-10 H1FX	0.146965	-0.391675	0.685605	1	-0.910793	-1.46544	-0.356146	0.0595671	-0.147184	-0.685424	0.391055	1	-1.1265	-1.68214	-0.570861	0.0571509
Q92597	NDRG1_HUMAN	Protein NDRG1 (Differentiation-related gene 1 protein) (DRG-1) (N-myc downstream-regulated gene 1 protein) (Nickel-specific induction protein Cap43) (Reducing agents and tunicamycin-responsive protein) (RTP) (Rit42)	NDRG1 CAP43 DRG1 RTP	0.589172	0.169702	1.00864	1	0.429775	0.00442128	0.85513	0.602866	-0.100319	-0.517167	0.31653	1	-0.0752614	-0.499263	0.34874	1
Q92626	PXDN_HUMAN	Peroxidasin homolog (EC 1.11.2.-) (Melanoma-associated antigen MG50) (Peroxidasin 1) (hsPxd01) (Vascular peroxidase 1) (p53-responsive gene 2 protein) [Cleaved into: PXDN active fragment]	PXDN KIAA0230 MG50 PRG2 PXD01 VPO VPO1	-0.405758	-1.53303	0.721511	1	-0.875251	-1.95874	0.208235	1	0.719091	-0.465353	1.90353	1	0.184268	-0.984024	1.35256	1
Q92734	TFG_HUMAN	Protein TFG (TRK-fused gene protein)	TFG	0.210331	-0.330524	0.751186	1	0.858444	0.323584	1.3933	0.0691004	-0.218876	-0.730373	0.292621	1	0.140025	-0.383102	0.663152	1
Q92743	HTRA1_HUMAN	Serine protease HTRA1 (EC 3.4.21.-) (High-temperature requirement A serine peptidase 1) (L56) (Serine protease 11)	HTRA1 HTRA PRSS11	0.328877	-0.718392	1.37615	1	-0.289145	-1.36677	0.78848	1	0.327451	-0.71954	1.37444	1	1.1104	0.0320866	2.18871	1
Q92765	SFRP3_HUMAN	Secreted frizzled-related protein 3 (sFRP-3) (Frezzled) (Fritz) (Frizzled-related protein 1) (FrzB-1)	FRZB FIZ FRE FRP FRZB1 SFRP3	-0.149616	-1.25823	0.958994	1	-1.08291	-2.22482	0.0590108	0.753317	-0.328071	-1.43608	0.779939	1	-1.11053	-2.25393	0.0328711	1
Q92841	DDX17_HUMAN	Probable ATP-dependent RNA helicase DDX17 (EC 3.6.4.13) (DEAD box protein 17) (DEAD box protein p72) (DEAD box protein p82) (RNA-dependent helicase p72)	DDX17	-0.210581	-1.04616	0.624999	1	0.426223	-0.391691	1.24414	1	-0.522488	-1.36177	0.316791	1	-0.143604	-1.0385	0.751295	1
Q92954	PRG4_HUMAN	Proteoglycan 4 (Lubricin) (Megakaryocyte-stimulating factor) (Superficial zone proteoglycan) [Cleaved into: Proteoglycan 4 C-terminal part]	PRG4 MSF SZP	0.0238383	-0.797805	0.845482	1	-1.12494	-1.97086	-0.279015	0.196663	0.312721	-0.50852	1.13396	1	0.110843	-0.736074	0.95776	1
Q93091	RNAS6_HUMAN	Ribonuclease K6 (RNase K6) (EC 3.1.27.-)	RNASE6 RNS6	0.140525	-0.841415	1.12246	1	-0.772687	-1.74026	0.194884	1	-0.0494004	-0.977321	0.878521	1	-0.86898	-1.80587	0.067914	1
Q969G5	CAVN3_HUMAN	Caveolae-associated protein 3 (Cavin-3) (Protein kinase C delta-binding protein) (Serum deprivation response factor-related gene product that binds to C-kinase) (hSRBC)	CAVIN3 PRKCDBP SRBC	0.153241	-0.359692	0.666174	1	0.338712	-0.186393	0.863816	1	-0.441752	-0.951201	0.0676974	1	-0.79075	-1.31691	-0.264585	0.395989
Q969Q0	RL36L_HUMAN	60S ribosomal protein L36a-like (Large ribosomal subunit protein eL42-like)	RPL36AL	0.046383	-0.78147	0.874236	1	-0.384253	-1.22966	0.461152	1	-0.194343	-0.952651	0.563965	1	-0.0821819	-0.901138	0.736774	1
Q969T9	WBP2_HUMAN	WW domain-binding protein 2 (WBP-2)	WBP2	-0.141442	-0.787989	0.505105	1	-0.695812	-1.35004	-0.0415819	0.501083	-0.169855	-0.760515	0.420805	1	-0.0770295	-0.691487	0.537428	1
Q96AE4	FUBP1_HUMAN	Far upstream element-binding protein 1 (FBP) (FUSE-binding protein 1) (DNA helicase V) (hDH V)	FUBP1	0.252586	-0.327912	0.833084	1	0.761666	0.173992	1.34934	0.220937	-0.217415	-0.801941	0.367111	1	0.0166055	-0.597575	0.630786	1
Q96AG4	LRC59_HUMAN	Leucine-rich repeat-containing protein 59 (Ribosome-binding protein p34) (p34) [Cleaved into: Leucine-rich repeat-containing protein 59, N-terminally processed]	LRRC59 PRO1855	-3.59932e-05	-1.11635	1.11628	1	1.40481	0.323676	2.48595	0.219778	-0.0783159	-1.11678	0.960152	1	0.549879	-0.484081	1.58384	1
Q96C23	GALM_HUMAN	Galactose mutarotase (EC 5.1.3.3) (Aldose 1-epimerase)	GALM BLOCK25	0.332421	-0.153975	0.818816	1	0.071534	-0.427191	0.570259	1	-0.00634101	-0.488994	0.476312	1	-0.54567	-1.04712	-0.044215	1
Q96CW1	AP2M1_HUMAN	AP-2 complex subunit mu (AP-2 mu chain) (Adaptin-mu2) (Adaptor protein complex AP-2 subunit mu) (Adaptor-related protein complex 2 subunit mu) (Clathrin assembly protein complex 2 mu medium chain) (Clathrin coat assembly protein AP50) (Clathrin coat-associated protein AP50) (HA2 50 kDa subunit) (Plasma membrane adaptor AP-2 50 kDa protein)	AP2M1 CLAPM1 KIAA0109	0.281412	-0.381666	0.94449	1	0.873884	0.208694	1.53907	0.209331	-0.0580122	-0.720765	0.60474	1	0.163471	-0.477749	0.804691	1
Q96CX2	KCD12_HUMAN	BTB/POZ domain-containing protein KCTD12 (Pfetin) (Predominantly fetal expressed T1 domain)	KCTD12 C13orf2 KIAA1778 PFET1	0.80518	-0.0320481	1.64241	1	1.58273	0.729075	2.43639	0.026916	-0.0712638	-0.850831	0.708303	1	0.204099	-0.584983	0.993182	1
Q96D15	RCN3_HUMAN	Reticulocalbin-3 (EF-hand calcium-binding protein RLP49)	RCN3 UNQ239/PRO272	0.294967	-0.126335	0.716268	1	0.766079	0.334114	1.19804	0.038681	0.179674	-0.239471	0.598819	1	0.492762	0.0579746	0.927549	1
Q96FJ2	DYL2_HUMAN	Dynein light chain 2, cytoplasmic (8 kDa dynein light chain b) (DLC8b) (Dynein light chain LC8-type 2)	DYNLL2 DLC2	-0.0192463	-0.709427	0.670935	1	0.121419	-0.568695	0.811533	1	-0.470844	-1.16196	0.220269	1	-0.218562	-0.911657	0.474533	1
Q96G03	PGM2_HUMAN	Phosphopentomutase (EC 5.4.2.7) (Glucose phosphomutase 2) (Phosphodeoxyribomutase) (Phosphoglucomutase-2) (EC 5.4.2.2)	PGM2 MSTP006	0.339903	-0.163659	0.843466	1	0.943459	0.425711	1.46121	0.0305523	-0.1544	-0.654693	0.345892	1	0.417258	-0.0935931	0.928109	1
Q96HC4	PDLI5_HUMAN	PDZ and LIM domain protein 5 (Enigma homolog) (Enigma-like PDZ and LIM domains protein)	PDLIM5 ENH L9	0.314572	-0.251503	0.880647	1	1.22814	0.653119	1.80317	0.00708664	-0.381571	-0.940439	0.177298	1	-0.151522	-0.709217	0.406173	1
Q96HF1	SFRP2_HUMAN	Secreted frizzled-related protein 2 (FRP-2) (sFRP-2) (Secreted apoptosis-related protein 1) (SARP-1)	SFRP2 FRP2 SARP1 FKSG12 UNQ361/PRO697	-0.10915	-1.0718	0.853499	1	-0.181354	-1.14495	0.782244	1	-0.0848513	-1.07146	0.901755	1	0.269671	-0.705572	1.24491	1
Q96IY4	CBPB2_HUMAN	Carboxypeptidase B2 (EC 3.4.17.20) (Carboxypeptidase U) (CPU) (Plasma carboxypeptidase B) (pCPB) (Thrombin-activable fibrinolysis inhibitor) (TAFI)	CPB2	-0.582625	-1.30636	0.141106	1	-0.899098	-1.6426	-0.1556	0.293675	-0.244973	-0.968172	0.478226	1	-0.304243	-1.04819	0.439704	1
Q96PD5	PGRP2_HUMAN	N-acetylmuramoyl-L-alanine amidase (EC 3.5.1.28) (Peptidoglycan recognition protein 2) (Peptidoglycan recognition protein long) (PGRP-L)	PGLYRP2 PGLYRPL PGRPL UNQ3103/PRO10102	-0.440231	-1.1117	0.231235	1	-1.0663	-1.75655	-0.376059	0.0844004	0.131978	-0.539284	0.803239	1	-0.000854997	-0.691696	0.689986	1
Q96QK1	VPS35_HUMAN	Vacuolar protein sorting-associated protein 35 (hVPS35) (Maternal-embryonic 3) (Vesicle protein sorting 35)	VPS35 MEM3 TCCCTA00141	0.175009	-0.596379	0.946396	1	0.783224	0.0167901	1.54966	0.581388	-0.039277	-0.771033	0.692479	1	-0.288834	-1.00193	0.424261	1
Q96S86	HPLN3_HUMAN	Hyaluronan and proteoglycan link protein 3	HAPLN3 EXLD1 UNQ238/PRO271	-0.144362	-0.924795	0.636072	1	-1.10381	-1.90748	-0.300134	0.165559	-0.136607	-0.916772	0.643557	1	-1.4903	-2.29444	-0.686158	0.118802
Q96S97	MYADM_HUMAN	Myeloid-associated differentiation marker (Protein SB135)	MYADM UNQ553/PRO1110	-0.450464	-1.25813	0.357198	1	-0.354568	-1.14672	0.437583	1	0.0944607	-0.673962	0.862883	1	0.0996186	-0.681176	0.880413	1
Q99426	TBCB_HUMAN	Tubulin-folding cofactor B (Cytoskeleton-associated protein 1) (Cytoskeleton-associated protein CKAPI) (Tubulin-specific chaperone B)	TBCB CG22 CKAP1	0.423612	-0.137195	0.984419	1	0.810065	0.247528	1.3726	0.12818	-0.686783	-1.21424	-0.159325	1	-0.652681	-1.16291	-0.142452	0.945174
Q99459	CDC5L_HUMAN	Cell division cycle 5-like protein (Cdc5-like protein) (Pombe cdc5-related protein)	CDC5L KIAA0432 PCDC5RP	0.176981	-0.380603	0.734565	1	-0.866122	-1.43526	-0.29698	0.0920193	0.311844	-0.244356	0.868044	1	0.0732777	-0.505196	0.651752	1
Q99536	VAT1_HUMAN	Synaptic vesicle membrane protein VAT-1 homolog (EC 1.-.-.-)	VAT1	0.266787	-0.49732	1.0309	1	0.588332	-0.197772	1.37443	1	-0.377507	-1.14144	0.386424	1	-0.635657	-1.42308	0.151762	1
Q99584	S10AD_HUMAN	Protein S100-A13 (S100 calcium-binding protein A13)	S100A13	0.823563	-0.0235035	1.67063	1	0.512724	-0.317212	1.34266	1	0.0320718	-0.758578	0.822722	1	0.255272	-0.58709	1.09763	1
Q99623	PHB2_HUMAN	Prohibitin-2 (B-cell receptor-associated protein BAP37) (D-prohibitin) (Repressor of estrogen receptor activity)	PHB2 BAP REA	0.297285	-0.47869	1.07326	1	1.32099	0.513327	2.12865	0.059434	-0.274826	-1.08185	0.532194	1	-0.676905	-1.51026	0.156452	1
Q99719	SEPT5_HUMAN	Septin-5 (Cell division control-related protein 1) (CDCrel-1) (Peanut-like protein 1)	SEPTIN5 PNUTL1 SEPT5	0.450761	-0.119093	1.02062	1	0.372164	-0.175497	0.919825	1	0.0066338	-0.530058	0.543326	1	-0.0633288	-0.618437	0.491779	1
Q99729	ROAA_HUMAN	Heterogeneous nuclear ribonucleoprotein A/B (hnRNP A/B) (APOBEC1-binding protein 1) (ABBP-1)	HNRNPAB ABBP1 HNRPAB	0.207098	-0.392495	0.806691	1	0.899001	0.303173	1.49483	0.0967199	-0.0617917	-0.64794	0.524356	1	0.248794	-0.35014	0.847728	1
Q99733	NP1L4_HUMAN	Nucleosome assembly protein 1-like 4 (Nucleosome assembly protein 2) (NAP-2)	NAP1L4 NAP2	0.121803	-0.588796	0.832402	1	0.75532	0.124945	1.38569	0.309405	0.139135	-0.463847	0.742116	1	0.688562	0.107322	1.2698	1
Q99798	ACON_HUMAN	Aconitate hydratase, mitochondrial (Aconitase) (EC 4.2.1.3) (Citrate hydro-lyase)	ACO2	0.19034	-0.849643	1.23032	1	0.531491	-0.518503	1.58149	1	-0.0711957	-1.10649	0.964102	1	-1.13679	-2.17223	-0.101348	1
Q99808	S29A1_HUMAN	Equilibrative nucleoside transporter 1 (Equilibrative nitrobenzylmercaptopurine riboside-sensitive nucleoside transporter) (Equilibrative NBMPR-sensitive nucleoside transporter) (Nucleoside transporter, es-type) (Solute carrier family 29 member 1)	SLC29A1 ENT1	-0.198505	-1.24484	0.84783	1	-1.0691	-2.16335	0.0251438	0.67969	0.362376	-0.63861	1.36336	1	0.222588	-0.804599	1.24977	1
Q99832	TCPH_HUMAN	T-complex protein 1 subunit eta (TCP-1-eta) (CCT-eta) (HIV-1 Nef-interacting protein) [Cleaved into: T-complex protein 1 subunit eta, N-terminally processed]	CCT7 CCTH NIP7-1	0.0746709	-0.328963	0.478305	1	0.632896	0.226532	1.03926	0.0814786	0.127336	-0.269513	0.524184	1	0.506443	0.0953238	0.917561	1
Q99969	RARR2_HUMAN	Retinoic acid receptor responder protein 2 (Chemerin) (RAR-responsive protein TIG2) (Tazarotene-induced gene 2 protein)	RARRES2 TIG2	-0.0469727	-1.04915	0.955207	1	-0.970116	-2.00316	0.0629234	0.776722	0.142222	-0.860331	1.14477	1	-0.461443	-1.49569	0.572803	1
Q99983	OMD_HUMAN	Osteomodulin (Keratan sulfate proteoglycan osteomodulin) (KSPG osteomodulin) (Osteoadherin) (OSAD)	OMD SLRR2C UNQ190/PRO216	-0.0316653	-1.18147	1.11814	1	0.257902	-0.926001	1.4418	1	0.288598	-0.859533	1.43673	1	0.589664	-0.594121	1.77345	1
Q99985	SEM3C_HUMAN	Semaphorin-3C (Semaphorin-E) (Sema E)	SEMA3C SEMAE	-0.949811	-2.08048	0.180859	1	-0.987699	-2.10882	0.133418	0.930981	-0.0364183	-1.13809	1.06525	1	-0.153417	-1.26257	0.955736	1
Q99996	AKAP9_HUMAN	A-kinase anchor protein 9 (AKAP-9) (A-kinase anchor protein 350 kDa) (AKAP 350) (hgAKAP 350) (A-kinase anchor protein 450 kDa) (AKAP 450) (AKAP 120-like protein) (Centrosome- and Golgi-localized PKN-associated protein) (CG-NAP) (Protein hyperion) (Protein kinase A-anchoring protein 9) (PRKA9) (Protein yotiao)	AKAP9 AKAP350 AKAP450 KIAA0803	-0.112838	-1.26979	1.04411	1	-1.90572	-3.06104	-0.750396	0.0593083	0.679214	-0.378379	1.73681	1	-0.515407	-1.73018	0.699364	1
Q9BR76	COR1B_HUMAN	Coronin-1B (Coronin-2)	CORO1B	0.377397	-0.505147	1.25994	1	0.812142	-0.0663016	1.69059	0.807973	-0.273325	-1.17426	0.627608	1	-0.398702	-1.29995	0.502544	1
Q9BRA2	TXD17_HUMAN	Thioredoxin domain-containing protein 17 (14 kDa thioredoxin-related protein) (TRP14) (Protein 42-9-9) (Thioredoxin-like protein 5)	TXNDC17 TXNL5	0.171777	-0.504154	0.847708	1	0.58982	-0.051197	1.23084	0.816826	-0.381394	-1.00091	0.238121	1	0.50469	-0.0787685	1.08815	1
Q9BRP1	PDD2L_HUMAN	Programmed cell death protein 2-like	PDCD2L	0.635702	-0.510196	1.7816	1	-0.265758	-1.44091	0.909394	1	0.221771	-0.920744	1.36429	1	1.02144	-0.164867	2.20774	1
Q9BS26	ERP44_HUMAN	Endoplasmic reticulum resident protein 44 (ER protein 44) (ERp44) (Thioredoxin domain-containing protein 4)	ERP44 KIAA0573 TXNDC4 UNQ532/PRO1075	0.293269	-0.227605	0.814143	1	0.63973	0.12938	1.15008	0.25566	-0.0139284	-0.512938	0.485081	1	-0.0230689	-0.529783	0.483645	1
Q9BUD6	SPON2_HUMAN	Spondin-2 (Differentially expressed in cancerous and non-cancerous lung cells 1) (DIL-1) (Mindin)	SPON2 DIL1 UNQ435/PRO866	-0.1457	-0.762673	0.471272	1	-0.911273	-1.54633	-0.276215	0.13007	0.164129	-0.451994	0.780253	1	-0.486656	-1.12283	0.149517	1
Q9BW30	TPPP3_HUMAN	Tubulin polymerization-promoting protein family member 3 (TPPP/p20)	TPPP3 CGI-38	0.789739	-0.196423	1.7759	1	2.34156	1.33164	3.35148	0.00405987	-0.107618	-1.08713	0.871894	1	0.937446	-0.0653908	1.94028	1
Q9BXJ0	C1QT5_HUMAN	Complement C1q tumor necrosis factor-related protein 5	C1QTNF5 CTRP5 UNQ303/PRO344	0.29995	-0.465358	1.06526	1	-0.123637	-0.854211	0.606937	1	0.192326	-0.697736	1.08239	1	0.253408	-0.582628	1.08944	1
Q9BXJ3	C1QT4_HUMAN	Complement C1q tumor necrosis factor-related protein 4 (C1q/TNF-related protein 4)	C1QTNF4 CTRP4	0.615462	-0.238768	1.46969	1	1.09802	0.240757	1.95528	0.237966	0.00234147	-0.819957	0.82464	1	0.346786	-0.503033	1.1966	1
Q9BY76	ANGL4_HUMAN	Angiopoietin-related protein 4 (Angiopoietin-like protein 4) (Hepatic fibrinogen/angiopoietin-related protein) (HFARP) [Cleaved into: ANGPTL4 N-terminal chain; ANGPTL4 C-terminal chain]	ANGPTL4 ARP4 HFARP PGAR PP1158 PSEC0166 UNQ171/PRO197	-0.360624	-1.25974	0.538493	1	-1.22075	-2.12742	-0.314091	0.183144	-0.475744	-1.43597	0.484478	1	0.691373	-0.292998	1.67574	1
Q9GZX3	CHST6_HUMAN	Carbohydrate sulfotransferase 6 (Corneal N-acetylglucosamine-6-O-sulfotransferase) (C-GlcNAc6ST) (hCGn6ST) (EC 2.8.2.21) (Galactose/N-acetylglucosamine/N-acetylglucosamine 6-O-sulfotransferase 4-beta) (GST4-beta) (N-acetylglucosamine 6-O-sulfotransferase 5) (GlcNAc6ST-5) (Gn6st-5)	CHST6	0.0141606	-0.878074	0.906395	1	-0.745429	-1.65403	0.163176	1	0.300752	-0.544189	1.14569	1	0.0140677	-0.86627	0.894405	1
Q9H0E2	TOLIP_HUMAN	Toll-interacting protein	TOLLIP	-0.211039	-1.05636	0.63428	1	-0.853092	-1.71672	0.0105329	0.652511	0.667885	-0.162615	1.49839	1	0.0708542	-0.784271	0.925979	1
Q9H1Z8	AUGN_HUMAN	Augurin (Esophageal cancer-related gene 4 protein) (ECRG4)	ECRG4 C2orf40 UNQ761/PRO1508	-0.0668437	-1.06889	0.935203	1	-1.34691	-2.44289	-0.25094	0.281121	0.566763	-0.529607	1.66313	1	0.146997	-0.991008	1.285	1
Q9H223	EHD4_HUMAN	EH domain-containing protein 4 (Hepatocellular carcinoma-associated protein 10/11) (PAST homolog 4)	EHD4 HCA10 HCA11 PAST4 FKSG7	0.458198	-0.694363	1.61076	1	0.494371	-0.630563	1.6193	1	0.31127	-0.750828	1.37337	1	-0.480778	-1.57393	0.61237	1
Q9H299	SH3L3_HUMAN	SH3 domain-binding glutamic acid-rich-like protein 3 (SH3 domain-binding protein 1) (SH3BP-1) (TNF inhibitory protein B1) (TIP-B1)	SH3BGRL3 P1725	0.189462	-0.202421	0.581345	1	0.443773	0.0477589	0.839787	0.414709	0.196664	-0.195754	0.589083	1	0.768746	0.360793	1.1767	0.115786
Q9H3U7	SMOC2_HUMAN	SPARC-related modular calcium-binding protein 2 (Secreted modular calcium-binding protein 2) (SMOC-2) (Smooth muscle-associated protein 2) (SMAP-2)	SMOC2 SMAP2 MSTP117	0.372319	-0.771741	1.51638	1	1.02173	-0.153403	2.19686	0.969281	0.308142	-0.836473	1.45276	1	1.87033	0.694617	3.04604	0.303971
Q9H4F8	SMOC1_HUMAN	SPARC-related modular calcium-binding protein 1 (Secreted modular calcium-binding protein 1) (SMOC-1)	SMOC1	0.525105	-0.218121	1.26833	1	0.778942	0.0146062	1.54328	0.583904	0.458505	-0.283506	1.20052	1	1.16571	0.400494	1.93093	0.395989
Q9H6R0	DHX33_HUMAN	ATP-dependent RNA helicase DHX33 (EC 3.6.4.13) (DEAH box protein 33)	DHX33 DDX33	0.546012	-0.0887232	1.18075	1	0.866992	0.233092	1.50089	0.169632	-0.10493	-0.713584	0.503725	1	0.305162	-0.317698	0.928023	1
Q9HCB6	SPON1_HUMAN	Spondin-1 (F-spondin) (Vascular smooth muscle cell growth-promoting factor)	SPON1 KIAA0762 VSGP	-0.283981	-1.08536	0.517393	1	1.6078	0.800398	2.41521	0.0160675	0.133123	-0.642768	0.909015	1	1.85771	1.06471	2.65072	0.0150905
Q9NQ79	CRAC1_HUMAN	Cartilage acidic protein 1 (68 kDa chondrocyte-expressed protein) (CEP-68) (ASPIC)	CRTAC1 ASPIC1 CEP68	-0.213866	-0.826405	0.398672	1	-0.975472	-1.60578	-0.345169	0.0844004	0.439732	-0.172625	1.05209	1	-0.0997494	-0.730501	0.531002	1
Q9NQR4	NIT2_HUMAN	Omega-amidase NIT2 (EC 3.5.1.3) (Nitrilase homolog 2)	NIT2 CUA002	-0.193163	-0.822022	0.435697	1	-0.374973	-1.00585	0.255908	1	-0.163247	-0.771964	0.44547	1	-0.454878	-1.11664	0.206883	1
Q9NR99	MXRA5_HUMAN	Matrix-remodeling-associated protein 5 (Adhesion protein with leucine-rich repeats and immunoglobulin domains related to perlecan) (Adlican)	MXRA5	0.0598349	-0.77981	0.89948	1	0.0400831	-0.811409	0.891575	1	0.553436	-0.26959	1.37646	1	0.241743	-0.611502	1.09499	1
Q9NRA1	PDGFC_HUMAN	Platelet-derived growth factor C (PDGF-C) (Fallotein) (Spinal cord-derived growth factor) (SCDGF) (VEGF-E) [Cleaved into: Platelet-derived growth factor C, latent form (PDGFC latent form); Platelet-derived growth factor C, receptor-binding form (PDGFC receptor-binding form)]	PDGFC SCDGF UNQ174/PRO200	-0.644778	-1.75807	0.468518	1	-0.866152	-2.0137	0.281398	1	-0.294745	-1.508	0.918512	1	-0.241925	-1.46061	0.976766	1
Q9NRN5	OLFL3_HUMAN	Olfactomedin-like protein 3 (HNOEL-iso) (hOLF44)	OLFML3 PSEC0035 PSEC0173 PSEC0244 UNQ663/PRO1294	0.0527785	-0.535083	0.64064	1	-0.115623	-0.720571	0.489324	1	-0.362696	-0.949281	0.22389	1	-0.396835	-1.00322	0.209553	1
Q9NRV9	HEBP1_HUMAN	Heme-binding protein 1 (p22HBP)	HEBP1 HBP	0.397511	-0.133482	0.928504	1	0.718246	0.179471	1.25702	0.196663	-0.135181	-0.643571	0.373208	1	0.285582	-0.248178	0.819343	1
Q9NT22	EMIL3_HUMAN	EMILIN-3 (EMILIN-5) (Elastin microfibril interface-located protein 3) (Elastin microfibril interfacer 3) (Elastin microfibril interface-located protein 5) (Elastin microfibril interfacer 5)	EMILIN3 C20orf130 EMILIN5	-0.323479	-1.2524	0.605439	1	-0.833145	-1.78414	0.117847	0.946628	-0.0411927	-0.944998	0.862613	1	-0.6988	-1.63521	0.237607	1
Q9NVA2	SEP11_HUMAN	Septin-11	SEPTIN11 SEPT11	0.574159	-0.545786	1.6941	1	0.747332	-0.283803	1.77847	1	0.0568969	-0.868499	0.982293	1	-0.657464	-1.59802	0.283095	1
Q9NZN4	EHD2_HUMAN	EH domain-containing protein 2 (PAST homolog 2)	EHD2 PAST2	0.185368	-0.324469	0.695205	1	0.436473	-0.0876052	0.96055	1	-0.313975	-0.823635	0.195685	1	-0.688333	-1.21292	-0.16375	0.830928
Q9P2E9	RRBP1_HUMAN	Ribosome-binding protein 1 (180 kDa ribosome receptor homolog) (RRp) (ES/130-related protein) (Ribosome receptor protein)	RRBP1 KIAA1398	-0.0347012	-0.668969	0.599566	1	0.77715	0.123508	1.43079	0.317415	0.00485314	-0.626547	0.636253	1	0.248986	-0.40201	0.899983	1
Q9UBG0	MRC2_HUMAN	C-type mannose receptor 2 (C-type lectin domain family 13 member E) (Endocytic receptor 180) (Macrophage mannose receptor 2) (Urokinase-type plasminogen activator receptor-associated protein) (UPAR-associated protein) (Urokinase receptor-associated protein) (CD antigen CD280)	MRC2 CLEC13E ENDO180 KIAA0709 UPARAP	-0.225051	-1.05585	0.605744	1	-0.292318	-1.1044	0.519766	1	-0.239958	-1.05516	0.575243	1	-0.106021	-0.911083	0.699042	1
Q9UBR2	CATZ_HUMAN	Cathepsin Z (EC 3.4.18.1) (Cathepsin P) (Cathepsin X)	CTSZ	-0.18913	-0.947569	0.56931	1	0.329747	-0.401967	1.06146	1	-0.075672	-0.795584	0.64424	1	-0.25463	-0.971378	0.462117	1
Q9UBX1	CATF_HUMAN	Cathepsin F (CATSF) (EC 3.4.22.41)	CTSF	0.0716646	-1.04149	1.18482	1	-0.624262	-1.66269	0.414169	1	-0.0796698	-1.25538	1.09605	1	0.204638	-0.861503	1.27078	1
Q9UBX5	FBLN5_HUMAN	Fibulin-5 (FIBL-5) (Developmental arteries and neural crest EGF-like protein) (Dance) (Urine p50 protein) (UP50)	FBLN5 DANCE UNQ184/PRO210	-0.583017	-1.49723	0.331196	1	-1.28304	-2.2232	-0.342866	0.170169	0.0208505	-0.892007	0.933708	1	-0.259672	-1.20059	0.681243	1
Q9UGM5	FETUB_HUMAN	Fetuin-B (16G2) (Fetuin-like protein IRL685) (Gugu)	FETUB	-0.431993	-1.17481	0.310825	1	-0.643783	-1.41622	0.128654	1	-0.000428206	-0.748199	0.747343	1	-0.095044	-0.862458	0.67237	1
Q9UHB6	LIMA1_HUMAN	LIM domain and actin-binding protein 1 (Epithelial protein lost in neoplasm)	LIMA1 EPLIN SREBP3 PP624	-0.94425	-2.18614	0.297638	1	-0.942754	-2.17077	0.285259	1	0.123705	-1.03571	1.28312	1	0.419209	-0.791541	1.62996	1
Q9UHD8	SEPT9_HUMAN	Septin-9 (MLL septin-like fusion protein MSF-A) (MLL septin-like fusion protein) (Ovarian/Breast septin) (Ov/Br septin) (Septin D1)	SEPTIN9 KIAA0991 MSF SEPT9	0.284291	-0.329972	0.898553	1	0.583301	-0.034186	1.20079	0.762491	-0.261521	-0.845675	0.322634	1	-0.281871	-0.872555	0.308812	1
Q9UHG3	PCYOX_HUMAN	Prenylcysteine oxidase 1 (EC 1.8.3.5) (Prenylcysteine lyase)	PCYOX1 KIAA0908 PCL1 UNQ597/PRO1183	0.550717	-0.306864	1.4083	1	0.519109	-0.259809	1.29803	1	-0.642183	-1.41498	0.130617	1	-0.876731	-1.69233	-0.0611346	1
Q9UHQ9	NB5R1_HUMAN	NADH-cytochrome b5 reductase 1 (b5R.1) (EC 1.6.2.2) (Humb5R2) (NAD(P)H:quinone oxidoreductase type 3 polypeptide A2)	CYB5R1 NQO3A2 UNQ3049/PRO9865	0.283479	-0.406045	0.973002	1	0.678855	-0.0328025	1.39051	0.741035	-0.196216	-0.882141	0.489709	1	-0.388514	-1.07951	0.302481	1
Q9UHV9	PFD2_HUMAN	Prefoldin subunit 2	PFDN2 PFD2 HSPC231	-0.671604	-1.78029	0.437084	1	-1.79504	-2.82195	-0.768132	0.0407147	0.352762	-0.600924	1.30645	1	-0.118472	-1.16599	0.929041	1
Q9UJ70	NAGK_HUMAN	N-acetyl-D-glucosamine kinase (N-acetylglucosamine kinase) (EC 2.7.1.59) (GlcNAc kinase)	NAGK	0.172897	-0.754768	1.10056	1	0.98161	0.0439051	1.91932	0.533551	0.0575989	-0.876156	0.991354	1	0.119278	-0.745344	0.983899	1
Q9UJU6	DBNL_HUMAN	Drebrin-like protein (Cervical SH3P7) (Cervical mucin-associated protein) (Drebrin-F) (HPK1-interacting protein of 55 kDa) (HIP-55) (SH3 domain-containing protein 7)	DBNL CMAP SH3P7 PP5423	0.137915	-0.418108	0.693939	1	0.739382	0.174885	1.30388	0.210934	-0.235261	-0.753103	0.28258	1	-0.130387	-0.660459	0.399686	1
Q9UK22	FBX2_HUMAN	F-box only protein 2	FBXO2 FBX2	-0.111319	-0.85278	0.630143	1	-1.30238	-2.06235	-0.542409	0.0426077	-0.0338049	-0.770374	0.702764	1	-0.279713	-1.04311	0.483686	1
Q9UK55	ZPI_HUMAN	Protein Z-dependent protease inhibitor (PZ-dependent protease inhibitor) (PZI) (Serpin A10)	SERPINA10 ZPI UNQ707/PRO1358	-0.266766	-1.0233	0.489767	1	-1.08587	-1.84053	-0.33121	0.12818	0.0522407	-0.690355	0.794836	1	-0.522601	-1.28701	0.241807	1
Q9UKU9	ANGL2_HUMAN	Angiopoietin-related protein 2 (Angiopoietin-like protein 2)	ANGPTL2 ARP2 UNQ170/PRO196	-0.372426	-1.09247	0.347614	1	-0.0261023	-0.768175	0.715971	1	0.108506	-0.611643	0.828655	1	0.443469	-0.300747	1.18768	1
Q9UKY7	CDV3_HUMAN	Protein CDV3 homolog	CDV3 H41	0.36887	-0.416835	1.15457	1	0.904942	0.195438	1.61445	0.243587	-0.0402567	-0.744739	0.664226	1	0.0455748	-0.644138	0.735288	1
Q9UKZ9	PCOC2_HUMAN	Procollagen C-endopeptidase enhancer 2 (Procollagen COOH-terminal proteinase enhancer 2) (PCPE-2) (Procollagen C-proteinase enhancer 2)	PCOLCE2 PCPE2 UNQ250/PRO287	-0.590748	-1.53414	0.35264	1	-1.59183	-2.56263	-0.621026	0.0599734	-0.299102	-1.24097	0.642764	1	-1.47823	-2.45304	-0.503416	0.395989
Q9UL46	PSME2_HUMAN	Proteasome activator complex subunit 2 (11S regulator complex subunit beta) (REG-beta) (Activator of multicatalytic protease subunit 2) (Proteasome activator 28 subunit beta) (PA28b) (PA28beta)	PSME2	0.0194024	-1.12496	1.16377	1	-0.166723	-1.24883	0.915381	1	-0.323496	-1.30676	0.659773	1	0.344312	-0.669311	1.35794	1
Q9ULA0	DNPEP_HUMAN	Aspartyl aminopeptidase (EC 3.4.11.21)	DNPEP ASPEP DAP	0.468848	-0.301127	1.23882	1	0.00220392	-0.753779	0.758187	1	-0.109029	-0.705665	0.487607	1	-0.358561	-0.969401	0.252278	1
Q9UNN8	EPCR_HUMAN	Endothelial protein C receptor (Activated protein C receptor) (APC receptor) (Endothelial cell protein C receptor) (CD antigen CD201)	PROCR EPCR	-0.183146	-0.732976	0.366683	1	-1.18937	-1.7496	-0.629139	0.0076891	0.456476	-0.084784	0.997736	1	-0.203656	-0.766727	0.359415	1
Q9UNW1	MINP1_HUMAN	Multiple inositol polyphosphate phosphatase 1 (EC 3.1.3.62) (2,3-bisphosphoglycerate 3-phosphatase) (2,3-BPG phosphatase) (EC 3.1.3.80) (Inositol (1,3,4,5)-tetrakisphosphate 3-phosphatase) (Ins(1,3,4,5)P(4) 3-phosphatase)	MINPP1 MIPP UNQ900/PRO1917	-0.327368	-0.969531	0.314796	1	-0.932639	-1.58227	-0.283005	0.129867	-0.0886451	-0.709279	0.531989	1	-1.08851	-1.74099	-0.436024	0.230393
Q9UQ80	PA2G4_HUMAN	Proliferation-associated protein 2G4 (Cell cycle protein p38-2G4 homolog) (hG4-1) (ErbB3-binding protein 1)	PA2G4 EBP1	0.307719	-0.30654	0.921979	1	0.89782	0.280234	1.51541	0.121399	-0.286371	-0.853814	0.281072	1	0.0734652	-0.502283	0.649214	1
Q9Y230	RUVB2_HUMAN	RuvB-like 2 (EC 3.6.4.12) (48 kDa TATA box-binding protein-interacting protein) (48 kDa TBP-interacting protein) (51 kDa erythrocyte cytosolic protein) (ECP-51) (INO80 complex subunit J) (Repressing pontin 52) (Reptin 52) (TIP49b) (TIP60-associated protein 54-beta) (TAP54-beta)	RUVBL2 INO80J TIP48 TIP49B CGI-46	0.232215	-0.577564	1.04199	1	0.528712	-0.213785	1.27121	1	-0.35405	-1.11845	0.41035	1	-0.343511	-1.0676	0.380576	1
Q9Y239	NOD1_HUMAN	Nucleotide-binding oligomerization domain-containing protein 1 (Caspase recruitment domain-containing protein 4)	NOD1 CARD4	0.759615	0.0723819	1.44685	1	0.950784	0.24413	1.65744	0.183144	-0.206041	-0.892796	0.480714	1	0.14224	-0.564828	0.849308	1
Q9Y240	CLC11_HUMAN	C-type lectin domain family 11 member A (C-type lectin superfamily member 3) (Lymphocyte secreted C-type lectin) (Osteolectin) (Stem cell growth factor) (p47)	CLEC11A CLECSF3 LSLCL SCGF	0.0232931	-0.956937	1.00352	1	-0.543841	-1.55263	0.464946	1	0.188708	-0.791297	1.16871	1	0.12577	-0.883585	1.13512	1
Q9Y279	VSIG4_HUMAN	V-set and immunoglobulin domain-containing protein 4 (Protein Z39Ig)	VSIG4 CRIg Z39IG UNQ317/PRO362	0.328304	-0.653135	1.30974	1	-1.53025	-2.58798	-0.472522	0.1296	0.0834278	-0.881011	1.04787	1	-0.704756	-1.73898	0.329471	1
Q9Y287	ITM2B_HUMAN	Integral membrane protein 2B (Immature BRI2) (imBRI2) (Protein E25B) (Transmembrane protein BRI) (Bri) [Cleaved into: BRI2, membrane form (Mature BRI2) (mBRI2); BRI2 intracellular domain (BRI2 ICD); BRI2C, soluble form; Bri23 peptide (Bri2-23) (ABri23) (C-terminal peptide) (P23 peptide)]	ITM2B BRI BRI2	-0.461453	-1.35848	0.435573	1	-1.14384	-2.07617	-0.211515	0.282425	0.0570584	-0.801861	0.915978	1	-0.764964	-1.71354	0.183609	1
Q9Y3Z3	SAMH1_HUMAN	Deoxynucleoside triphosphate triphosphohydrolase SAMHD1 (dNTPase) (EC 3.1.5.-) (Dendritic cell-derived IFNG-induced protein) (DCIP) (Monocyte protein 5) (MOP-5) (SAM domain and HD domain-containing protein 1) (hSAMHD1)	SAMHD1 MOP5	-0.0297085	-0.673868	0.614452	1	-1.28364	-1.93357	-0.633712	0.0159568	0.409249	-0.209668	1.02817	1	0.175767	-0.490326	0.841859	1
Q9Y490	TLN1_HUMAN	Talin-1	TLN1 KIAA1027 TLN	0.442173	-0.214636	1.09898	1	0.879347	0.205674	1.55302	0.215017	-0.355729	-1.00806	0.296596	1	-0.411888	-1.08499	0.261216	1
Q9Y5Z4	HEBP2_HUMAN	Heme-binding protein 2 (Placental protein 23) (PP23) (Protein SOUL)	HEBP2 C6orf34 SOUL	0.0262155	-0.335173	0.387604	1	-0.633594	-1.00512	-0.262069	0.0470461	-0.125873	-0.486125	0.23438	1	-0.62223	-0.996003	-0.248457	0.233244
Q9Y613	FHOD1_HUMAN	FH1/FH2 domain-containing protein 1 (Formin homolog overexpressed in spleen 1) (FHOS) (Formin homology 2 domain-containing protein 1)	FHOD1 FHOS FHOS1	-0.088451	-0.893709	0.716807	1	-0.30683	-1.13315	0.519493	1	0.705165	-0.0982866	1.50862	1	0.922588	0.0918259	1.75335	1
Q9Y625	GPC6_HUMAN	Glypican-6 [Cleaved into: Secreted glypican-6]	GPC6 UNQ369/PRO705	0.0774003	-0.891106	1.04591	1	-1.01869	-1.98422	-0.0531655	0.518141	1.02448	0.0493578	1.9996	1	1.08764	0.114237	2.06105	1
Q9Y646	CBPQ_HUMAN	Carboxypeptidase Q (EC 3.4.17.-) (Lysosomal dipeptidase) (Plasma glutamate carboxypeptidase)	CPQ LCH1 PGCP	0.254063	-0.8133	1.32143	1	0.46732	-0.546833	1.48147	1	0.313771	-0.761613	1.38916	1	-0.000941604	-1.05006	1.04818	1
Q9Y678	COPG1_HUMAN	Coatomer subunit gamma-1 (Gamma-1-coat protein) (Gamma-1-COP)	COPG1 COPG	0.0469617	-0.963845	1.05777	1	-0.96531	-1.92727	-0.00334952	0.617607	-0.105368	-1.03244	0.821701	1	-0.702036	-1.60705	0.202975	1
Q9Y6U3	SCIN_HUMAN	Scinderin (Adseverin)	SCIN KIAA1905	-0.278256	-1.09585	0.539335	1	-1.63349	-2.47505	-0.791926	0.0192923	-0.189343	-1.00668	0.627998	1	-0.964723	-1.81103	-0.118417	1
