# Supplementary material for: Proteomic profiling of human menisci from mild joint degeneration and end-stage osteoarthritis versus healthy controls
Source: Osteoarthr Cartil Open. 2023 Nov 18;5(4):100417. doi: 10.1016/j.ocarto.2023.100417 (PMC10720269; doi:10.1016/j.ocarto.2023.100417)
Supplement: Multimedia component 8 [file mmc8.xlsx]

## Sheet: Sheet 1
End-stage OA vs healthy controls	Protein	Protein ID	Protein names	Trend in end-stage OA	Fold change (CI-95%)	Fold change (CI-95%)
					Previous work (ref: [8])	Present work
Medial compartment	APOC1	P02654	Apolipoprotein C-I (Apo-CI) (ApoC-I) (Apolipoprotein C1) [Cleaved into: Truncated apolipoprotein C-I]	Decreased	0.30 (0.12, 0.74)	0.33 (0.16, 0.68)
	TSP1	P07996	Thrombospondin-1 (Glycoprotein G)		0.33 (0.13, 0.80)	0.25 (0.10, 0.62)
	ALS	P35858	Insulin-like growth factor-binding protein complex acid labile subunit (ALS)		0.43 (0.17, 1.06)	0.31 (0.18, 0.52)
	LAMC1	P11047	Laminin subunit gamma-1 (Laminin B2 chain) (Laminin-1 subunit gamma) (Laminin-10 subunit gamma) (Laminin-11 subunit gamma) (Laminin-2 subunit gamma) (Laminin-3 subunit gamma) (Laminin-4 subunit gamma) (Laminin-6 subunit gamma) (Laminin-7 subunit gamma) (Laminin-8 subunit gamma) (Laminin-9 subunit gamma) (S-laminin subunit gamma) (S-LAM gamma)	Increased	2.11 (0.86, 5.21)	3.63 (1.90, 6.90)
	BGH3	Q15582	Transforming growth factor-beta-induced protein ig-h3 (Beta ig-h3) (Kerato-epithelin) (RGD-containing collagen-associated protein) (RGD-CAP)		3.73 (1.53, 9.13)	3.27 (1.98, 5.40)
	MYL6	P60660	Myosin light polypeptide 6 (17 kDa myosin light chain) (LC17) (Myosin light chain 3) (MLC-3) (Myosin light chain alkali 3) (Myosin light chain A3) (Smooth muscle and nonmuscle myosin light chain alkali 6)		4.03 (1.61, 10.06)	2.11 (1.33, 3.37)
	CO6A3	P12111	Collagen alpha-3(VI) chain		4.08(1.67, 9.99)	2.23 (1.32, 3.75)
	PRDX2	P32119	Peroxiredoxin-2 (EC 1.11.1.24) (Natural killer cell-enhancing factor B) (NKEF-B) (PRP) (Thiol-specific antioxidant protein) (TSA) (Thioredoxin peroxidase 1) (Thioredoxin-dependent peroxide reductase 1) (Thioredoxin-dependent peroxiredoxin 2)		4.72 (1.93, 11.55)	2.65 (1.79, 3.90)
	BLVRB	P30043	Flavin reductase (NADPH) (FR) (EC 1.5.1.30) (Biliverdin reductase B) (BVR-B) (EC 1.3.1.24) (Biliverdin-IX beta-reductase) (Green heme-binding protein) (GHBP) (NADPH-dependent diaphorase) (NADPH-flavin reductase) (FLR)		6.11 (2.39, 15.45)	2.30 (1.44, 3.70)
	CO6A2	P12110	Collagen alpha-2(VI) chain		6.15 (2.51, 15.03)	2.51 (1.40, 4.48)
	CLC3A	O75596	C-type lectin domain family 3 member A (C-type lectin superfamily member 1) (Cartilage-derived C-type lectin)		8.82(3.53, 22.01)	3.35 (1.19, 9.43)
	FNDC1	Q4ZHG4	Fibronectin type III domain-containing protein 1 (Activation-associated cDNA protein) (Expressed in synovial lining protein)		9.51(3.81, 23.75)	2.58 (1.33, 4.97)
	AEBP1	Q8IUX7	Adipocyte enhancer-binding protein 1 (AE-binding protein 1) (Aortic carboxypeptidase-like protein)		11.00 (4.50, 26.91)	3.70 (2.07, 6.62)
	TENA	P24821	Tenascin (TN) (Cytotactin) (GMEM) (GP 150-225) (Glioma-associated-extracellular matrix antigen) (Hexabrachion) (JI) (Myotendinous antigen) (Neuronectin) (Tenascin-C) (TN-C)		24.42 (9.99, 59.71)	5.76 (2.40, 13.83)
Lateral compartment	MYOC	Q99972	Myocilin (Myocilin 55 kDa subunit) (Trabecular meshwork-induced glucocorticoid response protein) [Cleaved into: Myocilin, N-terminal fragment (Myocilin 20 kDa N-terminal fragment); Myocilin, C-terminal fragment (Myocilin 35 kDa N-terminal fragment)]	Decreased	0.23 (0.09, 0.61)	0.11 (0.04, 0.32)
	TSP1	P07996	Thrombospondin-1		0.33 (0.13, 0.86)	0.21 (0.08, 0.53)
	APOD	P05090	Apolipoprotein D (Apo-D) (ApoD)		0.41 (0.15, 1.09)	0.26 (0.12, 0.87)
	PRDX2	P32119	Peroxiredoxin-2	Increased	2.19 (0.84, 5.70)	5.03(3.41, 7.40)
	SMOC2	Q9H3U7	SPARC-related modular calcium-binding protein 2 (Secreted modular calcium-binding protein 2) (SMOC-2) (Smooth muscle-associated protein 2) (SMAP-2)		2.35 (0.90, 6.11)	3.66 (1.62, 8.26)
	SMOC1	Q9H4F8	SPARC-related modular calcium-binding protein 1 (Secreted modular calcium-binding protein 1) (SMOC-1)		2.62 (1.01, 6.82)	2.25 (1.32, 3.81)
