# Supplementary material for: Proteomic profiling of human menisci from mild joint degeneration and end-stage osteoarthritis versus healthy controls
Source: Osteoarthr Cartil Open. 2023 Nov 18;5(4):100417. doi: 10.1016/j.ocarto.2023.100417 (PMC10720269; doi:10.1016/j.ocarto.2023.100417)
Supplement: Multimedia component 9 [file mmc9.xlsx]

## Sheet: enrichment by cluster (n=247)
Cluster	Database	#term ID	term description	false discovery rate
cluster 1 (93 proteins)	Gene Ontology	GO:0097435	Supramolecular fiber organization	1.99e-05
		GO:0030029	Actin filament-based process	0.00018
		GO:0009888	Tissue development	0.001
		GO:0030036	Actin cytoskeleton organization	0.001
		GO:0007015	Actin filament organization	0.0015
		GO:0032271	Regulation of protein polymerization	0.0015
		GO:0032502	Developmental process	0.0015
		GO:0048856	Anatomical structure development	0.0015
		GO:1902903	Regulation of supramolecular fiber organization	0.0033
		GO:0007010	Cytoskeleton organization	0.005
		GO:0001649	Osteoblast differentiation	0.0077
		GO:0030833	Regulation of actin filament polymerization	0.0077
		GO:0001503	Ossification	0.0107
		GO:0045010	Actin nucleation	0.0152
		GO:0032970	Regulation of actin filament-based process	0.0197
		GO:0009987	Cellular process	0.0233
		GO:0051693	Actin filament capping	0.0338
		GO:0007160	Cell-matrix adhesion	0.0388
		GO:0110053	Regulation of actin filament organization	0.0388
	Reactome	HSA-1474290	Collagen formation	0.00072
		HSA-1650814	Collagen biosynthesis and modifying enzymes	0.01
		HSA-194315	Signaling by Rho GTPases	0.01
		HSA-2022090	Assembly of collagen fibrils and other multimeric structures	0.01
		HSA-1474244	Extracellular matrix organization	0.0284
cluster 2 (139 proteins)	Gene Ontology	GO:0006950	Response to stress	2.2e-16
		GO:0006959	Humoral immune response	3.79e-15
		GO:0006952	Defense response	1.31e-14
		GO:0006956	Complement activation	1.39e-14
		GO:0002252	Immune effector process	1.82e-13
		GO:0006955	Immune response	3.28e-11
		GO:0098542	Defense response to other organism	3.28e-11
		GO:0006958	Complement activation, classical pathway	8.74e-11
		GO:1903034	Regulation of response to wounding	1.93e-10
		GO:0009611	Response to wounding	2.4e-10
		GO:0002376	Immune system process	5.56e-10
		GO:0002443	Leukocyte mediated immunity	5.56e-10
		GO:0002682	Regulation of immune system process	4.07e-09
		GO:0042060	Wound healing	5.44e-09
		GO:0048584	Positive regulation of response to stimulus	7.14e-09
		GO:0050896	Response to stimulus	8.27e-09
		GO:0002449	Lymphocyte mediated immunity	1.4e-08
		GO:0048519	Negative regulation of biological process	1.4e-08
		GO:0002684	Positive regulation of immune system process	1.62e-08
		GO:0045087	Innate immune response	1.9e-08
		GO:0019835	Cytolysis	1.97e-08
		GO:0002460	Adaptive immune response based on somatic recombination of immune receptors built from immunoglobulin superfamily domains	2.44e-08
		GO:0007596	Blood coagulation	3.15e-08
		GO:0050776	Regulation of immune response	3.34e-08
		GO:0045861	Negative regulation of proteolysis	3.39e-08
		GO:1903035	Negative regulation of response to wounding	3.48e-08
		GO:0006957	Complement activation, alternative pathway	7.33e-08
		GO:0002253	Activation of immune response	8.34e-08
		GO:0007155	Cell adhesion	9.46e-08
		GO:0032101	Regulation of response to external stimulus	9.46e-08
		GO:1903036	Positive regulation of response to wounding	1.15e-07
		GO:0051239	Regulation of multicellular organismal process	1.17e-07
		GO:0048583	Regulation of response to stimulus	1.95e-07
		GO:0010466	Negative regulation of peptidase activity	2e-07
		GO:0050778	Positive regulation of immune response	2.45e-07
		GO:0009605	Response to external stimulus	2.96e-07
		GO:0051241	Negative regulation of multicellular organismal process	3.62e-07
		GO:0050878	Regulation of body fluid levels	6.57e-07
		GO:0010951	Negative regulation of endopeptidase activity	1.03e-06
		GO:0032102	Negative regulation of response to external stimulus	1.16e-06
		GO:0061045	Negative regulation of wound healing	1.19e-06
		GO:0061041	Regulation of wound healing	1.4e-06
		GO:0050819	Negative regulation of coagulation	2.04e-06
		GO:0050818	Regulation of coagulation	2.19e-06
		GO:0030162	Regulation of proteolysis	4.53e-06
		GO:0042730	Fibrinolysis	4.64e-06
		GO:0030198	Extracellular matrix organization	5.01e-06
		GO:0018149	Peptide cross-linking	5.65e-06
		GO:0044092	Negative regulation of molecular function	9.13e-06
		GO:0030155	Regulation of cell adhesion	1.12e-05
		GO:0050830	Defense response to Gram-positive bacterium	1.31e-05
		GO:0006954	Inflammatory response	1.65e-05
	WikiPathways	WP2806	Complement system	9.47e-17
		WP558	Complement and coagulation cascades	2.91e-14
		WP5090	Complement system in neuronal development and plasticity	2.9e-11
		WP545	Complement activation	4.76e-09
		WP2328	Allograft rejection	5.85e-05
	Reactome	HSA-977606	Regulation of Complement cascade	3.71e-19
		HSA-168249	Innate Immune System	1.1e-17
		HSA-381426	Regulation of Insulin-like Growth Factor (IGF) transport and uptake by Insulin-like Growth Factor Binding Proteins (IGFBPs)	1.1e-17
		HSA-168256	Immune System	1.13e-15
		HSA-114608	Platelet degranulation	1.37e-12
		HSA-166665	Terminal pathway of complement	1.66e-11
		HSA-1474244	Extracellular matrix organization	2.5e-11
		HSA-8957275	Post-translational protein phosphorylation	3.22e-11
		HSA-76002	Platelet activation, signaling and aggregation	2.21e-09
		HSA-392499	Metabolism of proteins	5.32e-08
		HSA-6798695	Neutrophil degranulation	5.32e-08
		HSA-3000178	ECM proteoglycans	1.34e-06
		HSA-109582	Hemostasis	2.36e-06
		HSA-1474228	Degradation of the extracellular matrix	1.49e-05
		HSA-140877	Formation of Fibrin Clot (Clotting Cascade)	9.28e-05
