# Supplementary material for: Proteomic profiling of human menisci from mild joint degeneration and end-stage osteoarthritis versus healthy controls
Source: Osteoarthr Cartil Open. 2023 Nov 18;5(4):100417. doi: 10.1016/j.ocarto.2023.100417 (PMC10720269; doi:10.1016/j.ocarto.2023.100417)
Supplement: Multimedia component 10 [file mmc10.xlsx]

## Sheet: Qualitative differences
PGProteinAccessions	Entry Name	Protein names	Gene Names	valid values healthy control, lateral	missing values healthy control, lateral	valid values healthy control, medial	missing values healthy control, medial	valid values mild joint damage, lateral	missing values mild joint damage, lateral	valid values mild joint damage, medial	missing values mild joint damage, medial	valid values end-stage OA, lateral	missing values end-stage OA, lateral	valid values end-stage OA, medial	missing values end-stage OA, medial
Q9NRR1	CYTL1_HUMAN	Cytokine-like protein 1 (Protein C17)	CYTL1 C4orf4 UNQ1942/PRO4425	12	0	12	0	12	1	11	2	4	8	2	10	<0,001
P16452	EPB42_HUMAN	Protein 4.2 (P4.2) (Erythrocyte membrane protein band 4.2) (Erythrocyte protein 4.2)	EPB42 E42P	1	11	1	11	2	11	0	13	10	2	7	5
P05109	S10A8_HUMAN	Protein S100-A8 (Calgranulin-A) (Calprotectin L1L subunit) (Cystic fibrosis antigen) (CFAG) (Leukocyte L1 complex light chain) (Migration inhibitory factor-related protein 8) (MRP-8) (p8) (S100 calcium-binding protein A8) (Urinary stone protein band A)	S100A8 CAGA CFAG MRP8	0	12	0	12	2	11	1	12	10	2	8	4
P08246	ELNE_HUMAN	Neutrophil elastase (EC 3.4.21.37) (Bone marrow serine protease) (Elastase-2) (Human leukocyte elastase) (HLE) (Medullasin) (PMN elastase)	ELANE ELA2	1	11	0	12	3	10	2	11	11	1	8	4
Q13404	UB2V1_HUMAN	Ubiquitin-conjugating enzyme E2 variant 1 (UEV-1) (CROC-1) (TRAF6-regulated IKK activator 1 beta Uev1A)	UBE2V1 CROC1 UBE2V UEV1 P/OKcl.19	3	9	0	12	4	9	2	11	11	1	8	4
P27105	STOM_HUMAN	Stomatin (Erythrocyte band 7 integral membrane protein) (Erythrocyte membrane protein band 7.2) (Protein 7.2b)	STOM BND7 EPB72	5	7	1	11	7	6	2	11	10	2	8	4
P00352	AL1A1_HUMAN	Aldehyde dehydrogenase 1A1 (EC 1.2.1.19) (EC 1.2.1.28) (EC 1.2.1.3) (EC 1.2.1.36) (3-deoxyglucosone dehydrogenase) (ALDH-E1) (ALHDII) (Aldehyde dehydrogenase family 1 member A1) (Aldehyde dehydrogenase, cytosolic) (Retinal dehydrogenase 1) (RALDH 1) (RalDH1)	ALDH1A1 ALDC ALDH1 PUMB1	7	5	1	11	6	7	3	10	11	1	8	4
P80723	BASP1_HUMAN	Brain acid soluble protein 1 (22 kDa neuronal tissue-enriched acidic protein) (Neuronal axonal membrane protein NAP-22)	BASP1 NAP22	7	5	1	11	4	9	4	9	10	2	8	4
P00492	HPRT_HUMAN	Hypoxanthine-guanine phosphoribosyltransferase (HGPRT) (HGPRTase) (EC 2.4.2.8)	HPRT1 HPRT	1	11	1	11	4	9	5	8	11	1	9	3
O95302	FKBP9_HUMAN	Peptidyl-prolyl cis-trans isomerase FKBP9 (PPIase FKBP9) (EC 5.2.1.8) (63 kDa FK506-binding protein) (63 kDa FKBP) (FKBP-63) (FK506-binding protein 9) (FKBP-9) (Rotamase)	FKBP9 FKBP60 FKBP63	0	12	0	12	3	10	1	12	5	7	10	2
P04216	THY1_HUMAN	Thy-1 membrane glycoprotein (CDw90) (Thy-1 antigen) (CD antigen CD90)	THY1	0	12	3	9	5	8	5	8	5	7	10	2
P02730	B3AT_HUMAN	Band 3 anion transport protein (Anion exchange protein 1) (AE 1) (Anion exchanger 1) (Solute carrier family 4 member 1) (CD antigen CD233)	SLC4A1 AE1 DI EPB3	1	11	1	11	2	11	2	11	11	1	10	2
P11171	EPB41_HUMAN	Protein 4.1 (P4.1) (4.1R) (Band 4.1) (EPB4.1) (Erythrocyte membrane protein band 4.1)	EPB41 E41P	1	11	1	11	3	10	4	9	10	2	10	2
Q5TDH0	DDI2_HUMAN	Protein DDI1 homolog 2 (EC 3.4.23.-)	DDI2	2	10	1	11	2	11	2	11	9	3	10	2
P48506	GSH1_HUMAN	Glutamate--cysteine ligase catalytic subunit (EC 6.3.2.2) (GCS heavy chain) (Gamma-ECS) (Gamma-glutamylcysteine synthetase)	GCLC GLCL GLCLC	2	10	3	9	5	8	4	9	8	4	10	2
Q12841	FSTL1_HUMAN	Follistatin-related protein 1 (Follistatin-like protein 1)	FSTL1 FRP	2	10	0	12	3	10	1	12	6	6	10	2
P10515	ODP2_HUMAN	Dihydrolipoyllysine-residue acetyltransferase component of pyruvate dehydrogenase complex, mitochondrial (EC 2.3.1.12) (70 kDa mitochondrial autoantigen of primary biliary cirrhosis) (PBC) (Dihydrolipoamide acetyltransferase component of pyruvate dehydrogenase complex) (M2 antigen complex 70 kDa subunit) (Pyruvate dehydrogenase complex component E2) (PDC-E2) (PDCE2)	DLAT DLTA	3	9	2	10	6	7	4	9	11	1	10	2
P15169	CBPN_HUMAN	Carboxypeptidase N catalytic chain (CPN) (EC 3.4.17.3) (Anaphylatoxin inactivator) (Arginine carboxypeptidase) (Carboxypeptidase N polypeptide 1) (Carboxypeptidase N small subunit) (Kininase-1) (Lysine carboxypeptidase) (Plasma carboxypeptidase B) (Serum carboxypeptidase N) (SCPN)	CPN1 ACBP	3	9	1	11	5	8	7	6	11	1	10	2
Q9Y224	RTRAF_HUMAN	RNA transcription, translation and transport factor protein (CLE7 homolog) (CLE) (hCLE)	RTRAF C14orf166 CGI-99	3	9	2	10	4	9	6	7	7	5	10	2
Q9BVA1	TBB2B_HUMAN	Tubulin beta-2B chain	TUBB2B	3	9	2	10	6	7	5	8	4	8	10	2
Q16774	KGUA_HUMAN	Guanylate kinase (EC 2.7.4.8) (GMP kinase) (Guanylate kinase 1)	GUK1 GMK GMPK	4	8	2	10	6	7	4	9	5	7	10	2
Q9BT78	CSN4_HUMAN	COP9 signalosome complex subunit 4 (SGN4) (Signalosome subunit 4) (JAB1-containing signalosome subunit 4)	COPS4 CSN4	5	7	1	11	5	8	4	9	8	4	10	2
P07942	LAMB1_HUMAN	Laminin subunit beta-1 (Laminin B1 chain) (Laminin-1 subunit beta) (Laminin-10 subunit beta) (Laminin-12 subunit beta) (Laminin-2 subunit beta) (Laminin-6 subunit beta) (Laminin-8 subunit beta)	LAMB1	5	7	2	10	2	11	4	9	7	5	10	2
Q9GZP4	PITH1_HUMAN	PITH domain-containing protein 1	PITHD1 C1orf128 AD039 HT014 PP603	6	6	2	10	4	9	5	8	10	2	10	2
P49247	RPIA_HUMAN	Ribose-5-phosphate isomerase (EC 5.3.1.6) (Phosphoriboisomerase)	RPIA RPI	6	6	3	9	5	8	1	12	8	4	10	2
Q32MZ4	LRRF1_HUMAN	Leucine-rich repeat flightless-interacting protein 1 (LRR FLII-interacting protein 1) (GC-binding factor 2) (TAR RNA-interacting protein)	LRRFIP1 GCF2 TRIP	6	6	3	9	2	11	5	8	3	9	10	2
Q9H8Y8	GORS2_HUMAN	Golgi reassembly-stacking protein 2 (GRS2) (Golgi phosphoprotein 6) (GOLPH6) (Golgi reassembly-stacking protein of 55 kDa) (GRASP55) (p59)	GORASP2 GOLPH6	8	4	2	10	7	6	6	7	9	3	10	2
Q15102	PA1B3_HUMAN	Platelet-activating factor acetylhydrolase IB subunit alpha1 (EC 3.1.1.47) (PAF acetylhydrolase 29 kDa subunit) (PAF-AH 29 kDa subunit) (PAF-AH subunit gamma) (PAFAH subunit gamma)	PAFAH1B3 PAFAHG	9	3	2	10	8	5	5	8	11	1	10	2
O95450	ATS2_HUMAN	A disintegrin and metalloproteinase with thrombospondin motifs 2 (ADAM-TS 2) (ADAM-TS2) (ADAMTS-2) (EC 3.4.24.14) (Procollagen I N-proteinase) (PC I-NP) (Procollagen I/II amino propeptide-processing enzyme) (Procollagen N-endopeptidase) (pNPI)	ADAMTS2 PCINP PCPNI	1	11	4	8	3	10	3	10	8	4	11	1
Q9H0B8	CRLD2_HUMAN	Cysteine-rich secretory protein LCCL domain-containing 2 (Cysteine-rich secretory protein 11) (CRISP-11) (LCCL domain-containing cysteine-rich secretory protein 2)	CRISPLD2 CRISP11 LCRISP2 UNQ2914/PRO1156/PRO9783	2	10	2	10	5	8	1	12	8	4	11	1
O15460	P4HA2_HUMAN	Prolyl 4-hydroxylase subunit alpha-2 (4-PH alpha-2) (EC 1.14.11.2) (Procollagen-proline,2-oxoglutarate-4-dioxygenase subunit alpha-2)	P4HA2 UNQ290/PRO330	2	10	1	11	2	11	1	12	7	5	11	1
P37840	SYUA_HUMAN	Alpha-synuclein (Non-A beta component of AD amyloid) (Non-A4 component of amyloid precursor) (NACP)	SNCA NACP PARK1	3	9	1	11	5	8	2	11	12	0	11	1
Q9UBS4	DJB11_HUMAN	DnaJ homolog subfamily B member 11 (APOBEC1-binding protein 2) (ABBP-2) (DnaJ protein homolog 9) (ER-associated DNAJ) (ER-associated Hsp40 co-chaperone) (Endoplasmic reticulum DNA J domain-containing protein 3) (ER-resident protein ERdj3) (ERdj3) (ERj3p) (HEDJ) (Human DnaJ protein 9) (hDj-9) (PWP1-interacting protein 4)	DNAJB11 EDJ ERJ3 HDJ9 PSEC0121 UNQ537/PRO1080	3	9	2	10	5	8	4	9	8	4	11	1
O00571	DDX3X_HUMAN	ATP-dependent RNA helicase DDX3X (EC 3.6.4.13) (CAP-Rf) (DEAD box protein 3, X-chromosomal) (DEAD box, X isoform) (DBX) (Helicase-like protein 2) (HLP2)	DDX3X DBX DDX3	7	5	2	10	4	9	2	11	9	3	11	1
P41218	MNDA_HUMAN	Myeloid cell nuclear differentiation antigen	MNDA	5	7	2	10	5	8	6	7	12	0	12	0
P13716	HEM2_HUMAN	Delta-aminolevulinic acid dehydratase (ALADH) (EC 4.2.1.24) (Porphobilinogen synthase)	ALAD	7	5	2	10	6	7	4	9	11	1	12	0
P00918	CAH2_HUMAN	Carbonic anhydrase 2 (EC 4.2.1.1) (Carbonate dehydratase II) (Carbonic anhydrase C) (CAC) (Carbonic anhydrase II) (CA-II) (Cyanamide hydratase CA2) (EC 4.2.1.69)	CA2	8	4	2	10	9	4	6	7	12	0	12	0
O60938	KERA_HUMAN	Keratocan (KTN) (Keratan sulfate proteoglycan keratocan)	KERA SLRR2B	9	3	1	11	8	5	6	7	12	0	12	0
