# Supplementary material for: Proteomic profiling of human menisci from mild joint degeneration and end-stage osteoarthritis versus healthy controls
Source: Osteoarthr Cartil Open. 2023 Nov 18;5(4):100417. doi: 10.1016/j.ocarto.2023.100417 (PMC10720269; doi:10.1016/j.ocarto.2023.100417)
Supplement: Multimedia component 11 [file mmc11.xlsx]

## Sheet: Sheet 1
Function	Protein ID	Gene Name	Protein Name	Trend in the protein abundance pattern
Catalytic activity	Q07960	ARHGAP1	Rho GTPase-activating protein 1	Increased
	P50454	SERPINH1	Serpin H1	Increased
	P26572	MGAT1	2-beta-N-acetylglucosaminyl transferase	Decreased
	P49721	PSMB2	Proteasome subunit beta type-2	Decreased
Proteases	P27487	DPP4	Dipeptidyl peptidase 4	Decreased
	Q9UKZ9	PCOLCE2	Procollagen C-endopeptidase enhancer 2	Decreased
	Q92626	PXDN	Peroxidasin homolog	Decreased
Oxireductases	P11413	G6PD	Glucose-6-phosphate 1-dehydrogenase	Increased
	P52895	AKR1C2	Aldo-keto reductase family 1 member C2	Increased
	O00391	QSOX1	Sulfhydryl oxidase 1	Decreased
	P12830	CDH1	Cell-adhesion protein cadherin-1	Decreased
Structural proteins	Q03692	COL10A1	Collagen alpha-1 (X) chain	Decreased
	Q01523	DEFA5	Defensin-5	Decreased
